# Supplementary material for: The purine nucleoside phosphorylase pnp-1 regulates epithelial cell resistance to infection in C. elegans
Source: PLoS Pathog. 2021 Apr 20;17(4):e1009350. doi: 10.1371/journal.ppat.1009350 (PMC8087013; doi:10.1371/journal.ppat.1009350)
Supplement: S1 Table — (XLSX) [file ppat.1009350.s010.xlsx]

## Sheet: Strains
S1 Table: List of strains, plasmids and primers
Strains
Name	Genotype
ERT054	jyls8[pals-5p::GFP; myo-2p::mCherry] X
ERT705	pnp-1(jy90); jyls8[pals-5p::GFP; myo-2p::mCherry] X
ERT789	pnp-1(jy121); jyls8[pals-5p::GFP; myo-2p::mCherry] X
N2	N2
ERT485	pnp-1(jy90) IV
ERT878	pnp-1(jy121) IV
ERT356	pals-22(jy1) III
ERT840	pals-22(jy1)III; pnp-1(jy90)IV;jyIs8X
ERT845	pals-25(jy81)III; pnp-1(jy90)IV;jyIs8 X
DA465	eat-2(ad465) II
ERT879	ttTi5605 II; unc-119(ed3) III jyEx293[pnp-1 transgenOme fosmid]
ERT869	pnp-1(jy90)IV; jyEx289[pnp-1 transgenOme fosmid, myo-2p::mCherry]
ERT925	pnp-1(jy90) jySi50[vha-6::pnp-1::SBP_3XFLAG: unc-54 3' UTR] IV
ERT923	pnp-1(jy90) jySi49[unc-119::pnp-1::SBP_3XFLAG: unc-54 3' UTR] IV
AU0066	pmk-1(km25) IV
ERT912	pals-22(jy1) III; pmk-1(km25) IV
ERT910	pnp-1(jy90) pmk-1(km25) IV

## Sheet: Plasmids
S1 Table: List of strains, plasmids and primers
Plasmids
Construct name	Sequence
pCFJ90 (Addgene Plasmid #19327)	myo-2p::mCherry
pCFJ104 (Addgene Plasmid #19328)	myo-3p::mCherry
pCZGY2729 (Addgene Plasmid #135096)	Peft-3-Cas9-ttTi5605 sgRNA
pET721 (for jySi50 knock in)	vha-6::pnp-1::3XFLAG::GFP::unc-54
pET720 (for jySi49 knock in)	unc-119::pnp-1::3XFLAG::unc-54
pnp-1 transgenOme fosmid (Source BioScience plasmid #CBGtg9050B1064D)	K02D7.1[20219]::S0001_pR6K_Amp_2xTY1ce_EGFP_FRT_rpsl_neo_FRT_3xFlag)dFRT::unc-119-Nat

## Sheet: Primers
S1 Table: List of strains, plasmids and primers
Primers
	forward primer	reverse primer	Notes
pnp-1(jy90)	ttctgtgcacgtttagcgcatc	tcccagatttggagcccgattt	After BamHI digest: pnp-1(jy90) = 800bp. wildtype= 530 and 270 bp
pnp-1(jy121)	tagtctagggcccacgtactgt	gagccggataaggagagaccac	pnp-1(jy121) =1705bp. wildtype =4668 bp product
	ttctgtgcacgtttagcgcatc	tcccagatttggagcccgattt	After BamHI digest: pnp-1(jy90) = 800bp. wildtype= 530 and 270 bp
pals-5	cattggaaagcgatattgga	tctccaggcacctatcttgtag	RT-qPCR
F26F2.1	tggaaccaggtcagagacac	ttgtgagaatttccgcgata	RT-qPCR
F26F2.3	ggaaagggaatgcattatgg	ccgcacggttatttctcat	RT-qPCR
F26F2.4	caacaatacactgcggatgg	tcgcactgttattcatctcca	RT-qPCR
skr-5	cgaagagcaagatgtcaaaattg	agaagcttggattgattggca	RT-qPCR
cul-6	ctgggcttactcacaatgcc	gcagagttggcttgctgtaa	RT-qPCR
nhr-23	tcgcactgttattcatctcca	tcgcactgttattcatctcca	RT-qPCR
snb-1	ccggataagaccatcttgacg	ccggataagaccatcttgacg	RT-qPCR
