# Supplementary material for: The purine nucleoside phosphorylase pnp-1 regulates epithelial cell resistance to infection in C. elegans
Source: PLoS Pathog. 2021 Apr 20;17(4):e1009350. doi: 10.1371/journal.ppat.1009350 (PMC8087013; doi:10.1371/journal.ppat.1009350)
Supplement: S2 Table — (XLSX) [file ppat.1009350.s011.xlsx]

## Sheet: Sheet1
S2 Table: RNA seq statistics
Sample	Total reads	Mapped Reads
N2 s1	31379085	31292446
pnp-1(jy90) s1	31826843	31692571
pnp-1(jy121) s1	44908195	44604978
N2 s2	40260799	39961104
pnp-1(jy90) s2	38307767	36676322
pnp-1(jy121) s2	31679116	31387753
N2 s3	36817110	36373305
pnp-1(jy90) s3	34713058	34247988
pnp-1(jy121) s3	33988380	33922050
N2 s4	38592410	36373305
pnp-1(jy90) s4	32642193	32406613
pnp-1(jy121) s4	35858296	35680120
N2 s5	35475546	35400377
pnp-1(jy90) s5	34737663	34057715
pnp-1(jy121) s5	31179186	30657100
