# Supplementary material for: The purine nucleoside phosphorylase pnp-1 regulates epithelial cell resistance to infection in C. elegans
Source: PLoS Pathog. 2021 Apr 20;17(4):e1009350. doi: 10.1371/journal.ppat.1009350 (PMC8087013; doi:10.1371/journal.ppat.1009350)
Supplement: S3 Table — (XLSX) [file ppat.1009350.s012.xlsx]

## Sheet: pnp-1(jy90) vs N2
S3 Table: Differentially expressed genes list for pnp-1(jy90) (red text indicates pseudogene)
Gene.stable.ID	Gene.name	logFC	AveExpr	t	P.Value	adj.P.Val	B
WBGene00007659	pals-5	11.9788	-0.378334	12.2695	2.29286e-07	3.30716e-05	7.55219
WBGene00044708	pals-11	11.5513	-0.911748	10.2677	1.30021e-06	0.000111433	5.9434
WBGene00009169	F26F2.4	11.1931	-0.922749	8.13437	1.09128e-05	0.0006817	3.88576
WBGene00050959	F26F2.9	11.1287	-1.1224	11.374	4.63387e-07	5.19128e-05	6.90409
WBGene00009166	F26F2.1	11.036	1.24981	7.40875	2.44599e-05	0.00137011	3.08233
WBGene00009168	F26F2.3	10.774	0.0749319	7.97679	1.28052e-05	0.000774451	3.72562
WBGene00195165	F57G4.11	10.7353	-1.78522	11.1111	5.68519e-07	5.96377e-05	6.70969
WBGene00008067	C43D7.4	10.7271	-0.394096	9.98402	1.6797e-06	0.000135859	5.70015
WBGene00022476	fbxa-75	10.5691	-1.86616	15.9136	6.1105e-09	3.27146e-06	10.7132
WBGene00012091	pals-29	10.511	-0.691849	9.37077	2.98509e-06	0.000223669	5.14789
WBGene00015834	math-5	10.3465	-1.51324	12.6729	1.15826e-07	1.8836e-05	8.15676
WBGene00219309	F26F2.13	10.282	-1.54812	8.89276	4.77561e-06	0.000331962	4.69188
WBGene00008267	C53A5.9	10.1994	-0.951253	14.7152	1.64111e-08	5.41052e-06	9.88634
WBGene00007656	pals-2	10.133	-0.350762	11.4634	3.86268e-07	4.69173e-05	7.07105
WBGene00015225	B0507.8	10.1104	3.20701	13.4326	9.50477e-08	1.71368e-05	8.50758
WBGene00194646	Y105C5A.1270	9.74524	-1.96166	14.9269	1.11498e-08	4.51954e-06	10.2074
WBGene00007134	pals-28	9.70498	-1.19985	11.086	5.11614e-07	5.5173e-05	6.80444
WBGene00045401	eol-1	9.6773	2.56246	13.772	5.55379e-08	1.23241e-05	8.96524
WBGene00007660	pals-6	9.44648	1.27685	11.2279	4.27454e-07	4.9618e-05	6.97835
WBGene00008301	pals-39	9.41704	1.55124	10.3534	1.0638e-06	9.58995e-05	6.13177
WBGene00018345	F42C5.3	9.38533	2.18195	10.3715	1.16369e-06	0.000103291	6.07311
WBGene00138721	pals-37	9.37822	0.570849	10.7526	7.00809e-07	6.95566e-05	6.51806
WBGene00007655	C17H1.2	9.33063	-2.4841	20.0855	3.89616e-10	5.92181e-07	12.8164
WBGene00044237	pals-9	9.12518	-0.560049	12.9417	6.47005e-08	1.35742e-05	8.68689
WBGene00023483	Y75B8A.39	9.09826	-1.50091	14.229	1.74383e-08	5.58947e-06	9.834
WBGene00015602	fbxa-158	9.0693	-1.40868	14.6235	1.20466e-08	4.51954e-06	10.1572
WBGene00194645	Y105C5A.1269	8.99967	-1.72305	11.4268	2.85082e-07	3.87461e-05	7.3306
WBGene00020357	T08E11.1	8.9938	0.0467983	10.4169	9.07651e-07	8.31461e-05	6.27086
WBGene00021081	pals-33	8.95922	1.56121	13.2464	5.26471e-08	1.19117e-05	8.92198
WBGene00008269	C53A5.11	8.8845	-2.39418	11.6255	2.12551e-07	3.1444e-05	7.58712
WBGene00044787	pals-36	8.84438	-1.33437	13.9502	2.12335e-08	6.28238e-06	9.66545
WBGene00007661	pals-7	8.8174	-2.27846	14.2369	1.60329e-08	5.41052e-06	9.88585
WBGene00009061	pals-14	8.79315	2.42585	11.7737	3.20508e-07	4.10927e-05	7.33154
WBGene00008069	C43D7.7	8.74747	-0.18183	8.42152	7.66597e-06	0.000494464	4.2283
WBGene00012400	Y6E2A.7	8.7123	-2.79267	27.8011	1.09376e-11	1.26209e-07	14.9939
WBGene00015227	ddn-1	8.6433	3.96449	14.3082	5.72168e-08	1.24571e-05	9.0487
WBGene00020227	T05A8.1	8.45485	-2.92133	18.7507	8.24373e-10	1.01571e-06	12.2025
WBGene00044416	C08E3.15	8.4309	-2.61664	15.7779	5.33579e-09	3.07848e-06	10.7789
WBGene00086560	ZK355.8	8.32061	-2.52519	16.537	3.21633e-09	2.18313e-06	11.1871
WBGene00013294	pals-30	8.3088	-0.966395	16.8157	2.68528e-09	2.15681e-06	11.3997
WBGene00194951	Y105C5A.1274	8.06712	-3.11515	20.0958	3.87443e-10	5.92181e-07	12.7005
WBGene00013634	Y105C5A.9	8.01228	-1.65359	12.1359	9.7483e-08	1.73055e-05	8.29989
WBGene00008302	pals-38	7.97506	0.270938	10.92	3.85344e-07	4.69173e-05	7.05832
WBGene00022550	droe-8	7.96836	-0.75807	9.50504	1.92544e-06	0.000151141	5.54399
WBGene00235133	T26H5.14	7.86225	-0.374436	9.67299	1.57274e-06	0.000128708	5.73622
WBGene00012726	Y39G8B.5	7.854	-0.968007	12.0251	1.07237e-07	1.81972e-05	8.22285
WBGene00015829	math-15	7.56141	-0.545896	10.7298	4.20725e-07	4.95382e-05	6.96751
WBGene00017214	F07E5.9	7.55948	-0.712766	13.447	2.94059e-08	7.71168e-06	9.38369
WBGene00008873	F15H10.6	7.50079	-2.76442	13.5909	2.62682e-08	7.04904e-06	9.4147
WBGene00045393	F26D11.13	7.3662	-1.31215	9.43447	1.76982e-06	0.000139876	5.61083
WBGene00044212	Y68A4A.13	7.32693	-1.46459	7.26634	2.63952e-05	0.0014643	3.00421
WBGene00007131	pals-26	7.26326	1.05861	10.3964	7.32808e-07	7.10578e-05	6.48687
WBGene00007657	pals-3	7.24209	0.29262	7.63616	1.6832e-05	0.000976002	3.44256
WBGene00007132	pals-27	7.21677	0.115432	15.9521	4.74113e-09	2.87937e-06	10.9512
WBGene00022375	Y94H6A.2	7.21071	0.807913	12.5375	6.16653e-08	1.3177e-05	8.78929
WBGene00009170	F26F2.5	7.037	-0.175395	6.94858	3.95103e-05	0.00207232	2.59892
WBGene00012910	Y46G5A.20	7.02017	2.04907	10.9148	6.1438e-07	6.32976e-05	6.68131
WBGene00021179	fbxa-86	6.91271	-2.02175	13.1475	3.73179e-08	9.16195e-06	9.131
WBGene00020364	T08E11.8	6.83703	-1.25644	13.0686	3.97675e-08	9.55994e-06	9.09839
WBGene00009908	F49H6.5	6.81685	0.500131	7.7602	1.4346e-05	0.000848913	3.58829
WBGene00010821	M01G12.7	6.76509	-1.90844	13.7433	2.33358e-08	6.41124e-06	9.53924
WBGene00194902	Y39H10B.3	6.59222	-0.410446	14.0235	1.88304e-08	5.87253e-06	9.76859
WBGene00008068	sdz-6	6.55407	1.38063	8.01774	1.17776e-05	0.000726747	3.73473
WBGene00044663	F26G1.10	6.47935	-0.951932	16.6489	2.99064e-09	2.15681e-06	11.2803
WBGene00007662	pals-8	6.44866	0.109379	7.36744	2.18272e-05	0.00124071	3.1745
WBGene00022545	ZC196.1	6.37385	-0.368008	15.2596	7.63725e-09	3.67192e-06	10.534
WBGene00015224	B0507.7	6.32173	-0.223714	12.9648	4.32633e-08	9.9843e-06	9.04019
WBGene00011539	fbxa-135	6.30654	-0.861484	10.6596	3.32548e-07	4.21678e-05	7.16897
WBGene00086568	Y2H9A.6	6.0506	2.15309	18.4754	9.68261e-10	1.01571e-06	12.8922
WBGene00004149	trpl-5	6.0414	-1.38076	9.38799	1.21566e-06	0.000106269	5.9373
WBGene00020774	T24E12.5	5.89774	1.11871	10.3433	6.47234e-07	6.58789e-05	6.59441
WBGene00018353	fbxa-182	5.85349	3.33358	23.6888	6.3874e-11	1.99685e-07	15.6162
WBGene00012399	Y6E2A.5	5.74672	0.725679	23.5162	6.9221e-11	1.99685e-07	14.6604
WBGene00202499	B0507.15	5.73193	-2.54815	10.6057	3.50313e-07	4.34652e-05	7.08263
WBGene00015223	B0507.6	5.70701	1.70473	14.6961	1.14261e-08	4.51954e-06	10.5299
WBGene00016281	pals-32	5.6469	0.891351	9.13939	2.39624e-06	0.000185572	5.30215
WBGene00045415	Y43F8B.15	5.64295	-1.38118	12.0321	9.47683e-08	1.71368e-05	8.3051
WBGene00013637	Y105C5A.13	5.52758	-1.49848	7.87928	7.62847e-06	0.000494464	4.16932
WBGene00009077	F23B2.10	5.31261	-1.72625	8.29838	4.09334e-06	0.000295207	4.76394
WBGene00044206	T26H5.9	5.22213	0.889435	8.82093	3.30131e-06	0.000245766	4.96698
WBGene00015226	B0507.9	5.12617	-1.39873	8.0367	5.58681e-06	0.000383728	4.46103
WBGene00007654	C17H1.1	5.06904	-0.402898	7.24822	1.82187e-05	0.0010459	3.30748
WBGene00022547	ZC196.3	5.05826	-0.282672	11.3271	1.77703e-07	2.66301e-05	7.78473
WBGene00045411	C25F9.11	5.00751	-1.38806	7.06377	2.12762e-05	0.00121538	3.16045
WBGene00022546	ZC196.2	4.9194	0.31503	14.5694	1.25336e-08	4.51954e-06	10.3163
WBGene00015455	C04G6.5	4.85664	0.138238	11.7718	1.19076e-07	1.90836e-05	8.20361
WBGene00010004	F53H2.1	4.83701	-1.18685	12.1058	8.89056e-08	1.68177e-05	8.35606
WBGene00020080	math-37	4.71163	-0.380925	9.69432	8.74342e-07	8.20247e-05	6.26835
WBGene00007658	pals-4	4.70549	2.31083	8.15512	1.01739e-05	0.000641514	3.67872
WBGene00012398	Y6E2A.4	4.50488	-0.566783	9.98117	6.50853e-07	6.58789e-05	6.54762
WBGene00019699	math-34	4.40152	1.40782	11.8024	1.15899e-07	1.8836e-05	8.25053
WBGene00008858	pals-1	4.38194	1.25544	11.6257	1.35614e-07	2.08647e-05	8.09817
WBGene00009429	irg-5	4.21023	4.21446	12.1466	2.6104e-07	3.67334e-05	7.21524
WBGene00015828	math-14	4.13791	3.10949	11.4808	3.08588e-07	4.04636e-05	7.14914
WBGene00015537	C06E4.8	4.00659	0.307097	14.2866	1.54485e-08	5.40184e-06	10.1719
WBGene00004811	skr-5	3.98948	-1.53628	11.9718	9.98835e-08	1.7463e-05	8.22244
WBGene00012381	Y2H9A.4	3.86862	2.28943	19.9894	4.10559e-10	5.92181e-07	13.826
WBGene00021404	trpl-3	3.86819	-0.591893	10.3956	4.30002e-07	4.9618e-05	6.95333
WBGene00020326	math-38	3.85955	1.80065	10.5259	4.01317e-07	4.77402e-05	6.94917
WBGene00012822	Y43F8B.12	3.71848	-0.787332	7.49255	1.09294e-05	0.0006817	3.78643
WBGene00004810	skr-4	3.43247	4.60166	13.2802	9.056e-08	1.68544e-05	8.1978
WBGene00009431	dct-17	3.33312	1.76016	8.03625	7.46403e-06	0.00048936	3.93276
WBGene00018643	drd-50	3.28912	2.35824	10.3809	4.89393e-07	5.37819e-05	6.65339
WBGene00009839	fbxa-188	3.25634	1.0793	16.4428	3.42082e-09	2.19293e-06	11.706
WBGene00022548	ZC196.4	3.23889	1.92638	13.2878	3.33558e-08	8.55317e-06	9.461
WBGene00018614	pals-31	3.21306	0.299698	9.21853	1.44943e-06	0.000122978	5.74215
WBGene00011979	T24B8.5	3.19871	2.55549	9.39533	1.68366e-06	0.000135859	5.35966
WBGene00010125	dod-22	3.15564	1.4479	6.80268	3.65908e-05	0.00195473	2.3253
WBGene00015933	C17H12.8	3.14156	5.01325	14.115	4.29128e-08	9.9843e-06	8.89253
WBGene00045457	F33H12.7	3.09855	-0.437239	5.03539	0.000397083	0.0154795	0.118734
WBGene00050899	T10C6.15	2.96734	1.03661	10.0456	6.09693e-07	6.32976e-05	6.55945
WBGene00015932	C17H12.6	2.9213	0.767105	15.3746	7.04666e-09	3.53528e-06	10.9966
WBGene00001158	ech-9	2.82326	0.993679	10.2996	4.72772e-07	5.24549e-05	6.81991
WBGene00022572	ZC239.14	2.81889	0.0265567	6.55108	3.794e-05	0.00201746	2.42767
WBGene00008584	irg-4	2.71436	5.40041	11.7187	3.44676e-07	4.32307e-05	6.61184
WBGene00018971	clec-67	2.67719	2.74825	8.89484	2.67961e-06	0.000203421	4.7945
WBGene00010752	K10G4.3	2.67106	-0.8437	4.77701	0.000546348	0.0204023	-0.185741
WBGene00019421	K05F6.10	2.6497	-0.684149	4.65915	0.000669158	0.0241294	-0.411443
WBGene00045416	Y37H2A.14	2.60568	-0.012561	6.93612	2.25025e-05	0.00127282	2.96318
WBGene00008352	fbxa-6	2.59037	1.81543	18.5781	9.11633e-10	1.01571e-06	13.0498
WBGene00020457	fbxa-67	2.55164	3.14065	23.7175	6.30273e-11	1.99685e-07	15.7223
WBGene00022562	ZC204.12	2.52375	3.2347	10.2612	5.57554e-07	5.95705e-05	6.33183
WBGene00022870	ZK1240.5	2.52052	0.964038	11.3907	1.67679e-07	2.54585e-05	7.87096
WBGene00018354	F42G2.5	2.52	1.44857	13.2214	3.51708e-08	8.82252e-06	9.42363
WBGene00009898	dod-23	2.47421	7.90037	10.7343	8.64147e-07	8.17327e-05	5.42648
WBGene00019590	K09F6.7	2.41468	2.61312	12.3203	7.39662e-08	1.47155e-05	8.53862
WBGene00043981	T14E8.4	2.40858	-0.605166	4.91631	0.000436092	0.0167736	0.00238073
WBGene00021581	clec-70	2.39901	0.691432	6.02353	8.01151e-05	0.00390063	1.54267
WBGene00018647	F49F1.7	2.30171	0.948532	10.7901	2.93445e-07	3.93728e-05	7.29982
WBGene00016555	math-20	2.28002	3.21187	16.9122	2.52436e-09	2.15681e-06	11.9742
WBGene00020358	math-39	2.26417	2.04213	10.7113	3.16433e-07	4.10261e-05	7.09646
WBGene00006718	ubc-23	2.25571	1.67629	14.9757	9.34009e-09	3.99168e-06	10.7477
WBGene00009835	F47H4.2	2.23057	2.00393	10.8797	2.69502e-07	3.74673e-05	7.26845
WBGene00012323	oac-54	2.16944	1.86561	5.56808	0.000193724	0.00827919	0.437019
WBGene00019057	F58F9.3	2.15739	3.71762	20.0817	3.90425e-10	5.92181e-07	13.8499
WBGene00007297	C04F12.1	2.10881	6.81434	11.4046	4.40695e-07	4.98548e-05	6.14729
WBGene00012058	T26F2.2	2.10161	2.42437	12.4127	6.83917e-08	1.40924e-05	8.63628
WBGene00194713	F19B10.13	2.05866	-0.503428	4.66108	0.00066044	0.0240404	-0.447189
WBGene00045475	T07A5.7	2.04349	0.453774	8.2527	4.31951e-06	0.000305784	4.58874
WBGene00013847	cls-3	1.96744	4.64306	6.83727	4.64562e-05	0.00238248	1.42003
WBGene00022549	ZC196.5	1.9543	3.09355	15.1452	8.2789e-09	3.77646e-06	10.7454
WBGene00002055	ifc-1	1.93259	5.33829	7.2885	2.71104e-05	0.00148965	1.86629
WBGene00010659	K08D8.5	1.93239	3.04592	9.1815	1.50889e-06	0.000125259	5.26465
WBGene00000841	cul-6	1.92629	2.56392	12.2988	7.53358e-08	1.47339e-05	8.51045
WBGene00004809	skr-3	1.90524	4.91516	13.751	2.3197e-08	6.41124e-06	9.36257
WBGene00009518	clec-166	1.88959	1.92757	8.61283	2.84371e-06	0.000214468	4.80072
WBGene00016190	C28G1.5	1.83204	3.52978	15.5503	6.23729e-09	3.27146e-06	10.9788
WBGene00016845	C50F7.5	1.82125	0.355394	4.16173	0.00152858	0.0491318	-1.46305
WBGene00015100	B0280.2	1.78264	1.82436	8.02066	5.69576e-06	0.000388896	4.08484
WBGene00019660	K11H12.4	1.77535	2.13174	7.48773	1.09963e-05	0.000682184	3.33429
WBGene00194717	ZC239.22	1.75488	-0.214303	6.03044	7.93151e-05	0.00387804	1.67525
WBGene00018646	mul-1	1.75111	0.516531	8.00216	5.82419e-06	0.000395326	4.26712
WBGene00018731	F53A9.8	1.7487	3.8471	7.54816	1.33801e-05	0.000799964	2.82649
WBGene00010123	F55G11.2	1.68622	2.5291	7.36307	1.28863e-05	0.000774451	3.08519
WBGene00016912	clec-86	1.67096	1.76028	7.89061	6.66784e-06	0.000442185	3.92764
WBGene00043062	clec-80	1.66244	3.48988	11.0215	2.35822e-07	3.35944e-05	7.1408
WBGene00016763	C49A9.9	1.65812	4.76455	6.63086	5.7257e-05	0.0028851	1.14487
WBGene00018346	F42C5.4	1.65695	1.72356	9.18371	1.50525e-06	0.000125259	5.49518
WBGene00008709	F11E6.6	1.64971	-0.379501	5.68941	0.00013118	0.00595941	1.18018
WBGene00010128	F55G11.8	1.63755	3.2521	9.88992	7.14392e-07	6.98591e-05	6.00777
WBGene00009840	fbxa-189	1.62745	2.54009	11.1188	2.15341e-07	3.14535e-05	7.40333
WBGene00021193	math-44	1.62246	2.40458	9.92967	6.85925e-07	6.88251e-05	6.20599
WBGene00016717	math-22	1.60956	3.57265	17.3742	1.88586e-09	1.81341e-06	12.2194
WBGene00018384	F43C11.7	1.60667	3.61479	10.7396	3.07952e-07	4.04636e-05	6.83122
WBGene00019579	oac-57	1.59996	1.39369	9.67037	8.96446e-07	8.31461e-05	6.08431
WBGene00010545	cbp-2	1.58352	4.13571	14.6042	1.22183e-08	4.51954e-06	10.1666
WBGene00022497	Y119D3B.21	1.57424	7.87438	10.3064	8.56037e-07	8.16348e-05	5.35129
WBGene00007393	fbxa-157	1.56694	3.14198	11.948	1.01977e-07	1.75629e-05	8.08881
WBGene00020449	fbxa-54	1.52003	1.38641	8.21526	4.51485e-06	0.000315739	4.3966
WBGene00009430	F35E12.6	1.51547	6.11861	7.71921	1.56582e-05	0.000921835	2.31061
WBGene00016769	C49C8.5	1.5044	4.09123	10.4888	3.9248e-07	4.71753e-05	6.47675
WBGene00019973	R09A1.3	1.49484	1.96533	9.49888	1.07348e-06	9.60221e-05	5.80544
WBGene00019183	npr-30	1.44452	0.7643	7.1795	1.63318e-05	0.000951781	3.15482
WBGene00010124	F55G11.4	1.44304	3.56774	6.04749	9.23092e-05	0.00443815	0.811345
WBGene00011207	R10E8.1	1.42926	2.86749	10.2351	5.04057e-07	5.48709e-05	6.44278
WBGene00019744	M02H5.8	1.42059	3.44362	8.28591	4.15381e-06	0.000297707	4.08946
WBGene00022382	Y94H6A.10	1.40814	5.79651	10.2772	5.66673e-07	5.96377e-05	5.79739
WBGene00007133	B0284.3	1.4041	0.349665	5.4746	0.000181612	0.00787826	0.721781
WBGene00007153	clec-41	1.40028	5.7172	13.8237	2.19347e-08	6.32761e-06	9.27257
WBGene00019058	F58F9.4	1.39658	1.95295	9.40789	1.18244e-06	0.000104154	5.70348
WBGene00009595	cbp-3	1.37804	4.2732	9.60061	9.64333e-07	8.76176e-05	5.476
WBGene00006986	zip-1	1.3723	3.98559	10.8193	2.85416e-07	3.87461e-05	6.83353
WBGene00021233	Y19D10B.4	1.36689	0.227132	4.36738	0.00107652	0.0365353	-1.09213
WBGene00012583	clec-4	1.35572	1.13177	5.88253	9.84617e-05	0.00465635	1.21342
WBGene00020451	fbxa-11	1.34356	1.03612	7.77629	7.67042e-06	0.000494464	3.89632
WBGene00219216	K08D10.14	1.33814	1.24577	6.14179	6.75342e-05	0.00337349	1.58515
WBGene00016191	C28G1.6	1.31066	1.6348	9.65819	9.07913e-07	8.31461e-05	6.02928
WBGene00012525	Y32B12C.1	1.30118	1.55347	8.35498	3.83067e-06	0.000283347	4.53522
WBGene00008492	F01D5.1	1.30049	0.843802	5.3362	0.000224734	0.00942982	0.407844
WBGene00018921	sago-2	1.2784	6.35405	9.01414	2.50632e-06	0.000191526	4.16843
WBGene00021339	Y34F4.4	1.27162	0.675465	6.52478	3.93455e-05	0.00207232	2.25128
WBGene00007392	fbxa-156	1.25941	2.26828	8.34663	3.86828e-06	0.000284306	4.3947
WBGene00007875	dod-24	1.25836	4.97691	5.50072	0.000255686	0.010537	-0.520913
WBGene00019779	endu-2	1.2552	6.64994	9.08607	2.29989e-06	0.000179314	4.2393
WBGene00015382	C03B1.14	1.25417	2.38842	9.15653	1.55045e-06	0.00012779	5.33794
WBGene00002021	hsp-17	1.23818	3.84501	5.47651	0.000212628	0.00898723	-0.139245
WBGene00013562	Y75B8A.32	1.23198	1.07953	8.30633	4.05532e-06	0.000295207	4.55178
WBGene00000391	cdd-1	1.22396	2.45709	7.28809	1.41889e-05	0.000843945	2.98234
WBGene00009394	clec-63	1.21929	8.9212	11.7022	1.26663e-07	1.97509e-05	7.33302
WBGene00018910	F56A4.2	1.21816	7.99709	15.1065	8.50922e-09	3.77646e-06	10.203
WBGene00010850	M04C3.1	1.2114	4.73686	12.3394	7.27774e-08	1.47155e-05	8.14439
WBGene00007506	C10C5.2	1.2069	0.277472	5.95544	8.84738e-05	0.00427154	1.47556
WBGene00021518	hpo-6	1.20647	3.2619	6.5018	4.06196e-05	0.00211556	1.69843
WBGene00002188	kgb-2	1.20278	0.197604	5.69763	0.000129574	0.00593316	1.09365
WBGene00016719	math-24	1.19441	2.14981	9.31671	1.3037e-06	0.000111433	5.56206
WBGene00013364	Y60A3A.16	1.1902	0.109205	4.47967	0.000891882	0.0311861	-0.880437
WBGene00020359	math-40	1.18753	2.21736	11.8077	1.15361e-07	1.8836e-05	8.0962
WBGene00021224	clec-209	1.18646	6.51583	16.6581	2.97274e-09	2.15681e-06	11.3332
WBGene00003091	lys-2	1.17719	5.63356	8.41545	4.07988e-06	0.000295207	3.69076
WBGene00008900	F16H6.10	1.17146	3.17469	12.2283	8.00114e-08	1.53875e-05	8.32965
WBGene00019917	clec-43	1.14823	1.21929	5.36574	0.000214692	0.00904133	0.37697
WBGene00022644	dod-19	1.13568	5.29055	5.82911	0.000153474	0.00686408	-0.0563671
WBGene00044672	fbxa-4	1.13396	1.1201	4.9756	0.000396523	0.0154795	-0.242697
WBGene00009393	clec-62	1.12676	4.17643	9.90247	7.05271e-07	6.95566e-05	5.82308
WBGene00019404	K05B2.4	1.1105	0.0913613	5.82092	0.000107838	0.00503785	1.29983
WBGene00016217	C29F9.2	1.10985	1.07482	5.7991	0.000111384	0.00518248	1.08975
WBGene00271744	K09F6.15	1.1028	1.89435	8.08316	5.28383e-06	0.000365091	4.13218
WBGene00185118	K02E2.11	1.08954	0.821558	6.65183	3.30318e-05	0.00178109	2.40467
WBGene00010822	M01G12.9	1.08891	2.46421	7.98864	5.92006e-06	0.000399483	3.90227
WBGene00008099	C44H9.4	1.08672	2.73352	9.04432	1.75313e-06	0.000139513	5.13853
WBGene00009943	F52G2.3	1.07425	3.11277	9.81737	7.69697e-07	7.40128e-05	5.93913
WBGene00021256	Y22D7AR.2	1.06879	1.66179	7.40212	1.22592e-05	0.000748462	3.2892
WBGene00015216	valv-1	1.06476	1.68463	5.70782	0.000127612	0.00586661	0.823031
WBGene00009488	oac-20	1.05572	3.83997	4.51509	0.000968533	0.0333222	-1.73257
WBGene00011190	swt-6	1.05022	1.01917	5.15875	0.000296496	0.0120893	0.0788561
WBGene00022673	ZK177.8	1.04849	7.39964	13.9035	2.06333e-08	6.26546e-06	9.23544
WBGene00022028	Y65B4A.4	1.0474	-0.0673852	4.99345	0.000385364	0.0151636	0.0116507
WBGene00022873	ZK1240.9	0.995541	1.8371	6.63444	3.3828e-05	0.00181554	2.18544
WBGene00011486	T05E12.3	0.988916	2.52312	4.24742	0.00131857	0.0432245	-1.80114
WBGene00007694	C23H4.6	0.988775	1.30444	5.65878	0.000137355	0.00621544	0.822608
WBGene00022337	pals-16	0.968103	0.395997	4.17532	0.00149079	0.0481855	-1.46741
WBGene00019589	K09F6.6	0.96659	2.37168	7.36332	1.28822e-05	0.000774451	3.09514
WBGene00017093	E02C12.8	0.965124	1.32776	6.70679	3.06447e-05	0.00166014	2.38849
WBGene00019592	K09F6.9	0.947116	2.44908	5.84851	0.000103527	0.0048759	0.877426
WBGene00007717	C25D7.5	0.94326	0.314572	4.59844	0.00073226	0.0263226	-0.720875
WBGene00022346	pals-17	0.938083	2.06122	6.80736	2.67411e-05	0.00147639	2.38651
WBGene00044527	Y39H10B.2	0.920812	4.06074	9.06155	1.72024e-06	0.000137846	4.88979
WBGene00044073	tag-244	0.920043	1.55751	4.93298	0.000424561	0.0163847	-0.41011
WBGene00019444	frpr-11	0.907752	0.911066	6.13768	6.79343e-05	0.00337885	1.63319
WBGene00009397	clec-66	0.892061	3.40465	6.47208	4.2333e-05	0.0021905	1.61627
WBGene00004093	ppw-1	0.890716	8.48839	7.61418	9.37956e-06	0.00059796	2.69302
WBGene00016424	C34H4.1	0.889571	1.29309	4.30752	0.0011909	0.0397161	-1.42413
WBGene00007336	C05C12.4	0.889083	4.41323	11.713	1.25457e-07	1.97509e-05	7.61654
WBGene00021872	clec-85	0.873032	4.40317	9.21019	1.4626e-06	0.000123189	4.9906
WBGene00004509	rrf-2	0.864725	3.4588	6.04643	7.74972e-05	0.00380528	0.962988
WBGene00017592	F19C7.2	0.858691	2.70454	5.55813	0.000159908	0.00704268	0.362243
WBGene00003097	lys-8	0.857669	7.08162	7.89498	6.63244e-06	0.000442185	3.02439
WBGene00018195	btb-16	0.852082	0.778383	4.91041	0.000440246	0.0168771	-0.287111
WBGene00018807	fbxa-146	0.848535	1.91906	5.44303	0.000190609	0.00817635	0.348298
WBGene00022645	ZK6.11	0.842881	7.00778	4.69937	0.000829271	0.0292629	-2.01992
WBGene00021336	Y34F4.1	0.842658	1.90171	5.45699	0.000186574	0.0080632	0.374329
WBGene00016219	pals-24	0.828885	2.27493	5.05312	0.000350413	0.0140396	-0.367744
WBGene00017445	sid-5	0.824492	2.40134	7.80968	7.36175e-06	0.000485413	3.6786
WBGene00000088	aex-5	0.816714	3.7654	9.33644	1.27636e-06	0.000110736	5.26745
WBGene00010998	R03G8.3	0.815338	1.5811	5.58189	0.000154252	0.00687228	0.64101
WBGene00044457	C18H7.11	0.812602	1.9713	4.89776	0.000449308	0.0171675	-0.561137
WBGene00045397	Y54G2A.52	0.812203	2.38373	6.78706	2.74836e-05	0.00149591	2.28858
WBGene00043702	Y54G2A.7	0.808053	0.906968	5.15977	0.00029602	0.0120893	0.0987323
WBGene00015756	C14C6.2	0.784931	2.38961	4.1662	0.00151419	0.0488052	-1.91889
WBGene00006467	magu-2	0.776526	2.34276	6.52423	3.93759e-05	0.00207232	1.91665
WBGene00016425	C34H4.2	0.775794	2.86184	6.84965	2.52616e-05	0.00140818	2.27679
WBGene00020455	fbxa-59	0.773241	2.00862	4.75012	0.000570828	0.0211794	-0.819875
WBGene00016340	gba-2	0.770569	0.558972	4.71877	0.000600823	0.0220793	-0.566866
WBGene00010086	F55B11.4	0.768947	4.0325	8.75577	2.41777e-06	0.000185991	4.52959
WBGene00019593	K09F6.10	0.756063	1.4344	5.01935	0.000369762	0.0146621	-0.242569
WBGene00044570	T22B7.8	0.747435	0.536302	4.86785	0.000471516	0.0178388	-0.311996
WBGene00004172	pqn-92	0.734373	3.14307	4.44086	0.000951638	0.0328874	-1.60671
WBGene00016004	C18H9.6	0.727088	4.22867	8.27193	4.22268e-06	0.000300775	3.89156
WBGene00015110	B0281.3	0.726169	2.6489	5.73304	0.000122892	0.00567219	0.648937
WBGene00016218	pals-23	0.712937	2.11155	5.61641	0.000146407	0.00657349	0.581427
WBGene00003090	lys-1	0.711724	7.91632	5.55088	0.000177345	0.0077222	-0.438194
WBGene00002054	ifb-2	0.699823	6.93545	6.43146	4.48003e-05	0.00230782	0.981044
WBGene00018670	F52C6.13	0.697171	0.00804108	4.33726	0.00113257	0.0382126	-1.11411
WBGene00001250	elt-2	0.691435	3.26921	5.90474	9.52971e-05	0.00454394	0.782578
WBGene00008831	F14H3.12	0.684297	1.35585	5.08459	0.000333342	0.013449	-0.118848
WBGene00006533	tba-7	0.682054	2.3498	5.14517	0.000302904	0.0123071	-0.234519
WBGene00000541	cln-3.3	0.681623	2.1754	4.51772	0.000837114	0.0294496	-1.25741
WBGene00002057	ifd-1	0.675619	3.53209	4.73764	0.000582579	0.0215391	-1.18142
WBGene00017571	jmjd-3.1	0.668836	2.75713	4.37379	0.00106498	0.0363004	-1.63894
WBGene00017041	D2007.1	0.666385	2.44944	5.76389	0.000117367	0.00543895	0.739786
WBGene00009981	F53F1.3	0.659994	4.297	6.32697	5.18815e-05	0.00263727	1.20151
WBGene00021464	ugt-31	0.652008	1.59633	4.99185	0.000386351	0.0151636	-0.324489
WBGene00010605	K06G5.1	0.633391	6.74045	6.38957	4.75065e-05	0.00242556	0.921244
WBGene00045052	K12C11.6	0.632004	1.3033	4.1968	0.00143716	0.0467138	-1.62456
WBGene00018101	math-27	0.622535	4.70363	6.78844	2.74327e-05	0.00149591	1.78935
WBGene00015403	clec-10	0.617626	4.5148	4.70284	0.000616699	0.0225193	-1.46313
WBGene00015333	slc-17.3	0.606697	2.23523	4.73587	0.000584258	0.0215391	-0.897137
WBGene00044468	Y69A2AL.2	0.592079	3.11328	4.6563	0.000665646	0.024078	-1.22924
WBGene00017327	F10C1.8	0.587888	3.06473	5.5613	0.00015914	0.00703571	0.283949
WBGene00008547	F07A11.4	0.578146	4.01098	4.2627	0.00128482	0.0423586	-2.11586
WBGene00010050	F54D5.4	0.577647	6.53417	7.12202	1.76044e-05	0.00101569	1.98778
WBGene00000218	asp-5	0.568299	8.42658	8.22963	4.43875e-06	0.000312309	3.49228
WBGene00019730	asns-2	0.563415	5.40523	4.37297	0.00106646	0.0363004	-2.22387
WBGene00012782	Y43C5A.2	0.562568	5.5862	4.95227	0.000411622	0.0159386	-1.25733
WBGene00019619	asp-14	0.559147	6.61589	5.88645	9.78955e-05	0.00464862	0.154979
WBGene00021879	clec-83	0.5583	5.09374	4.44067	0.000951937	0.0328874	-2.04445
WBGene00020662	T21H3.1	0.546379	8.20386	5.29312	0.000240274	0.0100091	-0.77191
WBGene00009396	clec-65	0.546188	5.26496	6.88794	2.39975e-05	0.00135077	1.81545
WBGene00044696	F52E1.14	0.541848	6.3936	10.3806	4.364e-07	4.98548e-05	5.96226
WBGene00021556	Y45G5AM.3	0.531749	2.58355	4.55536	0.000786393	0.0278349	-1.2862
WBGene00000973	dhs-9	0.517451	4.35517	5.68989	0.000131087	0.00595941	0.20346
WBGene00011090	R07B7.6	0.516615	2.31245	4.88944	0.000455376	0.0172848	-0.655376
WBGene00018669	F52C6.12	0.514796	1.94748	4.59211	0.000739963	0.0264348	-1.08037
WBGene00020456	fbxa-60	0.501959	3.28253	5.8283	0.000106667	0.00500337	0.658146
WBGene00019847	R03G5.6	0.499327	2.29362	4.30876	0.0011884	0.0397161	-1.65079
WBGene00020981	W03D2.6	0.485313	2.89587	4.5901	0.000742431	0.0264411	-1.29644
WBGene00000219	asp-6	0.45345	9.73196	5.04103	0.000357214	0.0142626	-1.12816
WBGene00016450	clec-5	0.449259	4.92396	4.42926	0.000970297	0.0333222	-2.0302
WBGene00018138	folt-2	0.436701	9.14467	7.66982	8.75088e-06	0.00056098	2.79294
WBGene00016594	C42D4.1	0.43428	7.89119	5.65153	0.00013886	0.00625899	-0.20421
WBGene00021048	W05H9.1	0.428995	5.77981	5.44656	0.000189581	0.00816259	-0.471203
WBGene00022178	Y71H2AM.13	0.423868	5.72508	4.15883	0.00153338	0.0491492	-2.65836
WBGene00016144	mmab-1	0.414343	5.49633	6.14605	6.7123e-05	0.00336753	0.675495
WBGene00016027	C23H5.8	0.399283	7.04775	6.05166	7.69119e-05	0.00379268	0.402537
WBGene00019957	R08E3.1	0.391281	6.32969	5.32367	0.00022914	0.0095799	-0.732649
WBGene00002273	lec-10	0.376228	6.5981	4.24997	0.00131288	0.0431603	-2.58094
WBGene00009662	F43G6.10	0.374759	2.8569	4.29625	0.00121382	0.040364	-1.80077
WBGene00013931	clec-97	0.355295	4.74456	4.17863	0.00148239	0.0480487	-2.4339
WBGene00014252	ZK1320.2	0.354695	5.90609	6.00996	8.17113e-05	0.00396162	0.403266
WBGene00003868	ooc-3	0.353026	6.55363	5.24361	0.000259548	0.0106581	-0.877465
WBGene00014253	ZK1320.3	0.340288	6.3706	5.42103	0.000197158	0.00839486	-0.576888
WBGene00006609	tre-3	0.336273	4.52768	4.89066	0.000454482	0.0172848	-1.14899
WBGene00010049	F54D5.3	0.291692	6.35226	4.57538	0.000760727	0.0270093	-1.99825
WBGene00010041	F54C9.3	0.278308	4.7947	4.47643	0.000896721	0.0312606	-1.92143
WBGene00011182	R09H10.5	0.196412	6.99088	4.3533	0.00110235	0.037302	-2.40713
WBGene00011580	ddx-19	0.182205	7.73573	4.20465	0.00141806	0.0462231	-2.6547
WBGene00004068	pnk-1	-0.270938	6.33556	-4.3216	0.00116291	0.039122	-2.4391
WBGene00000929	dao-3	-0.292067	4.17414	-4.26808	0.00127315	0.0421624	-2.14427
WBGene00011932	sptl-3	-0.2991	6.06625	-6.50035	4.07015e-05	0.00211556	1.12809
WBGene00011000	R03G8.6	-0.348367	5.05804	-4.99343	0.00038538	0.0151636	-1.08839
WBGene00015141	ugt-46	-0.385822	4.88241	-4.51567	0.000839977	0.0294605	-1.86842
WBGene00009578	F40F8.5	-0.406091	5.56312	-4.3146	0.00117675	0.0394723	-2.35332
WBGene00007549	spin-1	-0.4518	3.88669	-4.59292	0.000738977	0.0264348	-1.50971
WBGene00010277	F58G6.7	-0.452194	4.27721	-5.27012	0.000249034	0.0102997	-0.454945
WBGene00009877	F49C12.7	-0.491323	3.61124	-4.46115	0.00091989	0.0319717	-1.67613
WBGene00004020	pho-1	-0.517624	5.59078	-7.40409	1.22284e-05	0.000748462	2.48158
WBGene00011407	ppat-1	-0.565895	3.71424	-4.39313	0.00103092	0.0352991	-1.81693
WBGene00007808	best-7	-0.568278	2.93455	-5.39594	0.000204919	0.00869325	0.0491881
WBGene00017681	slc-17.5	-0.570766	1.75813	-4.85248	0.000483383	0.0181686	-0.591329
WBGene00016957	atic-1	-0.583743	5.32105	-4.70788	0.000611631	0.0224051	-1.62106
WBGene00016558	pks-1	-0.607415	3.46178	-4.26712	0.00127521	0.0421624	-1.98104
WBGene00006508	tns-1	-0.608154	4.78821	-6.08112	7.37031e-05	0.00365004	0.723751
WBGene00016644	abhd-3.2	-0.608637	4.94826	-7.59184	9.64557e-06	0.00061154	2.85731
WBGene00007964	cyp-25A2	-0.638599	3.77377	-4.85751	0.000479465	0.0180802	-1.0283
WBGene00020921	W01C8.5	-0.658238	3.77493	-7.9263	6.38444e-06	0.000428314	3.54914
WBGene00008593	clec-227	-0.663264	1.12151	-4.95913	0.000407115	0.0158172	-0.275326
WBGene00003572	ncx-7	-0.676063	3.38389	-4.21821	0.0013857	0.0452963	-2.04873
WBGene00012911	acl-7	-0.692304	4.81773	-5.27426	0.00024743	0.0102701	-0.563114
WBGene00019769	M04F3.3	-0.726134	2.85124	-5.52133	0.00016911	0.00739153	0.272682
WBGene00010833	M03B6.1	-0.767573	0.735756	-4.75723	0.000564249	0.0210028	-0.533707
WBGene00021263	Y22D7AR.10	-0.771029	3.8225	-5.92181	9.294e-05	0.00444994	0.693355
WBGene00003958	pcp-3	-0.806578	5.40488	-5.59465	0.000162549	0.00713178	-0.214847
WBGene00019978	hacd-1	-0.821962	5.91548	-5.67632	0.000156864	0.00696176	-0.234366
WBGene00022887	ZK1290.5	-0.97521	3.16944	-5.12485	0.000312772	0.0126634	-0.437804
WBGene00008042	C40H1.7	-0.977833	0.255104	-5.03296	0.000361833	0.0143972	0.0216604
WBGene00006897	ver-4	-1.03912	0.801113	-4.80363	0.000523205	0.0196015	-0.462644
WBGene00020992	W03F8.2	-1.04682	0.785698	-4.65634	0.000665603	0.024078	-0.708694
WBGene00014134	ZK896.3	-1.1924	0.174766	-5.05882	0.000347251	0.0139614	0.0829225
WBGene00007963	cyp-25A1	-1.27483	3.00436	-6.32212	5.22377e-05	0.00264373	1.49628
WBGene00013007	Y48E1B.8	-1.48135	1.91847	-7.19496	1.60066e-05	0.000937561	2.97664

## Sheet: pnp-1(jy121) vs N2
S3 Table: Differentially expressed genes list for pnp-1(jy121) (red text indicates pseudogene)
Gene.stable.ID	Gene.name	logFC	AveExpr	t	P.Value	adj.P.Val	B
WBGene00007659	pals-5	11.4671	-0.629955	15.7196	9.25972e-09	3.23725e-06	10.3346
WBGene00044708	pals-11	10.8569	-1.24205	13.3328	6.1241e-08	1.33273e-05	8.71057
WBGene00009166	F26F2.1	10.4941	0.975064	8.42585	7.5926e-06	0.000583972	4.23777
WBGene00050959	F26F2.9	10.4713	-1.43644	13.153	6.65467e-08	1.3332e-05	8.63628
WBGene00195165	F57G4.11	10.4271	-1.92277	17.7966	1.61181e-09	1.54962e-06	11.7538
WBGene00009169	F26F2.4	10.3237	-1.33882	12.0858	1.7847e-07	2.36668e-05	7.7553
WBGene00009168	F26F2.3	10.1854	-0.209606	9.97864	1.42308e-06	0.000135687	5.84179
WBGene00008067	C43D7.4	10.1198	-0.687851	13.5512	4.4337e-08	1.08833e-05	9.00034
WBGene00012091	pals-29	10.0575	-0.907337	13.0125	6.99782e-08	1.3332e-05	8.59654
WBGene00022476	fbxa-75	10.0375	-2.11761	18.078	1.36119e-09	1.42764e-06	11.8713
WBGene00007656	pals-2	9.88034	-0.471018	13.4299	4.74443e-08	1.09473e-05	8.94289
WBGene00008267	C53A5.9	9.87269	-1.10364	11.6231	2.59008e-07	3.17891e-05	7.41729
WBGene00015834	math-5	9.78808	-1.78251	18.1099	1.33559e-09	1.42764e-06	11.8924
WBGene00015225	B0507.8	9.70589	2.99403	14.5707	2.85407e-08	7.31719e-06	9.62197
WBGene00219309	F26F2.13	9.34287	-1.99342	12.3925	1.08002e-07	1.66135e-05	8.19709
WBGene00045401	eol-1	9.26806	2.3478	13.0165	8.45265e-08	1.4555e-05	8.56026
WBGene00007655	C17H1.2	9.09166	-2.59695	28.2352	1.05993e-11	4.07615e-08	14.9489
WBGene00008301	pals-39	9.06069	1.37188	12.3952	1.0703e-07	1.66135e-05	8.22931
WBGene00007134	pals-28	9.0458	-1.52313	14.8471	1.12011e-08	3.43357e-06	10.1855
WBGene00194646	Y105C5A.1270	9.04172	-2.29428	15.3308	7.96449e-09	2.96407e-06	10.448
WBGene00138721	pals-37	9.03994	0.404176	12.541	9.23458e-08	1.51292e-05	8.35651
WBGene00007660	pals-6	8.99749	1.05355	12.0975	1.39522e-07	2.03755e-05	7.98607
WBGene00018345	F42C5.3	8.90641	1.93791	11.487	3.07198e-07	3.57994e-05	7.3249
WBGene00021081	pals-33	8.75367	1.45325	13.1252	5.16646e-08	1.14626e-05	8.91138
WBGene00015602	fbxa-158	8.73419	-1.56944	13.9153	2.22508e-08	5.96994e-06	9.59805
WBGene00020357	T08E11.1	8.71532	-0.0881304	12.1027	1.31385e-07	1.94332e-05	8.03593
WBGene00044237	pals-9	8.67311	-0.780012	13.8235	2.38625e-08	6.25685e-06	9.54967
WBGene00044787	pals-36	8.57123	-1.46446	15.396	7.61233e-09	2.96407e-06	10.5028
WBGene00023483	Y75B8A.39	8.49589	-1.79074	12.4955	7.82297e-08	1.42012e-05	8.48538
WBGene00009061	pals-14	8.39533	2.21993	12.9584	8.23982e-08	1.44034e-05	8.61144
WBGene00194645	Y105C5A.1269	8.3945	-2.01669	15.4108	7.53486e-09	2.96407e-06	10.4915
WBGene00007661	pals-7	8.317	-2.51361	15.9668	5.162e-09	2.8359e-06	10.774
WBGene00015227	ddn-1	8.30404	3.7837	17.6991	3.85978e-09	2.47391e-06	11.6669
WBGene00020227	T05A8.1	8.2538	-3.01943	31.0791	3.69292e-12	4.07615e-08	15.3386
WBGene00008069	C43D7.7	8.20649	-0.445044	12.0675	1.17257e-07	1.77999e-05	8.1354
WBGene00012400	Y6E2A.7	8.17099	-3.05828	28.6969	8.87071e-12	4.07615e-08	14.8996
WBGene00008269	C53A5.11	8.13229	-2.75009	15.6028	6.60309e-09	2.96407e-06	10.5572
WBGene00013294	pals-30	7.99321	-1.11728	15.1809	8.84245e-09	3.18798e-06	10.3803
WBGene00086560	ZK355.8	7.93333	-2.71518	19.7311	5.28851e-10	1.01689e-06	12.4597
WBGene00044416	C08E3.15	7.77546	-2.93173	16.8044	2.98581e-09	2.29649e-06	11.1567
WBGene00013634	Y105C5A.9	7.73462	-1.78832	15.7361	6.03015e-09	2.96407e-06	10.6691
WBGene00008302	pals-38	7.59184	0.0825569	10.4227	5.88296e-07	6.22677e-05	6.65045
WBGene00022550	droe-8	7.56787	-0.945327	11.2829	2.18862e-07	2.77473e-05	7.55853
WBGene00235133	T26H5.14	7.47057	-0.560462	10.7214	4.0065e-07	4.53166e-05	7.00308
WBGene00017214	F07E5.9	7.37095	-0.799345	12.1387	9.31066e-08	1.51292e-05	8.33729
WBGene00015829	math-15	7.27711	-0.685392	12.5029	6.84404e-08	1.3332e-05	8.61443
WBGene00012726	Y39G8B.5	7.25995	-1.25538	12.9624	4.69266e-08	1.09473e-05	8.93982
WBGene00008873	F15H10.6	7.12879	-2.94347	12.4751	7.00473e-08	1.3332e-05	8.52908
WBGene00007132	pals-27	7.01931	0.0245941	12.3169	8.00105e-08	1.42012e-05	8.48064
WBGene00045393	F26D11.13	6.89897	-1.53103	9.68963	1.0949e-06	0.000109843	6.04856
WBGene00007131	pals-26	6.82023	0.844022	12.57	6.47207e-08	1.3332e-05	8.75622
WBGene00044212	Y68A4A.13	6.73467	-1.73603	11.4669	1.67893e-07	2.33372e-05	7.78266
WBGene00022375	Y94H6A.2	6.73387	0.575869	9.74807	1.14004e-06	0.000112416	6.03544
WBGene00012910	Y46G5A.20	6.67866	1.88575	10.7449	5.82044e-07	6.21763e-05	6.71525
WBGene00021179	fbxa-86	6.60736	-2.173	11.8142	1.23337e-07	1.84797e-05	8.04787
WBGene00007657	pals-3	6.58191	-0.0247259	11.0195	2.52811e-07	3.13622e-05	7.42675
WBGene00020364	T08E11.8	6.42503	-1.46462	12.5434	6.6169e-08	1.3332e-05	8.62102
WBGene00009908	F49H6.5	6.34862	0.277305	11.6019	1.48793e-07	2.14578e-05	7.9415
WBGene00022545	ZC196.1	6.29319	-0.407778	13.9592	2.15233e-08	5.91224e-06	9.62532
WBGene00044663	F26G1.10	6.23184	-1.07383	15.4443	7.36238e-09	2.96407e-06	10.5049
WBGene00010821	M01G12.7	6.19876	-2.18273	11.4739	1.6684e-07	2.33372e-05	7.76947
WBGene00194902	Y39H10B.3	6.19815	-0.602609	16.1069	4.70166e-09	2.72064e-06	10.8861
WBGene00009170	F26F2.5	6.09136	-0.629281	10.7595	3.228e-07	3.72415e-05	7.19295
WBGene00011539	fbxa-135	5.97071	-1.02901	9.85727	7.84463e-07	8.08067e-05	6.35571
WBGene00008068	sdz-6	5.9346	1.07981	11.1141	2.69163e-07	3.26877e-05	7.4475
WBGene00015224	B0507.7	5.8811	-0.436244	13.3115	3.55044e-08	8.90465e-06	9.18704
WBGene00007662	pals-8	5.8009	-0.201967	10.513	4.08821e-07	4.5792e-05	6.97795
WBGene00086568	Y2H9A.6	5.65305	1.95607	20.8284	2.94065e-10	6.78526e-07	13.9805
WBGene00018353	fbxa-182	5.59613	3.20003	25.4848	3.25867e-11	9.39883e-08	16.2745
WBGene00020774	T24E12.5	5.59509	0.976985	9.59591	1.36197e-06	0.000132042	5.8545
WBGene00004149	trpl-5	5.58098	-1.59772	8.54781	3.22317e-06	0.00028171	4.99979
WBGene00045415	Y43F8B.15	5.50889	-1.4363	12.0507	1.00424e-07	1.58711e-05	8.23786
WBGene00015223	B0507.6	5.45811	1.5831	15.4301	7.435e-09	2.96407e-06	10.9459
WBGene00012399	Y6E2A.5	5.45606	0.582253	17.2338	2.27729e-09	1.87665e-06	11.8195
WBGene00016281	pals-32	5.28957	0.717997	12.4675	7.04907e-08	1.3332e-05	8.73228
WBGene00009077	F23B2.10	5.13823	-1.80585	8.39814	3.82805e-06	0.000317728	4.83232
WBGene00235271	C49C8.8	4.87488	-1.79535	7.81478	7.65448e-06	0.000584833	4.15996
WBGene00022546	ZC196.2	4.7302	0.223603	12.3174	7.9979e-08	1.42012e-05	8.58991
WBGene00044206	T26H5.9	4.72991	0.650512	11.4123	1.76356e-07	2.36668e-05	7.85132
WBGene00012398	Y6E2A.4	4.61979	-0.512183	8.95558	2.04041e-06	0.000185356	5.44734
WBGene00015226	B0507.9	4.58151	-1.66489	7.96931	6.34807e-06	0.000505087	4.34212
WBGene00022547	ZC196.3	4.5543	-0.526565	10.8746	2.89515e-07	3.43425e-05	7.31318
WBGene00007654	C17H1.1	4.54249	-0.648649	10.011	6.71223e-07	6.97648e-05	6.51084
WBGene00045411	C25F9.11	4.43895	-1.66187	5.49129	0.000207637	0.0100894	0.915916
WBGene00020080	math-37	4.37989	-0.540962	9.55836	1.06834e-06	0.000108118	6.07505
WBGene00015455	C04G6.5	4.18272	-0.189742	10.3858	4.62702e-07	5.13288e-05	6.89709
WBGene00009429	irg-5	4.15375	4.18072	7.52811	2.06768e-05	0.00142843	2.43257
WBGene00007658	pals-4	4.12137	2.02991	10.1299	8.28609e-07	8.45988e-05	6.20635
WBGene00019699	math-34	4.03233	1.22338	14.2973	1.67115e-08	4.82002e-06	10.178
WBGene00008858	pals-1	3.94887	1.04863	10.1031	6.11943e-07	6.41817e-05	6.5805
WBGene00012381	Y2H9A.4	3.7523	2.22755	17.4698	1.96764e-09	1.7462e-06	12.3059
WBGene00015828	math-14	3.7285	2.90975	11.9782	1.59642e-07	2.27381e-05	7.76474
WBGene00015537	C06E4.8	3.71264	0.164189	12.1548	9.18374e-08	1.51292e-05	8.48179
WBGene00020326	math-38	3.61063	1.68049	11.0696	2.41323e-07	3.02625e-05	7.45837
WBGene00021404	trpl-3	3.42565	-0.803531	8.99505	1.95375e-06	0.000180323	5.4905
WBGene00022548	ZC196.4	3.06365	1.8425	14.8336	1.13093e-08	3.43357e-06	10.5543
WBGene00009431	dct-17	3.04565	1.60111	5.30894	0.000330287	0.014827	-0.0294255
WBGene00004810	skr-4	3.04544	4.40602	16.0339	7.87573e-09	2.96407e-06	10.6209
WBGene00018643	drd-50	3.0111	2.20511	7.29974	2.19468e-05	0.00149823	2.68114
WBGene00009839	fbxa-188	3.00102	0.946447	18.2157	1.25429e-09	1.42764e-06	12.6634
WBGene00018614	pals-31	2.90048	0.144972	10.2689	5.1901e-07	5.70269e-05	6.78162
WBGene00050899	T10C6.15	2.74201	0.933089	8.87543	2.2294e-06	0.00019785	5.22046
WBGene00010125	dod-22	2.70798	1.19824	4.71794	0.000770807	0.0310937	-0.860677
WBGene00015933	C17H12.8	2.68531	4.77273	6.44522	7.60215e-05	0.0043205	0.753011
WBGene00011979	T24B8.5	2.65025	2.27674	5.5809	0.000226566	0.0107568	0.185254
WBGene00010752	K10G4.3	2.45435	-0.951592	4.45022	0.000953862	0.0364394	-0.732537
WBGene00008584	irg-4	2.4408	5.25559	7.75765	1.59644e-05	0.00113692	2.31957
WBGene00001158	ech-9	2.42669	0.786606	8.0629	5.67505e-06	0.000457853	4.25999
WBGene00008352	fbxa-6	2.39813	1.71702	18.603	9.99605e-10	1.42764e-06	12.9746
WBGene00021581	clec-70	2.37597	0.665996	5.83101	0.000110121	0.00590916	1.19612
WBGene00018971	clec-67	2.35418	2.5674	4.5943	0.00100342	0.0377082	-1.47493
WBGene00015932	C17H12.6	2.35017	0.474787	6.115	7.24461e-05	0.00415826	1.66494
WBGene00020457	fbxa-67	2.32245	3.02415	16.5414	3.53595e-09	2.39967e-06	11.602
WBGene00018354	F42G2.5	2.29281	1.33998	10.8665	2.91719e-07	3.43425e-05	7.2514
WBGene00022562	ZC204.12	2.28777	3.12102	10.7584	3.31098e-07	3.78206e-05	6.79574
WBGene00019590	K09F6.7	2.27657	2.54817	12.6144	6.23795e-08	1.33273e-05	8.67232
WBGene00022870	ZK1240.5	2.23285	0.81992	9.46626	1.17684e-06	0.000115061	5.87704
WBGene00022572	ZC239.14	2.1977	-0.277096	5.69352	0.000134103	0.00687622	1.15327
WBGene00009898	dod-23	2.1165	7.71012	13.9996	5.13908e-08	1.14626e-05	8.25973
WBGene00016555	math-20	2.11611	3.1238	12.9945	4.5723e-08	1.09473e-05	8.88144
WBGene00045416	Y37H2A.14	2.11328	-0.245632	5.69441	0.000133925	0.00687622	1.14787
WBGene00006718	ubc-23	2.10202	1.5919	15.7059	6.1551e-09	2.96407e-06	11.1665
WBGene00020358	math-39	2.07233	1.93653	10.2494	5.29063e-07	5.7583e-05	6.52564
WBGene00009835	F47H4.2	2.03732	1.91333	9.07395	1.79219e-06	0.000166746	5.24679
WBGene00007297	C04F12.1	1.94099	6.72061	17.2271	3.40762e-09	2.39967e-06	11.1069
WBGene00012058	T26F2.2	1.90201	2.32268	11.2494	2.04502e-07	2.65725e-05	7.44631
WBGene00019057	F58F9.3	1.87843	3.57527	16.1022	4.71637e-09	2.72064e-06	11.1876
WBGene00018647	F49F1.7	1.82379	0.699466	5.6698	0.000138933	0.00709237	0.921091
WBGene00010659	K08D8.5	1.75918	2.94538	7.03341	2.48456e-05	0.00166653	2.24324
WBGene00045475	T07A5.7	1.72482	0.305869	6.02031	8.30165e-05	0.00469491	1.53165
WBGene00022549	ZC196.5	1.71832	2.97318	14.912	1.06938e-08	3.43357e-06	10.4257
WBGene00002055	ifc-1	1.70005	5.21609	7.06898	3.47027e-05	0.00221196	1.42768
WBGene00012323	oac-54	1.68485	1.63482	7.66966	9.14749e-06	0.000676503	3.56927
WBGene00016190	C28G1.5	1.66996	3.44516	14.0012	2.08508e-08	5.86723e-06	9.62897
WBGene00015100	B0280.2	1.66001	1.7614	8.76203	2.52977e-06	0.000222794	4.89517
WBGene00000841	cul-6	1.64166	2.42051	8.11558	5.33034e-06	0.000433071	3.96144
WBGene00010123	F55G11.2	1.62813	2.48053	7.26749	1.51806e-05	0.00108781	2.83412
WBGene00018346	F42C5.4	1.61901	1.70045	8.3538	4.02998e-06	0.000332099	4.4158
WBGene00194717	ZC239.22	1.60708	-0.296464	6.58063	3.77395e-05	0.00236631	2.44255
WBGene00004809	skr-3	1.57544	4.74873	10.442	5.73787e-07	6.18671e-05	5.84072
WBGene00016763	C49A9.9	1.56463	4.70714	6.5219	6.52757e-05	0.00380346	0.838806
WBGene00019183	npr-30	1.55837	0.813213	7.77585	8.02739e-06	0.000609289	3.86312
WBGene00009518	clec-166	1.54269	1.75729	6.27625	5.7611e-05	0.00344383	1.59486
WBGene00010124	F55G11.4	1.53737	3.6036	6.93188	2.99508e-05	0.00196331	1.88089
WBGene00021193	math-44	1.53263	2.36003	12.4152	7.365e-08	1.37048e-05	8.49902
WBGene00019660	K11H12.4	1.52044	1.99856	4.32044	0.00133765	0.0473975	-1.72492
WBGene00020449	fbxa-54	1.51551	1.37446	5.71443	0.000129992	0.0067555	0.827052
WBGene00016717	math-22	1.50614	3.51629	14.6337	1.30615e-08	3.86385e-06	10.1046
WBGene00009840	fbxa-189	1.50021	2.47483	11.4437	1.71443e-07	2.35468e-05	7.58556
WBGene00018731	F53A9.8	1.49811	3.71686	5.5935	0.000211069	0.0101463	-0.197134
WBGene00010128	F55G11.8	1.49182	3.16623	7.25827	1.61571e-05	0.00114359	2.60277
WBGene00009430	F35E12.6	1.47051	6.08737	7.11996	3.28035e-05	0.00210253	1.33464
WBGene00021233	Y19D10B.4	1.42536	0.266931	4.27585	0.00127754	0.045916	-1.29688
WBGene00010545	cbp-2	1.42188	4.04827	14.8968	1.08104e-08	3.43357e-06	10.1943
WBGene00016912	clec-86	1.40103	1.62386	5.95563	9.11752e-05	0.00508159	1.13702
WBGene00016769	C49C8.5	1.34089	4.0028	8.46766	3.59922e-06	0.000305345	3.98669
WBGene00022497	Y119D3B.21	1.33973	7.74675	8.90679	3.80839e-06	0.000317728	3.57841
WBGene00018646	mul-1	1.33531	0.292458	5.25431	0.000261595	0.012024	0.330689
WBGene00043062	clec-80	1.33463	3.32733	8.41461	3.75587e-06	0.000316288	4.10261
WBGene00018384	F43C11.7	1.32858	3.48304	7.72548	8.53909e-06	0.000639711	3.18742
WBGene00011207	R10E8.1	1.31449	2.80291	9.26627	1.4557e-06	0.000137659	5.23553
WBGene00007133	B0284.3	1.29311	0.290453	5.64309	0.000144595	0.00731665	0.944828
WBGene00006986	zip-1	1.29299	3.94136	11.1938	2.15192e-07	2.75852e-05	7.01382
WBGene00012525	Y32B12C.1	1.29118	1.54634	7.66987	9.14506e-06	0.000676503	3.57212
WBGene00007393	fbxa-157	1.25657	2.98937	7.98696	6.21485e-06	0.000497922	3.64394
WBGene00013562	Y75B8A.32	1.25355	1.0919	7.33898	1.38541e-05	0.000998965	3.23092
WBGene00019058	F58F9.4	1.24353	1.86666	9.51645	1.11631e-06	0.000111025	5.72024
WBGene00007875	dod-24	1.23396	4.95533	5.53002	0.000245793	0.0114513	-0.657004
WBGene00018921	sago-2	1.21863	6.31571	12.1294	9.72069e-08	1.55761e-05	7.43746
WBGene00019579	oac-57	1.21715	1.19733	6.68485	3.27426e-05	0.00210253	2.3046
WBGene00010850	M04C3.1	1.18601	4.71801	11.2468	2.04989e-07	2.65725e-05	6.88573
WBGene00007153	clec-41	1.18172	5.59861	7.11065	2.84874e-05	0.00187805	1.50516
WBGene00018910	F56A4.2	1.17594	7.96669	15.0045	1.00135e-08	3.39783e-06	9.87618
WBGene00015759	C14C6.5	1.17111	3.47509	5.24163	0.000309758	0.0140144	-0.592129
WBGene00019779	endu-2	1.15971	6.59317	11.1084	2.74615e-07	3.30024e-05	6.32144
WBGene00019973	R09A1.3	1.15528	1.79798	8.20372	4.803e-06	0.000392994	4.19271
WBGene00010209	fbxa-191	1.14456	2.33282	4.53943	0.000838006	0.0332236	-1.37437
WBGene00021339	Y34F4.4	1.14047	0.61591	5.61349	0.000151157	0.00761529	0.828708
WBGene00021224	clec-209	1.13657	6.48223	18.1388	1.31282e-09	1.42764e-06	12.0586
WBGene00219216	K08D10.14	1.12975	1.13533	5.09501	0.000335593	0.0150067	-0.121629
WBGene00271744	K09F6.15	1.12723	1.90049	8.98081	1.98455e-06	0.000181712	5.10267
WBGene00012633	Y38H6C.21	1.12565	-0.0522835	4.56868	0.000783938	0.0314038	-0.736875
WBGene00010212	fbxa-192	1.11256	4.2492	4.50762	0.00109588	0.0406531	-2.0875
WBGene00016191	C28G1.6	1.10821	1.52445	8.53218	3.28125e-06	0.000284027	4.65042
WBGene00019592	K09F6.9	1.09999	2.52411	8.91936	2.12358e-06	0.000189921	4.891
WBGene00018195	btb-16	1.09633	0.900651	5.70549	0.000131734	0.0068153	0.90864
WBGene00009394	clec-63	1.0896	8.84715	11.4097	1.76782e-07	2.36668e-05	6.81826
WBGene00009595	cbp-3	1.08177	4.12496	8.92184	2.11777e-06	0.000189921	4.51275
WBGene00020451	fbxa-11	1.0782	0.900429	6.6082	3.63429e-05	0.00229119	2.25478
WBGene00007867	C32H11.4	1.07412	3.39994	4.70799	0.000708007	0.0289655	-1.44848
WBGene00020359	math-40	1.06844	2.15591	7.06119	1.98331e-05	0.0013784	2.60637
WBGene00021256	Y22D7AR.2	1.05834	1.65203	7.63238	9.57966e-06	0.000703953	3.49253
WBGene00019917	clec-43	1.04498	1.15946	4.52134	0.000847688	0.0334924	-1.09453
WBGene00016719	math-24	1.03597	2.06341	6.91411	2.40743e-05	0.00162424	2.42222
WBGene00017092	E02C12.6	1.03411	-0.0184022	5.71977	0.000128964	0.00673238	1.11682
WBGene00019744	M02H5.8	1.01892	3.22937	4.39228	0.00115761	0.0423981	-1.92665
WBGene00015382	C03B1.14	1.01777	2.27083	6.74169	3.03201e-05	0.00197629	2.12734
WBGene00021518	hpo-6	1.00654	3.15542	5.24507	0.000265373	0.0121493	-0.392216
WBGene00002188	kgb-2	1.00459	0.0984782	5.40256	0.000208137	0.0100894	0.598966
WBGene00009393	clec-62	1.00055	4.10862	9.29827	1.40667e-06	0.00013524	4.95229
WBGene00003091	lys-2	0.991686	5.53152	4.93989	0.000579557	0.024314	-1.69847
WBGene00022382	Y94H6A.10	0.987889	5.58064	8.01137	7.38779e-06	0.000572033	2.89234
WBGene00008900	F16H6.10	0.972976	3.0731	8.4515	3.59945e-06	0.000305345	4.19557
WBGene00019589	K09F6.6	0.953534	2.36028	8.52748	3.29892e-06	0.000284027	4.45605
WBGene00007392	fbxa-156	0.950938	2.10772	6.37602	5.00842e-05	0.00304116	1.63384
WBGene00000391	cdd-1	0.941903	2.31447	5.66266	0.000140424	0.00713687	0.49297
WBGene00009943	F52G2.3	0.922562	3.0299	6.87319	2.54203e-05	0.00169523	2.12171
WBGene00022644	dod-19	0.921957	5.17251	4.63338	0.000905706	0.0351822	-2.11077
WBGene00019444	frpr-11	0.919732	0.908619	6.20454	6.37629e-05	0.00375323	1.66064
WBGene00022673	ZK177.8	0.906633	7.31921	15.6503	6.39225e-09	2.96407e-06	10.338
WBGene00007694	C23H4.6	0.903627	1.25428	5.94463	9.26451e-05	0.00513869	1.19064
WBGene00008099	C44H9.4	0.89356	2.62812	5.97788	8.82759e-05	0.00494388	0.900808
WBGene00004093	ppw-1	0.863826	8.46577	9.19047	1.57939e-06	0.000148142	4.44171
WBGene00013826	Y116F11B.10	0.860993	1.95666	4.98347	0.000400401	0.0178356	-0.519665
WBGene00006212	str-168	0.847927	-0.243396	4.4739	0.000917036	0.0354664	-0.86424
WBGene00010822	M01G12.9	0.84682	2.34055	6.80223	2.7949e-05	0.00185315	2.19045
WBGene00018807	fbxa-146	0.838856	1.91465	5.79547	0.000115284	0.00615755	0.799295
WBGene00019593	K09F6.10	0.835138	1.47021	6.01322	8.38716e-05	0.00472013	1.24263
WBGene00009397	clec-66	0.830291	3.36687	6.40807	4.7895e-05	0.00293917	1.36131
WBGene00003096	lys-7	0.826699	5.08029	4.55249	0.00098809	0.0373055	-2.19798
WBGene00022873	ZK1240.9	0.806919	1.73274	5.73405	0.000126257	0.00662105	0.747423
WBGene00044527	Y39H10B.2	0.796178	3.99504	6.68529	3.27232e-05	0.00210253	1.60862
WBGene00185118	K02E2.11	0.769874	0.663807	4.35256	0.00112291	0.0412581	-1.27258
WBGene00018237	irg-7	0.768147	7.916	4.44894	0.00121687	0.044148	-2.58983
WBGene00017093	E02C12.8	0.745169	1.2203	4.51071	0.000862737	0.0337704	-1.13547
WBGene00003097	lys-8	0.742147	7.01538	6.49585	5.08199e-05	0.00306968	0.710395
WBGene00022569	ZC239.6	0.739702	1.76157	4.83143	0.000510785	0.0219885	-0.727353
WBGene00015756	C14C6.2	0.738239	2.35654	4.21587	0.00141389	0.0497317	-1.94368
WBGene00022346	pals-17	0.738063	1.95736	5.2137	0.000278651	0.0126567	-0.142776
WBGene00010998	R03G8.3	0.714279	1.52459	4.64987	0.000686048	0.0282676	-0.974823
WBGene00004509	rrf-2	0.709949	3.37856	6.33874	5.27661e-05	0.00317064	1.25238
WBGene00017592	F19C7.2	0.708546	2.63154	4.24789	0.00133931	0.0473975	-1.96032
WBGene00021872	clec-85	0.704521	4.30928	7.54844	1.06351e-05	0.000771679	2.72814
WBGene00000088	aex-5	0.69298	3.69931	7.8471	7.359e-06	0.000572033	3.27245
WBGene00044514	R09E12.9	0.688528	0.600073	4.35589	0.00111666	0.0411593	-1.25366
WBGene00017445	sid-5	0.68539	2.33293	5.23211	0.000270775	0.0123476	-0.210596
WBGene00044457	C18H7.11	0.667798	1.89027	4.21979	0.00140452	0.0495533	-1.81527
WBGene00015110	B0281.3	0.667335	2.61561	6.38535	4.94357e-05	0.00301767	1.51225
WBGene00006467	magu-2	0.657654	2.27355	4.95037	0.000422082	0.0186573	-0.662481
WBGene00021886	Y54G2A.21	0.657242	2.63943	5.5659	0.000162382	0.00814523	0.247733
WBGene00016757	C49A9.3	0.650321	2.05324	6.13652	7.02495e-05	0.00405234	1.28182
WBGene00016004	C18H9.6	0.648378	4.18514	7.88629	7.01714e-06	0.000554498	3.20288
WBGene00018669	F52C6.12	0.645511	2.00627	4.8641	0.000484621	0.0210751	-0.737625
WBGene00007336	C05C12.4	0.641671	4.28324	7.01754	2.10013e-05	0.00144221	2.00611
WBGene00017571	jmjd-3.1	0.637257	2.73311	4.82211	0.000518521	0.0220917	-0.998225
WBGene00021895	clec-84	0.631597	4.14975	4.85612	0.000490878	0.0212107	-1.30429
WBGene00021671	Y48G1BM.6	0.623478	2.46969	4.70394	0.000628046	0.0262034	-1.13095
WBGene00020701	T22F7.1	0.609054	2.97559	5.32562	0.000234262	0.0110488	-0.225971
WBGene00002054	ifb-2	0.60714	6.8803	6.21388	6.45756e-05	0.00378177	0.417658
WBGene00003090	lys-1	0.602296	7.85343	4.84806	0.000574212	0.0242662	-1.83887
WBGene00045397	Y54G2A.52	0.597419	2.27241	4.88374	0.000469571	0.0205206	-0.775024
WBGene00009981	F53F1.3	0.59448	4.25915	7.16259	1.73796e-05	0.00122261	2.21343
WBGene00008831	F14H3.12	0.58309	1.29756	4.54376	0.000816833	0.0324959	-1.10119
WBGene00001250	elt-2	0.582813	3.21053	5.85348	0.000105848	0.00576023	0.553771
WBGene00016425	C34H4.2	0.576883	2.75462	4.6417	0.000695287	0.0285463	-1.31231
WBGene00015333	slc-17.3	0.575675	2.20899	4.38331	0.00106653	0.0396921	-1.61564
WBGene00008547	F07A11.4	0.574182	3.99796	4.80669	0.000531595	0.0225478	-1.35041
WBGene00002057	ifd-1	0.559102	3.46272	5.74292	0.000124606	0.00656429	0.316513
WBGene00019189	H11L12.1	0.55094	3.48737	5.4027	0.000208093	0.0100894	-0.232303
WBGene00010657	K08D8.3	0.537091	4.70911	4.46125	0.000936521	0.0358958	-2.12468
WBGene00019730	asns-2	0.534976	5.3839	4.45841	0.00098889	0.0373055	-2.31541
WBGene00016048	C24B9.3	0.522634	7.19065	4.47195	0.00102134	0.038257	-2.47497
WBGene00010605	K06G5.1	0.521675	6.67589	5.5608	0.000163636	0.00817259	-0.574967
WBGene00009396	clec-65	0.519799	5.24341	5.84901	0.000106545	0.00577095	0.0483756
WBGene00010086	F55B11.4	0.513485	3.8975	4.70288	0.000629137	0.0262034	-1.50229
WBGene00012782	Y43C5A.2	0.507592	5.54881	4.52182	0.000872542	0.0340085	-2.22119
WBGene00000218	asp-5	0.493084	8.38051	7.76311	8.15362e-06	0.000614826	2.67388
WBGene00019619	asp-14	0.490131	6.57269	5.31347	0.000238696	0.0111944	-0.972078
WBGene00020662	T21H3.1	0.482801	8.16334	6.18002	6.60242e-05	0.00382774	0.426153
WBGene00018138	folt-2	0.441098	9.13783	7.8596	7.24813e-06	0.000568855	2.83523
WBGene00000219	asp-6	0.440905	9.7171	4.97803	0.000403879	0.0179214	-1.42298
WBGene00003978	pes-4	0.429174	3.55251	4.29678	0.00123326	0.0444629	-2.11901
WBGene00020311	T07D3.9	0.428603	5.55108	4.43558	0.000977413	0.0372159	-2.35074
WBGene00006896	ver-3	0.424637	4.84368	5.26862	0.000255849	0.0118069	-0.794189
WBGene00000022	abt-4	0.413547	5.10719	4.32905	0.0011681	0.0425886	-2.4502
WBGene00022178	Y71H2AM.13	0.395264	5.70163	5.1055	0.000330099	0.014827	-1.23456
WBGene00000973	dhs-9	0.387572	4.28659	5.3246	0.000234633	0.0110488	-0.56478
WBGene00021322	Y34B4A.6	0.377409	6.37278	4.60125	0.000743015	0.0300778	-2.16074
WBGene00016027	C23H5.8	0.366175	7.02231	6.46924	4.39954e-05	0.0027143	0.818954
WBGene00044696	F52E1.14	0.362969	6.29546	5.84242	0.000107582	0.00579986	-0.113578
WBGene00019957	R08E3.1	0.361278	6.30568	5.41342	0.000204706	0.0100498	-0.797042
WBGene00016144	mmab-1	0.344783	5.45534	5.92404	9.54666e-05	0.00526985	0.121143
WBGene00021048	W05H9.1	0.337626	5.72686	4.86244	0.000485914	0.0210751	-1.64679
WBGene00000415	ced-1	0.329901	6.2414	6.08313	7.58334e-05	0.0043205	0.262073
WBGene00017892	F28B4.3	0.32238	7.33944	4.32798	0.0011702	0.0425886	-2.64656
WBGene00003868	ooc-3	0.312868	6.52515	4.93201	0.000434634	0.0191388	-1.60497
WBGene00014252	ZK1320.2	0.309567	5.87536	5.75868	0.000121728	0.00644211	-0.203369
WBGene00010049	F54D5.3	0.2653	6.33055	4.42822	0.000989466	0.0373055	-2.45937
WBGene00004314	rbc-2	0.256721	5.66039	4.82163	0.000518927	0.0220917	-1.70662
WBGene00012555	npp-25	0.250234	5.08476	5.35595	0.000223571	0.0106584	-0.708114
WBGene00010280	rde-12	0.239111	8.04431	4.62424	0.000715474	0.0291676	-2.10221
WBGene00015280	C01B10.6	0.226374	6.04984	4.57034	0.000781787	0.0314038	-2.18886
WBGene00011182	R09H10.5	0.21871	6.99347	4.75588	0.000577177	0.0243025	-1.91155
WBGene00011580	ddx-19	0.189053	7.73053	4.90872	0.000451134	0.0197898	-1.63243
WBGene00011932	sptl-3	-0.216785	6.09931	-4.36258	0.0011042	0.0408307	-2.55425
WBGene00017541	F17E9.4	-0.251922	5.64248	-4.30035	0.00122586	0.0443347	-2.60343
WBGene00004068	pnk-1	-0.256489	6.33416	-4.51017	0.000863506	0.0337704	-2.31534
WBGene00013690	hprt-1	-0.286621	5.85401	-4.51242	0.000860286	0.0337704	-2.2637
WBGene00011000	R03G8.6	-0.293924	5.07473	-4.82398	0.000516961	0.0220917	-1.58867
WBGene00015141	ugt-46	-0.293991	4.91892	-4.27069	0.00128871	0.0461733	-2.51055
WBGene00010943	M176.4	-0.329787	3.59545	-4.47251	0.000919169	0.0354664	-1.82264
WBGene00012122	T28C6.8	-0.449424	2.61583	-4.39178	0.00105153	0.0392606	-1.70829
WBGene00012911	acl-7	-0.458711	4.91972	-5.88722	0.000100741	0.00553454	0.179495
WBGene00009877	F49C12.7	-0.482603	3.60242	-4.66143	0.000673186	0.0278371	-1.49593
WBGene00020921	W01C8.5	-0.510903	3.83973	-7.58453	1.01668e-05	0.000742369	2.8914
WBGene00016644	abhd-3.2	-0.515865	4.98691	-6.51313	4.14071e-05	0.00256835	1.11187
WBGene00010277	F58G6.7	-0.521072	4.23774	-6.94806	2.30156e-05	0.00156195	1.9193
WBGene00006508	tns-1	-0.521805	4.82012	-5.51558	0.000175216	0.00871324	-0.383226
WBGene00004020	pho-1	-0.525715	5.57796	-12.1777	9.00549e-08	1.51292e-05	7.58277
WBGene00007808	best-7	-0.528188	2.94407	-6.23309	6.12333e-05	0.00362282	1.20269
WBGene00007964	cyp-25A2	-0.547443	3.81049	-5.78585	0.000116933	0.00621685	0.298167
WBGene00016957	atic-1	-0.631114	5.28632	-6.25222	5.9599e-05	0.0035443	0.663734
WBGene00019978	hacd-1	-0.64587	5.99126	-5.47545	0.00021103	0.0101463	-0.758874
WBGene00003958	pcp-3	-0.656339	5.46757	-5.88075	0.000103851	0.00567834	0.044379
WBGene00010833	M03B6.1	-0.687221	0.776772	-4.26152	0.00130881	0.0466042	-1.45753
WBGene00008953	F19C6.4	-0.691775	3.20102	-4.26407	0.00130318	0.0465474	-2.07816
WBGene00003093	lys-4	-0.695116	6.54862	-4.68106	0.000808987	0.0322951	-2.18756
WBGene00021531	Y42G9A.1	-0.748071	1.3194	-4.4657	0.000929617	0.03575	-1.23531
WBGene00021263	Y22D7AR.10	-0.825132	3.78744	-5.29356	0.000246158	0.0114513	-0.477239
WBGene00021109	W09C3.1	-0.828783	2.90405	-5.44217	0.000195909	0.00970045	-0.0102837
WBGene00019769	M04F3.3	-0.834804	2.79181	-6.5653	3.85411e-05	0.00240351	1.73964
WBGene00009375	F34D10.6	-0.867632	1.70632	-4.61438	0.000727156	0.0295394	-1.07531
WBGene00014134	ZK896.3	-0.908365	0.303917	-4.66463	0.000669676	0.0277916	-0.651678
WBGene00022887	ZK1290.5	-0.933283	3.16883	-5.2805	0.000251183	0.0116381	-0.335288
WBGene00020992	W03F8.2	-1.04362	0.773792	-6.62467	3.55348e-05	0.00225256	2.30691
WBGene00007963	cyp-25A1	-1.08218	3.09359	-7.14526	1.77746e-05	0.00124282	2.49671
WBGene00013007	Y48E1B.8	-1.21246	2.0521	-5.3598	0.000222252	0.0106395	0.089915
WBGene00019298	K02D7.1	-9.70314	0.887043	-5.70997	0.000200207	0.00987088	0.966395

## Sheet: Overlap UP
S3 Table: Overlap of up-regulated genes in pnp-1(jy90) and pnp-1(jy121) (red text indicates pseudogene)
Gene.stable.ID	Gene.name
WBGene00000088	aex-5
WBGene00000218	asp-5
WBGene00000219	asp-6
WBGene00000391	cdd-1
WBGene00000841	cul-6
WBGene00000973	dhs-9
WBGene00001158	ech-9
WBGene00001250	elt-2
WBGene00002054	ifb-2
WBGene00002055	ifc-1
WBGene00002057	ifd-1
WBGene00002188	kgb-2
WBGene00003090	lys-1
WBGene00003091	lys-2
WBGene00003097	lys-8
WBGene00003868	ooc-3
WBGene00004093	ppw-1
WBGene00004149	trpl-5
WBGene00004509	rrf-2
WBGene00004809	skr-3
WBGene00004810	skr-4
WBGene00006467	magu-2
WBGene00006718	ubc-23
WBGene00006986	zip-1
WBGene00007131	pals-26
WBGene00007132	pals-27
WBGene00007133	B0284.3
WBGene00007134	pals-28
WBGene00007153	clec-41
WBGene00007297	C04F12.1
WBGene00007336	C05C12.4
WBGene00007392	fbxa-156
WBGene00007393	fbxa-157
WBGene00007654	C17H1.1
WBGene00007655	C17H1.2
WBGene00007656	pals-2
WBGene00007657	pals-3
WBGene00007658	pals-4
WBGene00007659	pals-5
WBGene00007660	pals-6
WBGene00007661	pals-7
WBGene00007662	pals-8
WBGene00007694	C23H4.6
WBGene00007875	dod-24
WBGene00008067	C43D7.4
WBGene00008068	sdz-6
WBGene00008069	C43D7.7
WBGene00008099	C44H9.4
WBGene00008267	C53A5.9
WBGene00008269	C53A5.11
WBGene00008301	pals-39
WBGene00008302	pals-38
WBGene00008352	fbxa-6
WBGene00008547	F07A11.4
WBGene00008584	irg-4
WBGene00008831	F14H3.12
WBGene00008858	pals-1
WBGene00008873	F15H10.6
WBGene00008900	F16H6.10
WBGene00009061	pals-14
WBGene00009077	F23B2.10
WBGene00009166	F26F2.1
WBGene00009168	F26F2.3
WBGene00009169	F26F2.4
WBGene00009170	F26F2.5
WBGene00009393	clec-62
WBGene00009394	clec-63
WBGene00009396	clec-65
WBGene00009397	clec-66
WBGene00009429	irg-5
WBGene00009430	F35E12.6
WBGene00009431	dct-17
WBGene00009518	clec-166
WBGene00009595	cbp-3
WBGene00009835	F47H4.2
WBGene00009839	fbxa-188
WBGene00009840	fbxa-189
WBGene00009898	dod-23
WBGene00009908	F49H6.5
WBGene00009943	F52G2.3
WBGene00009981	F53F1.3
WBGene00010049	F54D5.3
WBGene00010086	F55B11.4
WBGene00010123	F55G11.2
WBGene00010124	F55G11.4
WBGene00010125	dod-22
WBGene00010128	F55G11.8
WBGene00010545	cbp-2
WBGene00010605	K06G5.1
WBGene00010659	K08D8.5
WBGene00010752	K10G4.3
WBGene00010821	M01G12.7
WBGene00010822	M01G12.9
WBGene00010850	M04C3.1
WBGene00010998	R03G8.3
WBGene00011182	R09H10.5
WBGene00011207	R10E8.1
WBGene00011539	fbxa-135
WBGene00011580	ddx-19
WBGene00011979	T24B8.5
WBGene00012058	T26F2.2
WBGene00012091	pals-29
WBGene00012323	oac-54
WBGene00012381	Y2H9A.4
WBGene00012398	Y6E2A.4
WBGene00012399	Y6E2A.5
WBGene00012400	Y6E2A.7
WBGene00012525	Y32B12C.1
WBGene00012726	Y39G8B.5
WBGene00012782	Y43C5A.2
WBGene00012910	Y46G5A.20
WBGene00013294	pals-30
WBGene00013562	Y75B8A.32
WBGene00013634	Y105C5A.9
WBGene00014252	ZK1320.2
WBGene00015100	B0280.2
WBGene00015110	B0281.3
WBGene00015223	B0507.6
WBGene00015224	B0507.7
WBGene00015225	B0507.8
WBGene00015226	B0507.9
WBGene00015227	ddn-1
WBGene00015333	slc-17.3
WBGene00015382	C03B1.14
WBGene00015455	C04G6.5
WBGene00015537	C06E4.8
WBGene00015602	fbxa-158
WBGene00015756	C14C6.2
WBGene00015828	math-14
WBGene00015829	math-15
WBGene00015834	math-5
WBGene00015932	C17H12.6
WBGene00015933	C17H12.8
WBGene00016004	C18H9.6
WBGene00016027	C23H5.8
WBGene00016144	mmab-1
WBGene00016190	C28G1.5
WBGene00016191	C28G1.6
WBGene00016281	pals-32
WBGene00016425	C34H4.2
WBGene00016555	math-20
WBGene00016717	math-22
WBGene00016719	math-24
WBGene00016763	C49A9.9
WBGene00016769	C49C8.5
WBGene00016912	clec-86
WBGene00017093	E02C12.8
WBGene00017214	F07E5.9
WBGene00017445	sid-5
WBGene00017571	jmjd-3.1
WBGene00017592	F19C7.2
WBGene00018138	folt-2
WBGene00018195	btb-16
WBGene00018345	F42C5.3
WBGene00018346	F42C5.4
WBGene00018353	fbxa-182
WBGene00018354	F42G2.5
WBGene00018384	F43C11.7
WBGene00018614	pals-31
WBGene00018643	drd-50
WBGene00018646	mul-1
WBGene00018647	F49F1.7
WBGene00018669	F52C6.12
WBGene00018731	F53A9.8
WBGene00018807	fbxa-146
WBGene00018910	F56A4.2
WBGene00018921	sago-2
WBGene00018971	clec-67
WBGene00019057	F58F9.3
WBGene00019058	F58F9.4
WBGene00019183	npr-30
WBGene00019444	frpr-11
WBGene00019579	oac-57
WBGene00019589	K09F6.6
WBGene00019590	K09F6.7
WBGene00019592	K09F6.9
WBGene00019593	K09F6.10
WBGene00019619	asp-14
WBGene00019660	K11H12.4
WBGene00019699	math-34
WBGene00019730	asns-2
WBGene00019744	M02H5.8
WBGene00019779	endu-2
WBGene00019917	clec-43
WBGene00019957	R08E3.1
WBGene00019973	R09A1.3
WBGene00020080	math-37
WBGene00020227	T05A8.1
WBGene00020326	math-38
WBGene00020357	T08E11.1
WBGene00020358	math-39
WBGene00020359	math-40
WBGene00020364	T08E11.8
WBGene00020449	fbxa-54
WBGene00020451	fbxa-11
WBGene00020457	fbxa-67
WBGene00020662	T21H3.1
WBGene00020774	T24E12.5
WBGene00021048	W05H9.1
WBGene00021081	pals-33
WBGene00021179	fbxa-86
WBGene00021193	math-44
WBGene00021224	clec-209
WBGene00021233	Y19D10B.4
WBGene00021256	Y22D7AR.2
WBGene00021339	Y34F4.4
WBGene00021404	trpl-3
WBGene00021518	hpo-6
WBGene00021581	clec-70
WBGene00021872	clec-85
WBGene00022178	Y71H2AM.13
WBGene00022346	pals-17
WBGene00022375	Y94H6A.2
WBGene00022382	Y94H6A.10
WBGene00022476	fbxa-75
WBGene00022497	Y119D3B.21
WBGene00022545	ZC196.1
WBGene00022546	ZC196.2
WBGene00022547	ZC196.3
WBGene00022548	ZC196.4
WBGene00022549	ZC196.5
WBGene00022550	droe-8
WBGene00022562	ZC204.12
WBGene00022572	ZC239.14
WBGene00022644	dod-19
WBGene00022673	ZK177.8
WBGene00022870	ZK1240.5
WBGene00022873	ZK1240.9
WBGene00023483	Y75B8A.39
WBGene00043062	clec-80
WBGene00044206	T26H5.9
WBGene00044212	Y68A4A.13
WBGene00044237	pals-9
WBGene00044416	C08E3.15
WBGene00044457	C18H7.11
WBGene00044527	Y39H10B.2
WBGene00044663	F26G1.10
WBGene00044696	F52E1.14
WBGene00044708	pals-11
WBGene00044787	pals-36
WBGene00045393	F26D11.13
WBGene00045397	Y54G2A.52
WBGene00045401	eol-1
WBGene00045411	C25F9.11
WBGene00045415	Y43F8B.15
WBGene00045416	Y37H2A.14
WBGene00045475	T07A5.7
WBGene00050899	T10C6.15
WBGene00050959	F26F2.9
WBGene00086560	ZK355.8
WBGene00086568	Y2H9A.6
WBGene00138721	pals-37
WBGene00185118	K02E2.11
WBGene00194645	Y105C5A.1269
WBGene00194646	Y105C5A.1270
WBGene00194717	ZC239.22
WBGene00194902	Y39H10B.3
WBGene00195165	F57G4.11
WBGene00219216	K08D10.14
WBGene00219309	F26F2.13
WBGene00235133	T26H5.14
WBGene00271744	K09F6.15

## Sheet: Overlap DOWN
S3 Table: Overlap of down-regulated genes in pnp-1(jy90) and pnp-1(jy121)
Gene.stable.ID	Gene.name
WBGene00003958	pcp-3
WBGene00004020	pho-1
WBGene00004068	pnk-1
WBGene00006508	tns-1
WBGene00007808	best-7
WBGene00007963	cyp-25A1
WBGene00007964	cyp-25A2
WBGene00009877	F49C12.7
WBGene00010277	F58G6.7
WBGene00010833	M03B6.1
WBGene00011000	R03G8.6
WBGene00011932	sptl-3
WBGene00012911	acl-7
WBGene00013007	Y48E1B.8
WBGene00014134	ZK896.3
WBGene00015141	ugt-46
WBGene00016644	abhd-3.2
WBGene00016957	atic-1
WBGene00019769	M04F3.3
WBGene00019978	hacd-1
WBGene00020921	W01C8.5
WBGene00020992	W03F8.2
WBGene00021263	Y22D7AR.10
WBGene00022887	ZK1290.5
