# Supplementary material for: The purine nucleoside phosphorylase pnp-1 regulates epithelial cell resistance to infection in C. elegans
Source: PLoS Pathog. 2021 Apr 20;17(4):e1009350. doi: 10.1371/journal.ppat.1009350 (PMC8087013; doi:10.1371/journal.ppat.1009350)
Supplement: S4 Table — (XLSX) [file ppat.1009350.s013.xlsx]

## Sheet: pnp-1(jy90) vs IPR genes
S4 Table. Detailed list of overlaps of upregulated genes in pnp-1 mutants and those upregulated in pals-22 mutants or the IPR gene set
pnp-1(jy90) UP	80 IPR genes	Common to both
this paper	Reddy et al. 2019	Gene stable ID	Gene name
WBGene00007659	WBGene00001885	WBGene00002021	hsp-17
WBGene00044708	WBGene00001889	WBGene00004810	skr-4
WBGene00009169	WBGene00001918	WBGene00004811	skr-5
WBGene00050959	WBGene00002021	WBGene00007131	pals-26
WBGene00009166	WBGene00004002	WBGene00007132	pals-27
WBGene00009168	WBGene00004810	WBGene00007134	pals-28
WBGene00195165	WBGene00004811	WBGene00007656	pals-2
WBGene00008067	WBGene00007131	WBGene00007657	pals-3
WBGene00022476	WBGene00007132	WBGene00007658	pals-4
WBGene00012091	WBGene00007134	WBGene00007659	pals-5
WBGene00015834	WBGene00007656	WBGene00007660	pals-6
WBGene00219309	WBGene00007657	WBGene00007661	pals-7
WBGene00008267	WBGene00007658	WBGene00007662	pals-8
WBGene00007656	WBGene00007659	WBGene00008067	C43D7.4
WBGene00015225	WBGene00007660	WBGene00008267	C53A5.9
WBGene00194646	WBGene00007661	WBGene00008269	C53A5.11
WBGene00007134	WBGene00007662	WBGene00008301	pals-39
WBGene00045401	WBGene00008067	WBGene00008302	pals-38
WBGene00007660	WBGene00008267	WBGene00009061	pals-14
WBGene00008301	WBGene00008269	WBGene00009166	F26F2.1
WBGene00018345	WBGene00008301	WBGene00009169	F26F2.4
WBGene00138721	WBGene00008302	WBGene00009898	dod-23
WBGene00007655	WBGene00008850	WBGene00009908	F49H6.5
WBGene00044237	WBGene00009061	WBGene00010822	M01G12.9
WBGene00023483	WBGene00009166	WBGene00012091	pals-29
WBGene00015602	WBGene00009169	WBGene00012399	Y6E2A.5
WBGene00194645	WBGene00009898	WBGene00012400	Y6E2A.7
WBGene00020357	WBGene00009908	WBGene00012726	Y39G8B.5
WBGene00021081	WBGene00010822	WBGene00012910	Y46G5A.20
WBGene00008269	WBGene00012091	WBGene00013294	pals-30
WBGene00044787	WBGene00012399	WBGene00015223	B0507.6
WBGene00007661	WBGene00012400	WBGene00015224	B0507.7
WBGene00009061	WBGene00012726	WBGene00015225	B0507.8
WBGene00008069	WBGene00012757	WBGene00015226	B0507.9
WBGene00012400	WBGene00012910	WBGene00015227	ddn-1
WBGene00015227	WBGene00012961	WBGene00015602	fbxa-158
WBGene00020227	WBGene00013294	WBGene00015828	math-14
WBGene00044416	WBGene00014046	WBGene00015834	math-5
WBGene00086560	WBGene00015223	WBGene00016281	pals-32
WBGene00013294	WBGene00015224	WBGene00016912	clec-86
WBGene00194951	WBGene00015225	WBGene00017214	F07E5.9
WBGene00013634	WBGene00015226	WBGene00018345	F42C5.3
WBGene00008302	WBGene00015227	WBGene00018353	fbxa-182
WBGene00022550	WBGene00015600	WBGene00020326	math-38
WBGene00235133	WBGene00015602	WBGene00020357	T08E11.1
WBGene00012726	WBGene00015605	WBGene00020774	T24E12.5
WBGene00015829	WBGene00015828	WBGene00021081	pals-33
WBGene00017214	WBGene00015834	WBGene00021179	fbxa-86
WBGene00008873	WBGene00015839	WBGene00022375	Y94H6A.2
WBGene00045393	WBGene00016281	WBGene00022476	fbxa-75
WBGene00044212	WBGene00016912	WBGene00022497	Y119D3B.21
WBGene00007131	WBGene00017214	WBGene00022547	ZC196.3
WBGene00007657	WBGene00018345	WBGene00022550	droe-8
WBGene00007132	WBGene00018353	WBGene00023483	Y75B8A.39
WBGene00022375	WBGene00018997	WBGene00044212	Y68A4A.13
WBGene00009170	WBGene00020228	WBGene00044237	pals-9
WBGene00012910	WBGene00020326	WBGene00044708	pals-11
WBGene00021179	WBGene00020357	WBGene00044787	pals-36
WBGene00020364	WBGene00020774	WBGene00045393	F26D11.13
WBGene00009908	WBGene00021081	WBGene00045401	eol-1
WBGene00010821	WBGene00021179	WBGene00045416	Y37H2A.14
WBGene00194902	WBGene00022096	WBGene00050899	T10C6.15
WBGene00008068	WBGene00022375	WBGene00086568	Y2H9A.6
WBGene00044663	WBGene00022476	WBGene00138721	pals-37
WBGene00007662	WBGene00022497	WBGene00195165	F57G4.11
WBGene00022545	WBGene00022547
WBGene00015224	WBGene00022550
WBGene00011539	WBGene00023483
WBGene00086568	WBGene00044212
WBGene00004149	WBGene00044237
WBGene00020774	WBGene00044708
WBGene00018353	WBGene00044709
WBGene00012399	WBGene00044787
WBGene00202499	WBGene00045393
WBGene00015223	WBGene00045401
WBGene00016281	WBGene00045416
WBGene00045415	WBGene00050899
WBGene00013637	WBGene00086568
WBGene00009077	WBGene00138721
WBGene00044206	WBGene00195165
WBGene00015226
WBGene00007654
WBGene00022547
WBGene00045411
WBGene00022546
WBGene00015455
WBGene00010004
WBGene00020080
WBGene00007658
WBGene00012398
WBGene00019699
WBGene00008858
WBGene00009429
WBGene00015828
WBGene00015537
WBGene00004811
WBGene00012381
WBGene00021404
WBGene00020326
WBGene00012822
WBGene00004810
WBGene00009431
WBGene00018643
WBGene00009839
WBGene00022548
WBGene00018614
WBGene00011979
WBGene00010125
WBGene00015933
WBGene00045457
WBGene00050899
WBGene00015932
WBGene00001158
WBGene00022572
WBGene00008584
WBGene00018971
WBGene00010752
WBGene00019421
WBGene00045416
WBGene00008352
WBGene00020457
WBGene00022562
WBGene00022870
WBGene00018354
WBGene00009898
WBGene00019590
WBGene00043981
WBGene00021581
WBGene00018647
WBGene00016555
WBGene00020358
WBGene00006718
WBGene00009835
WBGene00012323
WBGene00019057
WBGene00007297
WBGene00012058
WBGene00194713
WBGene00045475
WBGene00013847
WBGene00022549
WBGene00002055
WBGene00010659
WBGene00000841
WBGene00004809
WBGene00009518
WBGene00016190
WBGene00016845
WBGene00015100
WBGene00019660
WBGene00194717
WBGene00018646
WBGene00018731
WBGene00010123
WBGene00016912
WBGene00043062
WBGene00016763
WBGene00018346
WBGene00008709
WBGene00010128
WBGene00009840
WBGene00021193
WBGene00016717
WBGene00018384
WBGene00019579
WBGene00010545
WBGene00022497
WBGene00007393
WBGene00020449
WBGene00009430
WBGene00016769
WBGene00019973
WBGene00019183
WBGene00010124
WBGene00011207
WBGene00019744
WBGene00022382
WBGene00007133
WBGene00007153
WBGene00019058
WBGene00009595
WBGene00006986
WBGene00021233
WBGene00012583
WBGene00020451
WBGene00219216
WBGene00016191
WBGene00012525
WBGene00008492
WBGene00018921
WBGene00021339
WBGene00007392
WBGene00007875
WBGene00019779
WBGene00015382
WBGene00002021
WBGene00013562
WBGene00000391
WBGene00009394
WBGene00018910
WBGene00010850
WBGene00007506
WBGene00021518
WBGene00002188
WBGene00016719
WBGene00013364
WBGene00020359
WBGene00021224
WBGene00003091
WBGene00008900
WBGene00019917
WBGene00022644
WBGene00044672
WBGene00009393
WBGene00019404
WBGene00016217
WBGene00271744
WBGene00185118
WBGene00010822
WBGene00008099
WBGene00009943
WBGene00021256
WBGene00015216
WBGene00009488
WBGene00011190
WBGene00022673
WBGene00022028
WBGene00022873
WBGene00011486
WBGene00007694
WBGene00022337
WBGene00019589
WBGene00017093
WBGene00019592
WBGene00007717
WBGene00022346
WBGene00044527
WBGene00044073
WBGene00019444
WBGene00009397
WBGene00004093
WBGene00016424
WBGene00007336
WBGene00021872
WBGene00004509
WBGene00017592
WBGene00003097
WBGene00018195
WBGene00018807
WBGene00022645
WBGene00021336
WBGene00016219
WBGene00017445
WBGene00000088
WBGene00010998
WBGene00044457
WBGene00045397
WBGene00043702
WBGene00015756
WBGene00006467
WBGene00016425
WBGene00020455
WBGene00016340
WBGene00010086
WBGene00019593
WBGene00044570
WBGene00004172
WBGene00016004
WBGene00015110
WBGene00016218
WBGene00003090
WBGene00002054
WBGene00018670
WBGene00001250
WBGene00008831
WBGene00006533
WBGene00000541
WBGene00002057
WBGene00017571
WBGene00017041
WBGene00009981
WBGene00021464
WBGene00010605
WBGene00045052
WBGene00018101
WBGene00015403
WBGene00015333
WBGene00044468
WBGene00017327
WBGene00008547
WBGene00010050
WBGene00000218
WBGene00019730
WBGene00012782
WBGene00019619
WBGene00021879
WBGene00020662
WBGene00009396
WBGene00044696
WBGene00021556
WBGene00000973
WBGene00011090
WBGene00018669
WBGene00020456
WBGene00019847
WBGene00020981
WBGene00000219
WBGene00016450
WBGene00018138
WBGene00016594
WBGene00021048
WBGene00022178
WBGene00016144
WBGene00016027
WBGene00019957
WBGene00002273
WBGene00009662
WBGene00013931
WBGene00014252
WBGene00003868
WBGene00014253
WBGene00006609
WBGene00010049
WBGene00010041
WBGene00011182
WBGene00011580

## Sheet: pnp-1(jy121) vs IPR genes
S4 Table. Detailed list of overlaps of upregulated genes in pnp-1 mutants and those upregulated in pals-22 mutants or the IPR gene set
pnp-1(jy121) UP	80 IPR genes	Common to both
this paper	Reddy et al. 2019	Gene stable ID	Gene name
WBGene00007659	WBGene00001885	WBGene00004810	skr-4
WBGene00044708	WBGene00001889	WBGene00007131	pals-26
WBGene00009166	WBGene00001918	WBGene00007132	pals-27
WBGene00050959	WBGene00002021	WBGene00007134	pals-28
WBGene00195165	WBGene00004002	WBGene00007656	pals-2
WBGene00009169	WBGene00004810	WBGene00007657	pals-3
WBGene00009168	WBGene00004811	WBGene00007658	pals-4
WBGene00008067	WBGene00007131	WBGene00007659	pals-5
WBGene00012091	WBGene00007132	WBGene00007660	pals-6
WBGene00022476	WBGene00007134	WBGene00007661	pals-7
WBGene00007656	WBGene00007656	WBGene00007662	pals-8
WBGene00008267	WBGene00007657	WBGene00008067	C43D7.4
WBGene00015834	WBGene00007658	WBGene00008267	C53A5.9
WBGene00015225	WBGene00007659	WBGene00008269	C53A5.11
WBGene00219309	WBGene00007660	WBGene00008301	pals-39
WBGene00045401	WBGene00007661	WBGene00008302	pals-38
WBGene00007655	WBGene00007662	WBGene00009061	pals-14
WBGene00008301	WBGene00008067	WBGene00009166	F26F2.1
WBGene00007134	WBGene00008267	WBGene00009169	F26F2.4
WBGene00194646	WBGene00008269	WBGene00009898	dod-23
WBGene00138721	WBGene00008301	WBGene00009908	F49H6.5
WBGene00007660	WBGene00008302	WBGene00010822	M01G12.9
WBGene00018345	WBGene00008850	WBGene00012091	pals-29
WBGene00021081	WBGene00009061	WBGene00012399	Y6E2A.5
WBGene00015602	WBGene00009166	WBGene00012400	Y6E2A.7
WBGene00020357	WBGene00009169	WBGene00012726	Y39G8B.5
WBGene00044237	WBGene00009898	WBGene00012910	Y46G5A.20
WBGene00044787	WBGene00009908	WBGene00013294	pals-30
WBGene00023483	WBGene00010822	WBGene00015223	B0507.6
WBGene00009061	WBGene00012091	WBGene00015224	B0507.7
WBGene00194645	WBGene00012399	WBGene00015225	B0507.8
WBGene00007661	WBGene00012400	WBGene00015226	B0507.9
WBGene00015227	WBGene00012726	WBGene00015227	ddn-1
WBGene00020227	WBGene00012757	WBGene00015602	fbxa-158
WBGene00008069	WBGene00012910	WBGene00015828	math-14
WBGene00012400	WBGene00012961	WBGene00015834	math-5
WBGene00008269	WBGene00013294	WBGene00016281	pals-32
WBGene00013294	WBGene00014046	WBGene00016912	clec-86
WBGene00086560	WBGene00015223	WBGene00017214	F07E5.9
WBGene00044416	WBGene00015224	WBGene00018345	F42C5.3
WBGene00013634	WBGene00015225	WBGene00018353	fbxa-182
WBGene00008302	WBGene00015226	WBGene00020326	math-38
WBGene00022550	WBGene00015227	WBGene00020357	T08E11.1
WBGene00235133	WBGene00015600	WBGene00020774	T24E12.5
WBGene00017214	WBGene00015602	WBGene00021081	pals-33
WBGene00015829	WBGene00015605	WBGene00021179	fbxa-86
WBGene00012726	WBGene00015828	WBGene00022375	Y94H6A.2
WBGene00008873	WBGene00015834	WBGene00022476	fbxa-75
WBGene00007132	WBGene00015839	WBGene00022497	Y119D3B.21
WBGene00045393	WBGene00016281	WBGene00022547	ZC196.3
WBGene00007131	WBGene00016912	WBGene00022550	droe-8
WBGene00044212	WBGene00017214	WBGene00023483	Y75B8A.39
WBGene00022375	WBGene00018345	WBGene00044212	Y68A4A.13
WBGene00012910	WBGene00018353	WBGene00044237	pals-9
WBGene00021179	WBGene00018997	WBGene00044708	pals-11
WBGene00007657	WBGene00020228	WBGene00044787	pals-36
WBGene00020364	WBGene00020326	WBGene00045393	F26D11.13
WBGene00009908	WBGene00020357	WBGene00045401	eol-1
WBGene00022545	WBGene00020774	WBGene00045416	Y37H2A.14
WBGene00044663	WBGene00021081	WBGene00050899	T10C6.15
WBGene00010821	WBGene00021179	WBGene00086568	Y2H9A.6
WBGene00194902	WBGene00022096	WBGene00138721	pals-37
WBGene00009170	WBGene00022375	WBGene00195165	F57G4.11
WBGene00011539	WBGene00022476
WBGene00008068	WBGene00022497
WBGene00015224	WBGene00022547
WBGene00007662	WBGene00022550
WBGene00086568	WBGene00023483
WBGene00018353	WBGene00044212
WBGene00020774	WBGene00044237
WBGene00004149	WBGene00044708
WBGene00045415	WBGene00044709
WBGene00015223	WBGene00044787
WBGene00012399	WBGene00045393
WBGene00016281	WBGene00045401
WBGene00009077	WBGene00045416
WBGene00235271	WBGene00050899
WBGene00022546	WBGene00086568
WBGene00044206	WBGene00138721
WBGene00012398	WBGene00195165
WBGene00015226
WBGene00022547
WBGene00007654
WBGene00045411
WBGene00020080
WBGene00015455
WBGene00009429
WBGene00007658
WBGene00019699
WBGene00008858
WBGene00012381
WBGene00015828
WBGene00015537
WBGene00020326
WBGene00021404
WBGene00022548
WBGene00009431
WBGene00004810
WBGene00018643
WBGene00009839
WBGene00018614
WBGene00050899
WBGene00010125
WBGene00015933
WBGene00011979
WBGene00010752
WBGene00008584
WBGene00001158
WBGene00008352
WBGene00021581
WBGene00018971
WBGene00015932
WBGene00020457
WBGene00018354
WBGene00022562
WBGene00019590
WBGene00022870
WBGene00022572
WBGene00009898
WBGene00016555
WBGene00045416
WBGene00006718
WBGene00020358
WBGene00009835
WBGene00007297
WBGene00012058
WBGene00019057
WBGene00018647
WBGene00010659
WBGene00045475
WBGene00022549
WBGene00002055
WBGene00012323
WBGene00016190
WBGene00015100
WBGene00000841
WBGene00010123
WBGene00018346
WBGene00194717
WBGene00004809
WBGene00016763
WBGene00019183
WBGene00009518
WBGene00010124
WBGene00021193
WBGene00019660
WBGene00020449
WBGene00016717
WBGene00009840
WBGene00018731
WBGene00010128
WBGene00009430
WBGene00021233
WBGene00010545
WBGene00016912
WBGene00016769
WBGene00022497
WBGene00018646
WBGene00043062
WBGene00018384
WBGene00011207
WBGene00007133
WBGene00006986
WBGene00012525
WBGene00007393
WBGene00013562
WBGene00019058
WBGene00007875
WBGene00018921
WBGene00019579
WBGene00010850
WBGene00007153
WBGene00018910
WBGene00015759
WBGene00019779
WBGene00019973
WBGene00010209
WBGene00021339
WBGene00021224
WBGene00219216
WBGene00271744
WBGene00012633
WBGene00010212
WBGene00016191
WBGene00019592
WBGene00018195
WBGene00009394
WBGene00009595
WBGene00020451
WBGene00007867
WBGene00020359
WBGene00021256
WBGene00019917
WBGene00016719
WBGene00017092
WBGene00019744
WBGene00015382
WBGene00021518
WBGene00002188
WBGene00009393
WBGene00003091
WBGene00022382
WBGene00008900
WBGene00019589
WBGene00007392
WBGene00000391
WBGene00009943
WBGene00022644
WBGene00019444
WBGene00022673
WBGene00007694
WBGene00008099
WBGene00004093
WBGene00013826
WBGene00006212
WBGene00010822
WBGene00018807
WBGene00019593
WBGene00009397
WBGene00003096
WBGene00022873
WBGene00044527
WBGene00185118
WBGene00018237
WBGene00017093
WBGene00003097
WBGene00022569
WBGene00015756
WBGene00022346
WBGene00010998
WBGene00004509
WBGene00017592
WBGene00021872
WBGene00000088
WBGene00044514
WBGene00017445
WBGene00044457
WBGene00015110
WBGene00006467
WBGene00021886
WBGene00016757
WBGene00016004
WBGene00018669
WBGene00007336
WBGene00017571
WBGene00021895
WBGene00021671
WBGene00020701
WBGene00002054
WBGene00003090
WBGene00045397
WBGene00009981
WBGene00008831
WBGene00001250
WBGene00016425
WBGene00015333
WBGene00008547
WBGene00002057
WBGene00019189
WBGene00010657
WBGene00019730
WBGene00016048
WBGene00010605
WBGene00009396
WBGene00010086
WBGene00012782
WBGene00000218
WBGene00019619
WBGene00020662
WBGene00018138
WBGene00000219
WBGene00003978
WBGene00020311
WBGene00006896
WBGene00000022
WBGene00022178
WBGene00000973
WBGene00021322
WBGene00016027
WBGene00044696
WBGene00019957
WBGene00016144
WBGene00021048
WBGene00000415
WBGene00017892
WBGene00003868
WBGene00014252
WBGene00010049
WBGene00004314
WBGene00012555
WBGene00010280
WBGene00015280
WBGene00011182
WBGene00011580

## Sheet: pnp-1(jy90) vs pals-22(jy3)
S4 Table. Detailed list of overlaps of upregulated genes in pnp-1 mutants and those upregulated in pals-22 mutants or the IPR gene set
pnp-1(jy90) UP	pals-22(jy3)_UP	Common to both
this paper	Reddy et al. 2019	Gene stable ID	Gene name
WBGene00007659	WBGene00000006	WBGene00000088	aex-5
WBGene00044708	WBGene00000013	WBGene00000541	cln-3.3
WBGene00009169	WBGene00000019	WBGene00000841	cul-6
WBGene00050959	WBGene00000020	WBGene00000973	dhs-9
WBGene00009166	WBGene00000022	WBGene00001158	ech-9
WBGene00009168	WBGene00000035	WBGene00001250	elt-2
WBGene00195165	WBGene00000040	WBGene00002021	hsp-17
WBGene00008067	WBGene00000063	WBGene00002054	ifb-2
WBGene00022476	WBGene00000065	WBGene00002055	ifc-1
WBGene00012091	WBGene00000066	WBGene00002057	ifd-1
WBGene00015834	WBGene00000068	WBGene00002188	kgb-2
WBGene00219309	WBGene00000070	WBGene00002273	lec-10
WBGene00008267	WBGene00000081	WBGene00004093	ppw-1
WBGene00007656	WBGene00000083	WBGene00004149	trpl-5
WBGene00015225	WBGene00000086	WBGene00004172	pqn-92
WBGene00194646	WBGene00000088	WBGene00004509	rrf-2
WBGene00007134	WBGene00000100	WBGene00004809	skr-3
WBGene00045401	WBGene00000105	WBGene00004810	skr-4
WBGene00007660	WBGene00000113	WBGene00004811	skr-5
WBGene00008301	WBGene00000133	WBGene00006533	tba-7
WBGene00018345	WBGene00000138	WBGene00006609	tre-3
WBGene00138721	WBGene00000140	WBGene00006718	ubc-23
WBGene00007655	WBGene00000149	WBGene00006986	zip-1
WBGene00044237	WBGene00000150	WBGene00007131	pals-26
WBGene00023483	WBGene00000170	WBGene00007132	pals-27
WBGene00015602	WBGene00000172	WBGene00007134	pals-28
WBGene00194645	WBGene00000175	WBGene00007297	C04F12.1
WBGene00020357	WBGene00000190	WBGene00007336	C05C12.4
WBGene00021081	WBGene00000207	WBGene00007392	fbxa-156
WBGene00008269	WBGene00000214	WBGene00007393	fbxa-157
WBGene00044787	WBGene00000215	WBGene00007506	C10C5.2
WBGene00007661	WBGene00000224	WBGene00007656	pals-2
WBGene00009061	WBGene00000228	WBGene00007657	pals-3
WBGene00008069	WBGene00000232	WBGene00007658	pals-4
WBGene00012400	WBGene00000237	WBGene00007659	pals-5
WBGene00015227	WBGene00000238	WBGene00007660	pals-6
WBGene00020227	WBGene00000248	WBGene00007661	pals-7
WBGene00044416	WBGene00000252	WBGene00007662	pals-8
WBGene00086560	WBGene00000266	WBGene00007694	C23H4.6
WBGene00013294	WBGene00000277	WBGene00007717	C25D7.5
WBGene00194951	WBGene00000285	WBGene00008067	C43D7.4
WBGene00013634	WBGene00000294	WBGene00008099	C44H9.4
WBGene00008302	WBGene00000367	WBGene00008267	C53A5.9
WBGene00022550	WBGene00000368	WBGene00008269	C53A5.11
WBGene00235133	WBGene00000393	WBGene00008301	pals-39
WBGene00012726	WBGene00000397	WBGene00008302	pals-38
WBGene00015829	WBGene00000402	WBGene00008547	F07A11.4
WBGene00017214	WBGene00000403	WBGene00008709	F11E6.6
WBGene00008873	WBGene00000458	WBGene00008831	F14H3.12
WBGene00045393	WBGene00000476	WBGene00008858	pals-1
WBGene00044212	WBGene00000510	WBGene00008900	F16H6.10
WBGene00007131	WBGene00000511	WBGene00009061	pals-14
WBGene00007657	WBGene00000512	WBGene00009077	F23B2.10
WBGene00007132	WBGene00000514	WBGene00009166	F26F2.1
WBGene00022375	WBGene00000541	WBGene00009169	F26F2.4
WBGene00009170	WBGene00000546	WBGene00009393	clec-62
WBGene00012910	WBGene00000562	WBGene00009394	clec-63
WBGene00021179	WBGene00000594	WBGene00009518	clec-166
WBGene00020364	WBGene00000596	WBGene00009835	F47H4.2
WBGene00009908	WBGene00000599	WBGene00009839	fbxa-188
WBGene00010821	WBGene00000601	WBGene00009840	fbxa-189
WBGene00194902	WBGene00000602	WBGene00009898	dod-23
WBGene00008068	WBGene00000603	WBGene00009908	F49H6.5
WBGene00044663	WBGene00000606	WBGene00009943	F52G2.3
WBGene00007662	WBGene00000608	WBGene00009981	F53F1.3
WBGene00022545	WBGene00000609	WBGene00010004	F53H2.1
WBGene00015224	WBGene00000615	WBGene00010049	F54D5.3
WBGene00011539	WBGene00000616	WBGene00010605	K06G5.1
WBGene00086568	WBGene00000625	WBGene00010821	M01G12.7
WBGene00004149	WBGene00000626	WBGene00010822	M01G12.9
WBGene00020774	WBGene00000638	WBGene00010850	M04C3.1
WBGene00018353	WBGene00000639	WBGene00010998	R03G8.3
WBGene00012399	WBGene00000641	WBGene00011090	R07B7.6
WBGene00202499	WBGene00000645	WBGene00011207	R10E8.1
WBGene00015223	WBGene00000647	WBGene00011486	T05E12.3
WBGene00016281	WBGene00000649	WBGene00011539	fbxa-135
WBGene00045415	WBGene00000653	WBGene00012091	pals-29
WBGene00013637	WBGene00000656	WBGene00012323	oac-54
WBGene00009077	WBGene00000663	WBGene00012381	Y2H9A.4
WBGene00044206	WBGene00000665	WBGene00012398	Y6E2A.4
WBGene00015226	WBGene00000666	WBGene00012399	Y6E2A.5
WBGene00007654	WBGene00000667	WBGene00012400	Y6E2A.7
WBGene00022547	WBGene00000668	WBGene00012726	Y39G8B.5
WBGene00045411	WBGene00000669	WBGene00012782	Y43C5A.2
WBGene00022546	WBGene00000670	WBGene00012822	Y43F8B.12
WBGene00015455	WBGene00000671	WBGene00012910	Y46G5A.20
WBGene00010004	WBGene00000672	WBGene00013294	pals-30
WBGene00020080	WBGene00000674	WBGene00013562	Y75B8A.32
WBGene00007658	WBGene00000678	WBGene00013637	Y105C5A.13
WBGene00012398	WBGene00000681	WBGene00013847	cls-3
WBGene00019699	WBGene00000683	WBGene00014252	ZK1320.2
WBGene00008858	WBGene00000687	WBGene00015100	B0280.2
WBGene00009429	WBGene00000691	WBGene00015223	B0507.6
WBGene00015828	WBGene00000692	WBGene00015224	B0507.7
WBGene00015537	WBGene00000693	WBGene00015225	B0507.8
WBGene00004811	WBGene00000694	WBGene00015226	B0507.9
WBGene00012381	WBGene00000699	WBGene00015403	clec-10
WBGene00021404	WBGene00000700	WBGene00015537	C06E4.8
WBGene00020326	WBGene00000701	WBGene00015602	fbxa-158
WBGene00012822	WBGene00000704	WBGene00015756	C14C6.2
WBGene00004810	WBGene00000705	WBGene00015828	math-14
WBGene00009431	WBGene00000707	WBGene00015829	math-15
WBGene00018643	WBGene00000711	WBGene00015834	math-5
WBGene00009839	WBGene00000713	WBGene00016004	C18H9.6
WBGene00022548	WBGene00000715	WBGene00016027	C23H5.8
WBGene00018614	WBGene00000716	WBGene00016190	C28G1.5
WBGene00011979	WBGene00000717	WBGene00016191	C28G1.6
WBGene00010125	WBGene00000718	WBGene00016218	pals-23
WBGene00015933	WBGene00000719	WBGene00016219	pals-24
WBGene00045457	WBGene00000720	WBGene00016281	pals-32
WBGene00050899	WBGene00000722	WBGene00016424	C34H4.1
WBGene00015932	WBGene00000727	WBGene00016425	C34H4.2
WBGene00001158	WBGene00000728	WBGene00016450	clec-5
WBGene00022572	WBGene00000732	WBGene00016555	math-20
WBGene00008584	WBGene00000733	WBGene00016717	math-22
WBGene00018971	WBGene00000734	WBGene00016719	math-24
WBGene00010752	WBGene00000735	WBGene00016763	C49A9.9
WBGene00019421	WBGene00000739	WBGene00016769	C49C8.5
WBGene00045416	WBGene00000740	WBGene00016912	clec-86
WBGene00008352	WBGene00000741	WBGene00017041	D2007.1
WBGene00020457	WBGene00000742	WBGene00017093	E02C12.8
WBGene00022562	WBGene00000743	WBGene00017214	F07E5.9
WBGene00022870	WBGene00000748	WBGene00017445	sid-5
WBGene00018354	WBGene00000749	WBGene00017571	jmjd-3.1
WBGene00009898	WBGene00000751	WBGene00017592	F19C7.2
WBGene00019590	WBGene00000752	WBGene00018101	math-27
WBGene00043981	WBGene00000753	WBGene00018195	btb-16
WBGene00021581	WBGene00000761	WBGene00018345	F42C5.3
WBGene00018647	WBGene00000766	WBGene00018346	F42C5.4
WBGene00016555	WBGene00000768	WBGene00018353	fbxa-182
WBGene00020358	WBGene00000771	WBGene00018354	F42G2.5
WBGene00006718	WBGene00000779	WBGene00018384	F43C11.7
WBGene00009835	WBGene00000780	WBGene00018614	pals-31
WBGene00012323	WBGene00000781	WBGene00018921	sago-2
WBGene00019057	WBGene00000783	WBGene00018971	clec-67
WBGene00007297	WBGene00000784	WBGene00019057	F58F9.3
WBGene00012058	WBGene00000785	WBGene00019421	K05F6.10
WBGene00194713	WBGene00000789	WBGene00019579	oac-57
WBGene00045475	WBGene00000799	WBGene00019589	K09F6.6
WBGene00013847	WBGene00000802	WBGene00019590	K09F6.7
WBGene00022549	WBGene00000820	WBGene00019592	K09F6.9
WBGene00002055	WBGene00000822	WBGene00019593	K09F6.10
WBGene00010659	WBGene00000841	WBGene00019699	math-34
WBGene00000841	WBGene00000845	WBGene00019917	clec-43
WBGene00004809	WBGene00000878	WBGene00019957	R08E3.1
WBGene00009518	WBGene00000881	WBGene00019973	R09A1.3
WBGene00016190	WBGene00000904	WBGene00020080	math-37
WBGene00016845	WBGene00000905	WBGene00020227	T05A8.1
WBGene00015100	WBGene00000908	WBGene00020326	math-38
WBGene00019660	WBGene00000910	WBGene00020357	T08E11.1
WBGene00194717	WBGene00000928	WBGene00020358	math-39
WBGene00018646	WBGene00000942	WBGene00020364	T08E11.8
WBGene00018731	WBGene00000950	WBGene00020449	fbxa-54
WBGene00010123	WBGene00000951	WBGene00020451	fbxa-11
WBGene00016912	WBGene00000958	WBGene00020455	fbxa-59
WBGene00043062	WBGene00000959	WBGene00020456	fbxa-60
WBGene00016763	WBGene00000961	WBGene00020457	fbxa-67
WBGene00018346	WBGene00000964	WBGene00020662	T21H3.1
WBGene00008709	WBGene00000973	WBGene00020774	T24E12.5
WBGene00010128	WBGene00000984	WBGene00020981	W03D2.6
WBGene00009840	WBGene00000998	WBGene00021081	pals-33
WBGene00021193	WBGene00001000	WBGene00021179	fbxa-86
WBGene00016717	WBGene00001006	WBGene00021256	Y22D7AR.2
WBGene00018384	WBGene00001008	WBGene00021336	Y34F4.1
WBGene00019579	WBGene00001025	WBGene00021339	Y34F4.4
WBGene00010545	WBGene00001038	WBGene00021404	trpl-3
WBGene00022497	WBGene00001055	WBGene00021518	hpo-6
WBGene00007393	WBGene00001059	WBGene00021556	Y45G5AM.3
WBGene00020449	WBGene00001066	WBGene00021879	clec-83
WBGene00009430	WBGene00001067	WBGene00022346	pals-17
WBGene00016769	WBGene00001068	WBGene00022375	Y94H6A.2
WBGene00019973	WBGene00001074	WBGene00022382	Y94H6A.10
WBGene00019183	WBGene00001077	WBGene00022476	fbxa-75
WBGene00010124	WBGene00001089	WBGene00022497	Y119D3B.21
WBGene00011207	WBGene00001099	WBGene00022545	ZC196.1
WBGene00019744	WBGene00001113	WBGene00022546	ZC196.2
WBGene00022382	WBGene00001116	WBGene00022547	ZC196.3
WBGene00007133	WBGene00001132	WBGene00022548	ZC196.4
WBGene00007153	WBGene00001149	WBGene00022549	ZC196.5
WBGene00019058	WBGene00001156	WBGene00022562	ZC204.12
WBGene00009595	WBGene00001158	WBGene00022572	ZC239.14
WBGene00006986	WBGene00001159	WBGene00022644	dod-19
WBGene00021233	WBGene00001169	WBGene00022870	ZK1240.5
WBGene00012583	WBGene00001172	WBGene00023483	Y75B8A.39
WBGene00020451	WBGene00001177	WBGene00043062	clec-80
WBGene00219216	WBGene00001182	WBGene00044073	tag-244
WBGene00016191	WBGene00001187	WBGene00044206	T26H5.9
WBGene00012525	WBGene00001188	WBGene00044212	Y68A4A.13
WBGene00008492	WBGene00001189	WBGene00044237	pals-9
WBGene00018921	WBGene00001190	WBGene00044457	C18H7.11
WBGene00021339	WBGene00001207	WBGene00044468	Y69A2AL.2
WBGene00007392	WBGene00001208	WBGene00044527	Y39H10B.2
WBGene00007875	WBGene00001240	WBGene00044663	F26G1.10
WBGene00019779	WBGene00001242	WBGene00044696	F52E1.14
WBGene00015382	WBGene00001245	WBGene00044708	pals-11
WBGene00002021	WBGene00001246	WBGene00044787	pals-36
WBGene00013562	WBGene00001247	WBGene00045393	F26D11.13
WBGene00000391	WBGene00001248	WBGene00045411	C25F9.11
WBGene00009394	WBGene00001250	WBGene00045415	Y43F8B.15
WBGene00018910	WBGene00001263	WBGene00045416	Y37H2A.14
WBGene00010850	WBGene00001328	WBGene00045457	F33H12.7
WBGene00007506	WBGene00001330	WBGene00045475	T07A5.7
WBGene00021518	WBGene00001345	WBGene00050899	T10C6.15
WBGene00002188	WBGene00001366	WBGene00086568	Y2H9A.6
WBGene00016719	WBGene00001374	WBGene00138721	pals-37
WBGene00013364	WBGene00001385	WBGene00194645	Y105C5A.1269
WBGene00020359	WBGene00001386	WBGene00194646	Y105C5A.1270
WBGene00021224	WBGene00001390	WBGene00194717	ZC239.22
WBGene00003091	WBGene00001394	WBGene00194902	Y39H10B.3
WBGene00008900	WBGene00001403	WBGene00195165	F57G4.11
WBGene00019917	WBGene00001414	WBGene00202499	B0507.15
WBGene00022644	WBGene00001428	WBGene00219216	K08D10.14
WBGene00044672	WBGene00001430
WBGene00009393	WBGene00001441
WBGene00019404	WBGene00001483
WBGene00016217	WBGene00001487
WBGene00271744	WBGene00001488
WBGene00185118	WBGene00001489
WBGene00010822	WBGene00001490
WBGene00008099	WBGene00001502
WBGene00009943	WBGene00001505
WBGene00021256	WBGene00001508
WBGene00015216	WBGene00001538
WBGene00009488	WBGene00001559
WBGene00011190	WBGene00001560
WBGene00022673	WBGene00001572
WBGene00022028	WBGene00001594
WBGene00022873	WBGene00001603
WBGene00011486	WBGene00001612
WBGene00007694	WBGene00001613
WBGene00022337	WBGene00001617
WBGene00019589	WBGene00001649
WBGene00017093	WBGene00001650
WBGene00019592	WBGene00001651
WBGene00007717	WBGene00001668
WBGene00022346	WBGene00001680
WBGene00044527	WBGene00001684
WBGene00044073	WBGene00001685
WBGene00019444	WBGene00001707
WBGene00009397	WBGene00001716
WBGene00004093	WBGene00001725
WBGene00016424	WBGene00001745
WBGene00007336	WBGene00001768
WBGene00021872	WBGene00001770
WBGene00004509	WBGene00001778
WBGene00017592	WBGene00001786
WBGene00003097	WBGene00001787
WBGene00018195	WBGene00001795
WBGene00018807	WBGene00001805
WBGene00022645	WBGene00001814
WBGene00021336	WBGene00001817
WBGene00016219	WBGene00001819
WBGene00017445	WBGene00001824
WBGene00000088	WBGene00001839
WBGene00010998	WBGene00001844
WBGene00044457	WBGene00001851
WBGene00045397	WBGene00001863
WBGene00043702	WBGene00001883
WBGene00015756	WBGene00001885
WBGene00006467	WBGene00001887
WBGene00016425	WBGene00001889
WBGene00020455	WBGene00001899
WBGene00016340	WBGene00001918
WBGene00010086	WBGene00001944
WBGene00019593	WBGene00001945
WBGene00044570	WBGene00001948
WBGene00004172	WBGene00001955
WBGene00016004	WBGene00001976
WBGene00015110	WBGene00001994
WBGene00016218	WBGene00002007
WBGene00003090	WBGene00002011
WBGene00002054	WBGene00002021
WBGene00018670	WBGene00002023
WBGene00001250	WBGene00002024
WBGene00008831	WBGene00002026
WBGene00006533	WBGene00002037
WBGene00000541	WBGene00002038
WBGene00002057	WBGene00002039
WBGene00017571	WBGene00002040
WBGene00017041	WBGene00002041
WBGene00009981	WBGene00002048
WBGene00021464	WBGene00002050
WBGene00010605	WBGene00002052
WBGene00045052	WBGene00002053
WBGene00018101	WBGene00002054
WBGene00015403	WBGene00002055
WBGene00015333	WBGene00002056
WBGene00044468	WBGene00002057
WBGene00017327	WBGene00002058
WBGene00008547	WBGene00002065
WBGene00010050	WBGene00002067
WBGene00000218	WBGene00002069
WBGene00019730	WBGene00002090
WBGene00012782	WBGene00002123
WBGene00019619	WBGene00002132
WBGene00021879	WBGene00002134
WBGene00020662	WBGene00002137
WBGene00009396	WBGene00002138
WBGene00044696	WBGene00002139
WBGene00021556	WBGene00002173
WBGene00000973	WBGene00002174
WBGene00011090	WBGene00002179
WBGene00018669	WBGene00002186
WBGene00020456	WBGene00002187
WBGene00019847	WBGene00002188
WBGene00020981	WBGene00002189
WBGene00000219	WBGene00002190
WBGene00016450	WBGene00002193
WBGene00018138	WBGene00002199
WBGene00016594	WBGene00002203
WBGene00021048	WBGene00002206
WBGene00022178	WBGene00002208
WBGene00016144	WBGene00002210
WBGene00016027	WBGene00002212
WBGene00019957	WBGene00002215
WBGene00002273	WBGene00002217
WBGene00009662	WBGene00002222
WBGene00013931	WBGene00002227
WBGene00014252	WBGene00002232
WBGene00003868	WBGene00002234
WBGene00014253	WBGene00002247
WBGene00006609	WBGene00002249
WBGene00010049	WBGene00002254
WBGene00010041	WBGene00002255
WBGene00011182	WBGene00002257
WBGene00011580	WBGene00002258
	WBGene00002262
	WBGene00002264
	WBGene00002265
	WBGene00002266
	WBGene00002267
	WBGene00002268
	WBGene00002271
	WBGene00002273
	WBGene00002280
	WBGene00002348
	WBGene00002497
	WBGene00002881
	WBGene00002915
	WBGene00002974
	WBGene00002975
	WBGene00002977
	WBGene00002978
	WBGene00002990
	WBGene00002991
	WBGene00002999
	WBGene00003003
	WBGene00003006
	WBGene00003015
	WBGene00003019
	WBGene00003053
	WBGene00003057
	WBGene00003068
	WBGene00003102
	WBGene00003107
	WBGene00003149
	WBGene00003165
	WBGene00003168
	WBGene00003171
	WBGene00003178
	WBGene00003179
	WBGene00003242
	WBGene00003243
	WBGene00003248
	WBGene00003369
	WBGene00003370
	WBGene00003371
	WBGene00003374
	WBGene00003375
	WBGene00003400
	WBGene00003402
	WBGene00003404
	WBGene00003407
	WBGene00003408
	WBGene00003411
	WBGene00003412
	WBGene00003423
	WBGene00003426
	WBGene00003429
	WBGene00003431
	WBGene00003432
	WBGene00003434
	WBGene00003435
	WBGene00003438
	WBGene00003444
	WBGene00003446
	WBGene00003448
	WBGene00003449
	WBGene00003450
	WBGene00003452
	WBGene00003457
	WBGene00003458
	WBGene00003463
	WBGene00003464
	WBGene00003465
	WBGene00003466
	WBGene00003467
	WBGene00003468
	WBGene00003469
	WBGene00003470
	WBGene00003495
	WBGene00003511
	WBGene00003514
	WBGene00003515
	WBGene00003519
	WBGene00003530
	WBGene00003541
	WBGene00003555
	WBGene00003563
	WBGene00003564
	WBGene00003567
	WBGene00003577
	WBGene00003578
	WBGene00003579
	WBGene00003583
	WBGene00003588
	WBGene00003589
	WBGene00003590
	WBGene00003597
	WBGene00003602
	WBGene00003607
	WBGene00003613
	WBGene00003614
	WBGene00003617
	WBGene00003621
	WBGene00003625
	WBGene00003627
	WBGene00003633
	WBGene00003634
	WBGene00003635
	WBGene00003644
	WBGene00003654
	WBGene00003655
	WBGene00003658
	WBGene00003659
	WBGene00003669
	WBGene00003670
	WBGene00003678
	WBGene00003687
	WBGene00003688
	WBGene00003690
	WBGene00003694
	WBGene00003695
	WBGene00003696
	WBGene00003700
	WBGene00003702
	WBGene00003705
	WBGene00003707
	WBGene00003709
	WBGene00003711
	WBGene00003715
	WBGene00003720
	WBGene00003722
	WBGene00003724
	WBGene00003730
	WBGene00003733
	WBGene00003735
	WBGene00003738
	WBGene00003744
	WBGene00003759
	WBGene00003764
	WBGene00003771
	WBGene00003772
	WBGene00003776
	WBGene00003812
	WBGene00003813
	WBGene00003828
	WBGene00003843
	WBGene00003846
	WBGene00003876
	WBGene00003877
	WBGene00003887
	WBGene00003893
	WBGene00003903
	WBGene00003915
	WBGene00003929
	WBGene00003931
	WBGene00003934
	WBGene00003936
	WBGene00003941
	WBGene00003943
	WBGene00003956
	WBGene00003959
	WBGene00003978
	WBGene00003980
	WBGene00003982
	WBGene00003987
	WBGene00003990
	WBGene00003991
	WBGene00003995
	WBGene00003997
	WBGene00004000
	WBGene00004002
	WBGene00004003
	WBGene00004005
	WBGene00004008
	WBGene00004023
	WBGene00004033
	WBGene00004037
	WBGene00004057
	WBGene00004058
	WBGene00004061
	WBGene00004076
	WBGene00004083
	WBGene00004084
	WBGene00004093
	WBGene00004096
	WBGene00004108
	WBGene00004112
	WBGene00004113
	WBGene00004119
	WBGene00004122
	WBGene00004130
	WBGene00004131
	WBGene00004135
	WBGene00004145
	WBGene00004149
	WBGene00004154
	WBGene00004169
	WBGene00004172
	WBGene00004173
	WBGene00004183
	WBGene00004194
	WBGene00004202
	WBGene00004207
	WBGene00004210
	WBGene00004213
	WBGene00004220
	WBGene00004232
	WBGene00004238
	WBGene00004245
	WBGene00004249
	WBGene00004264
	WBGene00004267
	WBGene00004286
	WBGene00004300
	WBGene00004316
	WBGene00004353
	WBGene00004368
	WBGene00004369
	WBGene00004393
	WBGene00004394
	WBGene00004397
	WBGene00004398
	WBGene00004402
	WBGene00004423
	WBGene00004438
	WBGene00004457
	WBGene00004507
	WBGene00004509
	WBGene00004735
	WBGene00004736
	WBGene00004739
	WBGene00004773
	WBGene00004778
	WBGene00004789
	WBGene00004796
	WBGene00004809
	WBGene00004810
	WBGene00004811
	WBGene00004830
	WBGene00004831
	WBGene00004854
	WBGene00004858
	WBGene00004859
	WBGene00004862
	WBGene00004898
	WBGene00004900
	WBGene00004901
	WBGene00004902
	WBGene00004904
	WBGene00004906
	WBGene00004908
	WBGene00004909
	WBGene00004910
	WBGene00004924
	WBGene00004925
	WBGene00004932
	WBGene00004951
	WBGene00004958
	WBGene00004960
	WBGene00004962
	WBGene00004963
	WBGene00004964
	WBGene00004965
	WBGene00004969
	WBGene00004971
	WBGene00004972
	WBGene00004976
	WBGene00004986
	WBGene00004989
	WBGene00004993
	WBGene00004995
	WBGene00004999
	WBGene00005003
	WBGene00005012
	WBGene00005013
	WBGene00005016
	WBGene00005017
	WBGene00005018
	WBGene00005582
	WBGene00005643
	WBGene00005644
	WBGene00005649
	WBGene00005655
	WBGene00006039
	WBGene00006044
	WBGene00006050
	WBGene00006051
	WBGene00006052
	WBGene00006053
	WBGene00006056
	WBGene00006058
	WBGene00006063
	WBGene00006067
	WBGene00006212
	WBGene00006308
	WBGene00006318
	WBGene00006342
	WBGene00006351
	WBGene00006365
	WBGene00006367
	WBGene00006372
	WBGene00006407
	WBGene00006408
	WBGene00006409
	WBGene00006412
	WBGene00006416
	WBGene00006423
	WBGene00006436
	WBGene00006438
	WBGene00006441
	WBGene00006444
	WBGene00006452
	WBGene00006464
	WBGene00006468
	WBGene00006495
	WBGene00006509
	WBGene00006527
	WBGene00006530
	WBGene00006533
	WBGene00006539
	WBGene00006553
	WBGene00006575
	WBGene00006580
	WBGene00006582
	WBGene00006584
	WBGene00006585
	WBGene00006586
	WBGene00006587
	WBGene00006588
	WBGene00006589
	WBGene00006599
	WBGene00006602
	WBGene00006603
	WBGene00006608
	WBGene00006609
	WBGene00006633
	WBGene00006634
	WBGene00006635
	WBGene00006660
	WBGene00006663
	WBGene00006672
	WBGene00006674
	WBGene00006677
	WBGene00006679
	WBGene00006683
	WBGene00006692
	WBGene00006693
	WBGene00006718
	WBGene00006741
	WBGene00006742
	WBGene00006745
	WBGene00006749
	WBGene00006752
	WBGene00006753
	WBGene00006754
	WBGene00006759
	WBGene00006760
	WBGene00006761
	WBGene00006762
	WBGene00006764
	WBGene00006772
	WBGene00006774
	WBGene00006777
	WBGene00006779
	WBGene00006780
	WBGene00006784
	WBGene00006787
	WBGene00006788
	WBGene00006789
	WBGene00006792
	WBGene00006796
	WBGene00006798
	WBGene00006801
	WBGene00006803
	WBGene00006810
	WBGene00006814
	WBGene00006815
	WBGene00006819
	WBGene00006820
	WBGene00006824
	WBGene00006825
	WBGene00006826
	WBGene00006832
	WBGene00006836
	WBGene00006839
	WBGene00006863
	WBGene00006874
	WBGene00006882
	WBGene00006886
	WBGene00006893
	WBGene00006894
	WBGene00006915
	WBGene00006923
	WBGene00006942
	WBGene00006950
	WBGene00006951
	WBGene00006952
	WBGene00006959
	WBGene00006971
	WBGene00006978
	WBGene00006983
	WBGene00006984
	WBGene00006986
	WBGene00006999
	WBGene00007010
	WBGene00007044
	WBGene00007049
	WBGene00007055
	WBGene00007058
	WBGene00007060
	WBGene00007073
	WBGene00007075
	WBGene00007080
	WBGene00007082
	WBGene00007112
	WBGene00007117
	WBGene00007131
	WBGene00007132
	WBGene00007134
	WBGene00007142
	WBGene00007146
	WBGene00007156
	WBGene00007159
	WBGene00007169
	WBGene00007176
	WBGene00007181
	WBGene00007190
	WBGene00007206
	WBGene00007208
	WBGene00007220
	WBGene00007222
	WBGene00007224
	WBGene00007230
	WBGene00007236
	WBGene00007248
	WBGene00007249
	WBGene00007254
	WBGene00007266
	WBGene00007269
	WBGene00007296
	WBGene00007297
	WBGene00007301
	WBGene00007306
	WBGene00007308
	WBGene00007320
	WBGene00007323
	WBGene00007335
	WBGene00007336
	WBGene00007337
	WBGene00007339
	WBGene00007343
	WBGene00007350
	WBGene00007354
	WBGene00007357
	WBGene00007368
	WBGene00007372
	WBGene00007381
	WBGene00007384
	WBGene00007392
	WBGene00007393
	WBGene00007394
	WBGene00007396
	WBGene00007414
	WBGene00007424
	WBGene00007440
	WBGene00007446
	WBGene00007448
	WBGene00007453
	WBGene00007457
	WBGene00007480
	WBGene00007506
	WBGene00007507
	WBGene00007536
	WBGene00007563
	WBGene00007570
	WBGene00007574
	WBGene00007583
	WBGene00007584
	WBGene00007593
	WBGene00007599
	WBGene00007601
	WBGene00007610
	WBGene00007613
	WBGene00007633
	WBGene00007641
	WBGene00007650
	WBGene00007653
	WBGene00007656
	WBGene00007657
	WBGene00007658
	WBGene00007659
	WBGene00007660
	WBGene00007661
	WBGene00007662
	WBGene00007674
	WBGene00007688
	WBGene00007694
	WBGene00007703
	WBGene00007717
	WBGene00007725
	WBGene00007735
	WBGene00007745
	WBGene00007748
	WBGene00007750
	WBGene00007753
	WBGene00007755
	WBGene00007763
	WBGene00007777
	WBGene00007778
	WBGene00007791
	WBGene00007792
	WBGene00007793
	WBGene00007794
	WBGene00007795
	WBGene00007801
	WBGene00007808
	WBGene00007817
	WBGene00007836
	WBGene00007840
	WBGene00007849
	WBGene00007857
	WBGene00007885
	WBGene00007898
	WBGene00007903
	WBGene00007913
	WBGene00007926
	WBGene00007943
	WBGene00007944
	WBGene00007967
	WBGene00007977
	WBGene00007986
	WBGene00007987
	WBGene00007993
	WBGene00007999
	WBGene00008009
	WBGene00008010
	WBGene00008015
	WBGene00008018
	WBGene00008019
	WBGene00008040
	WBGene00008067
	WBGene00008074
	WBGene00008079
	WBGene00008089
	WBGene00008091
	WBGene00008099
	WBGene00008101
	WBGene00008105
	WBGene00008110
	WBGene00008127
	WBGene00008154
	WBGene00008194
	WBGene00008199
	WBGene00008200
	WBGene00008206
	WBGene00008215
	WBGene00008229
	WBGene00008235
	WBGene00008245
	WBGene00008254
	WBGene00008258
	WBGene00008259
	WBGene00008260
	WBGene00008265
	WBGene00008267
	WBGene00008269
	WBGene00008270
	WBGene00008284
	WBGene00008296
	WBGene00008298
	WBGene00008301
	WBGene00008302
	WBGene00008310
	WBGene00008311
	WBGene00008313
	WBGene00008332
	WBGene00008355
	WBGene00008366
	WBGene00008372
	WBGene00008376
	WBGene00008383
	WBGene00008390
	WBGene00008394
	WBGene00008395
	WBGene00008423
	WBGene00008426
	WBGene00008438
	WBGene00008448
	WBGene00008476
	WBGene00008498
	WBGene00008499
	WBGene00008507
	WBGene00008508
	WBGene00008510
	WBGene00008521
	WBGene00008529
	WBGene00008541
	WBGene00008542
	WBGene00008547
	WBGene00008553
	WBGene00008560
	WBGene00008572
	WBGene00008577
	WBGene00008578
	WBGene00008594
	WBGene00008595
	WBGene00008599
	WBGene00008603
	WBGene00008615
	WBGene00008634
	WBGene00008644
	WBGene00008652
	WBGene00008659
	WBGene00008660
	WBGene00008666
	WBGene00008669
	WBGene00008671
	WBGene00008681
	WBGene00008692
	WBGene00008698
	WBGene00008709
	WBGene00008724
	WBGene00008725
	WBGene00008735
	WBGene00008741
	WBGene00008743
	WBGene00008770
	WBGene00008772
	WBGene00008794
	WBGene00008801
	WBGene00008802
	WBGene00008803
	WBGene00008812
	WBGene00008830
	WBGene00008831
	WBGene00008832
	WBGene00008850
	WBGene00008858
	WBGene00008862
	WBGene00008865
	WBGene00008870
	WBGene00008871
	WBGene00008891
	WBGene00008900
	WBGene00008912
	WBGene00008915
	WBGene00008922
	WBGene00008923
	WBGene00008926
	WBGene00008932
	WBGene00008944
	WBGene00008945
	WBGene00008964
	WBGene00008969
	WBGene00008993
	WBGene00009008
	WBGene00009023
	WBGene00009026
	WBGene00009028
	WBGene00009031
	WBGene00009042
	WBGene00009043
	WBGene00009052
	WBGene00009058
	WBGene00009061
	WBGene00009077
	WBGene00009079
	WBGene00009081
	WBGene00009090
	WBGene00009102
	WBGene00009115
	WBGene00009133
	WBGene00009143
	WBGene00009146
	WBGene00009149
	WBGene00009160
	WBGene00009162
	WBGene00009166
	WBGene00009169
	WBGene00009190
	WBGene00009193
	WBGene00009218
	WBGene00009237
	WBGene00009239
	WBGene00009257
	WBGene00009259
	WBGene00009293
	WBGene00009308
	WBGene00009313
	WBGene00009321
	WBGene00009323
	WBGene00009334
	WBGene00009344
	WBGene00009358
	WBGene00009386
	WBGene00009389
	WBGene00009393
	WBGene00009394
	WBGene00009408
	WBGene00009412
	WBGene00009416
	WBGene00009433
	WBGene00009434
	WBGene00009453
	WBGene00009457
	WBGene00009470
	WBGene00009476
	WBGene00009482
	WBGene00009483
	WBGene00009489
	WBGene00009499
	WBGene00009501
	WBGene00009502
	WBGene00009511
	WBGene00009514
	WBGene00009515
	WBGene00009518
	WBGene00009522
	WBGene00009523
	WBGene00009531
	WBGene00009532
	WBGene00009548
	WBGene00009550
	WBGene00009578
	WBGene00009581
	WBGene00009592
	WBGene00009605
	WBGene00009621
	WBGene00009626
	WBGene00009628
	WBGene00009641
	WBGene00009643
	WBGene00009645
	WBGene00009657
	WBGene00009675
	WBGene00009678
	WBGene00009680
	WBGene00009681
	WBGene00009682
	WBGene00009683
	WBGene00009684
	WBGene00009685
	WBGene00009691
	WBGene00009692
	WBGene00009696
	WBGene00009708
	WBGene00009714
	WBGene00009753
	WBGene00009754
	WBGene00009755
	WBGene00009759
	WBGene00009781
	WBGene00009800
	WBGene00009803
	WBGene00009804
	WBGene00009818
	WBGene00009825
	WBGene00009831
	WBGene00009835
	WBGene00009839
	WBGene00009840
	WBGene00009857
	WBGene00009859
	WBGene00009884
	WBGene00009886
	WBGene00009888
	WBGene00009893
	WBGene00009895
	WBGene00009898
	WBGene00009899
	WBGene00009908
	WBGene00009920
	WBGene00009940
	WBGene00009943
	WBGene00009945
	WBGene00009948
	WBGene00009956
	WBGene00009957
	WBGene00009958
	WBGene00009959
	WBGene00009971
	WBGene00009980
	WBGene00009981
	WBGene00009983
	WBGene00009984
	WBGene00010001
	WBGene00010004
	WBGene00010012
	WBGene00010019
	WBGene00010035
	WBGene00010046
	WBGene00010047
	WBGene00010049
	WBGene00010059
	WBGene00010072
	WBGene00010082
	WBGene00010085
	WBGene00010091
	WBGene00010109
	WBGene00010114
	WBGene00010134
	WBGene00010135
	WBGene00010136
	WBGene00010147
	WBGene00010150
	WBGene00010177
	WBGene00010181
	WBGene00010204
	WBGene00010206
	WBGene00010238
	WBGene00010241
	WBGene00010254
	WBGene00010265
	WBGene00010266
	WBGene00010272
	WBGene00010275
	WBGene00010296
	WBGene00010300
	WBGene00010317
	WBGene00010320
	WBGene00010324
	WBGene00010348
	WBGene00010357
	WBGene00010366
	WBGene00010373
	WBGene00010374
	WBGene00010426
	WBGene00010440
	WBGene00010453
	WBGene00010456
	WBGene00010466
	WBGene00010470
	WBGene00010485
	WBGene00010486
	WBGene00010491
	WBGene00010503
	WBGene00010507
	WBGene00010508
	WBGene00010510
	WBGene00010524
	WBGene00010539
	WBGene00010540
	WBGene00010547
	WBGene00010563
	WBGene00010574
	WBGene00010585
	WBGene00010593
	WBGene00010605
	WBGene00010612
	WBGene00010633
	WBGene00010634
	WBGene00010644
	WBGene00010650
	WBGene00010651
	WBGene00010657
	WBGene00010660
	WBGene00010661
	WBGene00010679
	WBGene00010681
	WBGene00010686
	WBGene00010700
	WBGene00010703
	WBGene00010712
	WBGene00010719
	WBGene00010724
	WBGene00010742
	WBGene00010749
	WBGene00010750
	WBGene00010763
	WBGene00010793
	WBGene00010795
	WBGene00010813
	WBGene00010821
	WBGene00010822
	WBGene00010825
	WBGene00010829
	WBGene00010850
	WBGene00010851
	WBGene00010868
	WBGene00010871
	WBGene00010873
	WBGene00010876
	WBGene00010877
	WBGene00010883
	WBGene00010897
	WBGene00010900
	WBGene00010901
	WBGene00010904
	WBGene00010906
	WBGene00010915
	WBGene00010918
	WBGene00010920
	WBGene00010931
	WBGene00010935
	WBGene00010944
	WBGene00010953
	WBGene00010972
	WBGene00010980
	WBGene00010983
	WBGene00010988
	WBGene00010992
	WBGene00010998
	WBGene00011006
	WBGene00011027
	WBGene00011052
	WBGene00011059
	WBGene00011060
	WBGene00011076
	WBGene00011090
	WBGene00011093
	WBGene00011095
	WBGene00011102
	WBGene00011107
	WBGene00011112
	WBGene00011114
	WBGene00011120
	WBGene00011132
	WBGene00011133
	WBGene00011168
	WBGene00011171
	WBGene00011172
	WBGene00011173
	WBGene00011176
	WBGene00011191
	WBGene00011207
	WBGene00011209
	WBGene00011212
	WBGene00011214
	WBGene00011232
	WBGene00011295
	WBGene00011297
	WBGene00011305
	WBGene00011322
	WBGene00011333
	WBGene00011335
	WBGene00011340
	WBGene00011378
	WBGene00011379
	WBGene00011392
	WBGene00011399
	WBGene00011400
	WBGene00011401
	WBGene00011404
	WBGene00011422
	WBGene00011433
	WBGene00011438
	WBGene00011460
	WBGene00011467
	WBGene00011474
	WBGene00011486
	WBGene00011493
	WBGene00011495
	WBGene00011517
	WBGene00011520
	WBGene00011530
	WBGene00011539
	WBGene00011561
	WBGene00011564
	WBGene00011669
	WBGene00011692
	WBGene00011723
	WBGene00011726
	WBGene00011732
	WBGene00011736
	WBGene00011738
	WBGene00011755
	WBGene00011756
	WBGene00011762
	WBGene00011771
	WBGene00011793
	WBGene00011794
	WBGene00011795
	WBGene00011800
	WBGene00011821
	WBGene00011844
	WBGene00011852
	WBGene00011856
	WBGene00011880
	WBGene00011888
	WBGene00011893
	WBGene00011904
	WBGene00011909
	WBGene00011911
	WBGene00011918
	WBGene00011932
	WBGene00011936
	WBGene00011938
	WBGene00011954
	WBGene00011964
	WBGene00011968
	WBGene00011978
	WBGene00011995
	WBGene00012011
	WBGene00012012
	WBGene00012018
	WBGene00012032
	WBGene00012085
	WBGene00012087
	WBGene00012091
	WBGene00012093
	WBGene00012100
	WBGene00012115
	WBGene00012121
	WBGene00012124
	WBGene00012125
	WBGene00012127
	WBGene00012131
	WBGene00012134
	WBGene00012144
	WBGene00012158
	WBGene00012177
	WBGene00012180
	WBGene00012186
	WBGene00012201
	WBGene00012207
	WBGene00012226
	WBGene00012249
	WBGene00012250
	WBGene00012251
	WBGene00012253
	WBGene00012256
	WBGene00012274
	WBGene00012289
	WBGene00012291
	WBGene00012297
	WBGene00012306
	WBGene00012323
	WBGene00012339
	WBGene00012379
	WBGene00012381
	WBGene00012382
	WBGene00012398
	WBGene00012399
	WBGene00012400
	WBGene00012452
	WBGene00012462
	WBGene00012464
	WBGene00012486
	WBGene00012487
	WBGene00012529
	WBGene00012533
	WBGene00012544
	WBGene00012547
	WBGene00012548
	WBGene00012585
	WBGene00012595
	WBGene00012624
	WBGene00012637
	WBGene00012638
	WBGene00012642
	WBGene00012689
	WBGene00012720
	WBGene00012722
	WBGene00012726
	WBGene00012741
	WBGene00012755
	WBGene00012757
	WBGene00012782
	WBGene00012784
	WBGene00012785
	WBGene00012786
	WBGene00012809
	WBGene00012811
	WBGene00012812
	WBGene00012821
	WBGene00012822
	WBGene00012824
	WBGene00012827
	WBGene00012831
	WBGene00012834
	WBGene00012854
	WBGene00012857
	WBGene00012869
	WBGene00012875
	WBGene00012880
	WBGene00012891
	WBGene00012901
	WBGene00012905
	WBGene00012909
	WBGene00012910
	WBGene00012911
	WBGene00012917
	WBGene00012925
	WBGene00012926
	WBGene00012937
	WBGene00012946
	WBGene00012948
	WBGene00012961
	WBGene00012968
	WBGene00012979
	WBGene00012987
	WBGene00013009
	WBGene00013019
	WBGene00013033
	WBGene00013037
	WBGene00013042
	WBGene00013070
	WBGene00013077
	WBGene00013079
	WBGene00013091
	WBGene00013107
	WBGene00013111
	WBGene00013119
	WBGene00013138
	WBGene00013149
	WBGene00013158
	WBGene00013165
	WBGene00013180
	WBGene00013181
	WBGene00013190
	WBGene00013215
	WBGene00013216
	WBGene00013227
	WBGene00013242
	WBGene00013266
	WBGene00013275
	WBGene00013279
	WBGene00013289
	WBGene00013290
	WBGene00013292
	WBGene00013294
	WBGene00013299
	WBGene00013303
	WBGene00013337
	WBGene00013379
	WBGene00013439
	WBGene00013449
	WBGene00013452
	WBGene00013455
	WBGene00013473
	WBGene00013474
	WBGene00013475
	WBGene00013476
	WBGene00013478
	WBGene00013481
	WBGene00013485
	WBGene00013492
	WBGene00013523
	WBGene00013526
	WBGene00013540
	WBGene00013543
	WBGene00013559
	WBGene00013560
	WBGene00013562
	WBGene00013575
	WBGene00013620
	WBGene00013623
	WBGene00013637
	WBGene00013643
	WBGene00013654
	WBGene00013656
	WBGene00013657
	WBGene00013683
	WBGene00013684
	WBGene00013696
	WBGene00013700
	WBGene00013701
	WBGene00013710
	WBGene00013713
	WBGene00013716
	WBGene00013723
	WBGene00013754
	WBGene00013755
	WBGene00013771
	WBGene00013785
	WBGene00013800
	WBGene00013801
	WBGene00013809
	WBGene00013811
	WBGene00013836
	WBGene00013837
	WBGene00013838
	WBGene00013845
	WBGene00013847
	WBGene00013853
	WBGene00013855
	WBGene00013858
	WBGene00013859
	WBGene00013860
	WBGene00013879
	WBGene00013901
	WBGene00013923
	WBGene00013969
	WBGene00013978
	WBGene00013987
	WBGene00013988
	WBGene00013996
	WBGene00014001
	WBGene00014007
	WBGene00014021
	WBGene00014029
	WBGene00014046
	WBGene00014048
	WBGene00014057
	WBGene00014062
	WBGene00014076
	WBGene00014082
	WBGene00014090
	WBGene00014100
	WBGene00014102
	WBGene00014103
	WBGene00014108
	WBGene00014116
	WBGene00014121
	WBGene00014129
	WBGene00014132
	WBGene00014137
	WBGene00014141
	WBGene00014148
	WBGene00014158
	WBGene00014164
	WBGene00014169
	WBGene00014171
	WBGene00014174
	WBGene00014179
	WBGene00014197
	WBGene00014207
	WBGene00014215
	WBGene00014223
	WBGene00014238
	WBGene00014240
	WBGene00014252
	WBGene00014261
	WBGene00014262
	WBGene00014761
	WBGene00015024
	WBGene00015030
	WBGene00015043
	WBGene00015047
	WBGene00015048
	WBGene00015049
	WBGene00015050
	WBGene00015051
	WBGene00015061
	WBGene00015064
	WBGene00015084
	WBGene00015089
	WBGene00015094
	WBGene00015100
	WBGene00015106
	WBGene00015148
	WBGene00015177
	WBGene00015193
	WBGene00015197
	WBGene00015217
	WBGene00015218
	WBGene00015219
	WBGene00015220
	WBGene00015223
	WBGene00015224
	WBGene00015225
	WBGene00015226
	WBGene00015230
	WBGene00015236
	WBGene00015244
	WBGene00015246
	WBGene00015258
	WBGene00015259
	WBGene00015271
	WBGene00015280
	WBGene00015293
	WBGene00015306
	WBGene00015336
	WBGene00015348
	WBGene00015356
	WBGene00015359
	WBGene00015362
	WBGene00015389
	WBGene00015390
	WBGene00015391
	WBGene00015403
	WBGene00015407
	WBGene00015422
	WBGene00015433
	WBGene00015467
	WBGene00015469
	WBGene00015472
	WBGene00015516
	WBGene00015517
	WBGene00015519
	WBGene00015537
	WBGene00015539
	WBGene00015540
	WBGene00015544
	WBGene00015547
	WBGene00015551
	WBGene00015558
	WBGene00015559
	WBGene00015566
	WBGene00015574
	WBGene00015577
	WBGene00015580
	WBGene00015593
	WBGene00015598
	WBGene00015600
	WBGene00015601
	WBGene00015602
	WBGene00015605
	WBGene00015608
	WBGene00015609
	WBGene00015619
	WBGene00015627
	WBGene00015629
	WBGene00015630
	WBGene00015632
	WBGene00015634
	WBGene00015644
	WBGene00015661
	WBGene00015671
	WBGene00015678
	WBGene00015680
	WBGene00015684
	WBGene00015688
	WBGene00015713
	WBGene00015716
	WBGene00015728
	WBGene00015735
	WBGene00015739
	WBGene00015752
	WBGene00015756
	WBGene00015765
	WBGene00015767
	WBGene00015780
	WBGene00015783
	WBGene00015793
	WBGene00015796
	WBGene00015820
	WBGene00015823
	WBGene00015824
	WBGene00015828
	WBGene00015829
	WBGene00015832
	WBGene00015834
	WBGene00015835
	WBGene00015839
	WBGene00015855
	WBGene00015865
	WBGene00015896
	WBGene00015907
	WBGene00015908
	WBGene00015913
	WBGene00015917
	WBGene00015926
	WBGene00015929
	WBGene00015930
	WBGene00015931
	WBGene00015937
	WBGene00015942
	WBGene00015949
	WBGene00015954
	WBGene00015955
	WBGene00015956
	WBGene00015957
	WBGene00015965
	WBGene00015987
	WBGene00015991
	WBGene00015992
	WBGene00015994
	WBGene00016004
	WBGene00016005
	WBGene00016006
	WBGene00016022
	WBGene00016027
	WBGene00016030
	WBGene00016040
	WBGene00016054
	WBGene00016085
	WBGene00016094
	WBGene00016095
	WBGene00016097
	WBGene00016099
	WBGene00016103
	WBGene00016104
	WBGene00016125
	WBGene00016133
	WBGene00016134
	WBGene00016161
	WBGene00016172
	WBGene00016181
	WBGene00016188
	WBGene00016190
	WBGene00016191
	WBGene00016197
	WBGene00016203
	WBGene00016204
	WBGene00016210
	WBGene00016216
	WBGene00016218
	WBGene00016219
	WBGene00016266
	WBGene00016281
	WBGene00016286
	WBGene00016289
	WBGene00016294
	WBGene00016314
	WBGene00016316
	WBGene00016327
	WBGene00016330
	WBGene00016332
	WBGene00016335
	WBGene00016351
	WBGene00016354
	WBGene00016356
	WBGene00016357
	WBGene00016358
	WBGene00016382
	WBGene00016388
	WBGene00016398
	WBGene00016399
	WBGene00016407
	WBGene00016413
	WBGene00016414
	WBGene00016416
	WBGene00016419
	WBGene00016424
	WBGene00016425
	WBGene00016428
	WBGene00016431
	WBGene00016434
	WBGene00016440
	WBGene00016450
	WBGene00016461
	WBGene00016474
	WBGene00016481
	WBGene00016491
	WBGene00016511
	WBGene00016512
	WBGene00016522
	WBGene00016541
	WBGene00016542
	WBGene00016555
	WBGene00016585
	WBGene00016587
	WBGene00016595
	WBGene00016596
	WBGene00016599
	WBGene00016605
	WBGene00016611
	WBGene00016612
	WBGene00016629
	WBGene00016639
	WBGene00016643
	WBGene00016646
	WBGene00016647
	WBGene00016648
	WBGene00016649
	WBGene00016663
	WBGene00016675
	WBGene00016677
	WBGene00016680
	WBGene00016698
	WBGene00016707
	WBGene00016717
	WBGene00016719
	WBGene00016735
	WBGene00016742
	WBGene00016749
	WBGene00016751
	WBGene00016753
	WBGene00016756
	WBGene00016757
	WBGene00016760
	WBGene00016763
	WBGene00016765
	WBGene00016766
	WBGene00016768
	WBGene00016769
	WBGene00016781
	WBGene00016783
	WBGene00016788
	WBGene00016800
	WBGene00016809
	WBGene00016825
	WBGene00016826
	WBGene00016839
	WBGene00016843
	WBGene00016848
	WBGene00016860
	WBGene00016862
	WBGene00016874
	WBGene00016883
	WBGene00016912
	WBGene00016913
	WBGene00016920
	WBGene00016939
	WBGene00016953
	WBGene00016958
	WBGene00016974
	WBGene00016997
	WBGene00017027
	WBGene00017041
	WBGene00017055
	WBGene00017060
	WBGene00017065
	WBGene00017080
	WBGene00017082
	WBGene00017093
	WBGene00017103
	WBGene00017114
	WBGene00017124
	WBGene00017126
	WBGene00017127
	WBGene00017163
	WBGene00017179
	WBGene00017184
	WBGene00017195
	WBGene00017201
	WBGene00017214
	WBGene00017215
	WBGene00017241
	WBGene00017244
	WBGene00017250
	WBGene00017279
	WBGene00017302
	WBGene00017306
	WBGene00017322
	WBGene00017354
	WBGene00017362
	WBGene00017369
	WBGene00017373
	WBGene00017380
	WBGene00017381
	WBGene00017387
	WBGene00017393
	WBGene00017415
	WBGene00017417
	WBGene00017418
	WBGene00017428
	WBGene00017442
	WBGene00017445
	WBGene00017448
	WBGene00017449
	WBGene00017467
	WBGene00017468
	WBGene00017471
	WBGene00017475
	WBGene00017478
	WBGene00017483
	WBGene00017485
	WBGene00017503
	WBGene00017512
	WBGene00017529
	WBGene00017530
	WBGene00017536
	WBGene00017541
	WBGene00017542
	WBGene00017550
	WBGene00017553
	WBGene00017554
	WBGene00017557
	WBGene00017559
	WBGene00017565
	WBGene00017567
	WBGene00017571
	WBGene00017574
	WBGene00017576
	WBGene00017591
	WBGene00017592
	WBGene00017594
	WBGene00017647
	WBGene00017653
	WBGene00017657
	WBGene00017663
	WBGene00017672
	WBGene00017687
	WBGene00017690
	WBGene00017698
	WBGene00017705
	WBGene00017706
	WBGene00017726
	WBGene00017727
	WBGene00017769
	WBGene00017785
	WBGene00017786
	WBGene00017789
	WBGene00017802
	WBGene00017819
	WBGene00017842
	WBGene00017851
	WBGene00017861
	WBGene00017865
	WBGene00017866
	WBGene00017900
	WBGene00017901
	WBGene00017902
	WBGene00017904
	WBGene00017909
	WBGene00017938
	WBGene00017948
	WBGene00017955
	WBGene00017957
	WBGene00017961
	WBGene00017962
	WBGene00017969
	WBGene00017975
	WBGene00017979
	WBGene00017980
	WBGene00017998
	WBGene00018001
	WBGene00018004
	WBGene00018024
	WBGene00018052
	WBGene00018060
	WBGene00018083
	WBGene00018100
	WBGene00018101
	WBGene00018119
	WBGene00018121
	WBGene00018122
	WBGene00018124
	WBGene00018127
	WBGene00018134
	WBGene00018135
	WBGene00018143
	WBGene00018193
	WBGene00018195
	WBGene00018196
	WBGene00018200
	WBGene00018210
	WBGene00018212
	WBGene00018221
	WBGene00018235
	WBGene00018249
	WBGene00018253
	WBGene00018257
	WBGene00018260
	WBGene00018266
	WBGene00018271
	WBGene00018293
	WBGene00018297
	WBGene00018301
	WBGene00018310
	WBGene00018336
	WBGene00018342
	WBGene00018343
	WBGene00018345
	WBGene00018346
	WBGene00018347
	WBGene00018349
	WBGene00018351
	WBGene00018352
	WBGene00018353
	WBGene00018354
	WBGene00018359
	WBGene00018367
	WBGene00018375
	WBGene00018384
	WBGene00018398
	WBGene00018405
	WBGene00018407
	WBGene00018415
	WBGene00018435
	WBGene00018471
	WBGene00018488
	WBGene00018519
	WBGene00018522
	WBGene00018523
	WBGene00018528
	WBGene00018531
	WBGene00018548
	WBGene00018563
	WBGene00018569
	WBGene00018575
	WBGene00018579
	WBGene00018580
	WBGene00018594
	WBGene00018614
	WBGene00018616
	WBGene00018621
	WBGene00018645
	WBGene00018682
	WBGene00018696
	WBGene00018702
	WBGene00018704
	WBGene00018714
[truncated: 614 more rows]

## Sheet: pnp-1(jy121) vs pals-22(jy3)
S4 Table. Detailed list of overlaps of upregulated genes in pnp-1 mutants and those upregulated in pals-22 mutants or the IPR gene set
pnp-1(jy121) UP	pals-22(jy3)_UP	Common to both
this paper	Reddy et al. 2019	Gene stable ID	Gene name
WBGene00007659	WBGene00000006	WBGene00000022	abt-4
WBGene00044708	WBGene00000013	WBGene00000088	aex-5
WBGene00009166	WBGene00000019	WBGene00000841	cul-6
WBGene00050959	WBGene00000020	WBGene00000973	dhs-9
WBGene00195165	WBGene00000022	WBGene00001158	ech-9
WBGene00009169	WBGene00000035	WBGene00001250	elt-2
WBGene00009168	WBGene00000040	WBGene00002054	ifb-2
WBGene00008067	WBGene00000063	WBGene00002055	ifc-1
WBGene00012091	WBGene00000065	WBGene00002057	ifd-1
WBGene00022476	WBGene00000066	WBGene00002188	kgb-2
WBGene00007656	WBGene00000068	WBGene00003978	pes-4
WBGene00008267	WBGene00000070	WBGene00004093	ppw-1
WBGene00015834	WBGene00000081	WBGene00004149	trpl-5
WBGene00015225	WBGene00000083	WBGene00004509	rrf-2
WBGene00219309	WBGene00000086	WBGene00004809	skr-3
WBGene00045401	WBGene00000088	WBGene00004810	skr-4
WBGene00007655	WBGene00000100	WBGene00006212	str-168
WBGene00008301	WBGene00000105	WBGene00006718	ubc-23
WBGene00007134	WBGene00000113	WBGene00006986	zip-1
WBGene00194646	WBGene00000133	WBGene00007131	pals-26
WBGene00138721	WBGene00000138	WBGene00007132	pals-27
WBGene00007660	WBGene00000140	WBGene00007134	pals-28
WBGene00018345	WBGene00000149	WBGene00007297	C04F12.1
WBGene00021081	WBGene00000150	WBGene00007336	C05C12.4
WBGene00015602	WBGene00000170	WBGene00007392	fbxa-156
WBGene00020357	WBGene00000172	WBGene00007393	fbxa-157
WBGene00044237	WBGene00000175	WBGene00007656	pals-2
WBGene00044787	WBGene00000190	WBGene00007657	pals-3
WBGene00023483	WBGene00000207	WBGene00007658	pals-4
WBGene00009061	WBGene00000214	WBGene00007659	pals-5
WBGene00194645	WBGene00000215	WBGene00007660	pals-6
WBGene00007661	WBGene00000224	WBGene00007661	pals-7
WBGene00015227	WBGene00000228	WBGene00007662	pals-8
WBGene00020227	WBGene00000232	WBGene00007694	C23H4.6
WBGene00008069	WBGene00000237	WBGene00008067	C43D7.4
WBGene00012400	WBGene00000238	WBGene00008099	C44H9.4
WBGene00008269	WBGene00000248	WBGene00008267	C53A5.9
WBGene00013294	WBGene00000252	WBGene00008269	C53A5.11
WBGene00086560	WBGene00000266	WBGene00008301	pals-39
WBGene00044416	WBGene00000277	WBGene00008302	pals-38
WBGene00013634	WBGene00000285	WBGene00008547	F07A11.4
WBGene00008302	WBGene00000294	WBGene00008831	F14H3.12
WBGene00022550	WBGene00000367	WBGene00008858	pals-1
WBGene00235133	WBGene00000368	WBGene00008900	F16H6.10
WBGene00017214	WBGene00000393	WBGene00009061	pals-14
WBGene00015829	WBGene00000397	WBGene00009077	F23B2.10
WBGene00012726	WBGene00000402	WBGene00009166	F26F2.1
WBGene00008873	WBGene00000403	WBGene00009169	F26F2.4
WBGene00007132	WBGene00000458	WBGene00009393	clec-62
WBGene00045393	WBGene00000476	WBGene00009394	clec-63
WBGene00007131	WBGene00000510	WBGene00009518	clec-166
WBGene00044212	WBGene00000511	WBGene00009835	F47H4.2
WBGene00022375	WBGene00000512	WBGene00009839	fbxa-188
WBGene00012910	WBGene00000514	WBGene00009840	fbxa-189
WBGene00021179	WBGene00000541	WBGene00009898	dod-23
WBGene00007657	WBGene00000546	WBGene00009908	F49H6.5
WBGene00020364	WBGene00000562	WBGene00009943	F52G2.3
WBGene00009908	WBGene00000594	WBGene00009981	F53F1.3
WBGene00022545	WBGene00000596	WBGene00010049	F54D5.3
WBGene00044663	WBGene00000599	WBGene00010605	K06G5.1
WBGene00010821	WBGene00000601	WBGene00010657	K08D8.3
WBGene00194902	WBGene00000602	WBGene00010821	M01G12.7
WBGene00009170	WBGene00000603	WBGene00010822	M01G12.9
WBGene00011539	WBGene00000606	WBGene00010850	M04C3.1
WBGene00008068	WBGene00000608	WBGene00010998	R03G8.3
WBGene00015224	WBGene00000609	WBGene00011207	R10E8.1
WBGene00007662	WBGene00000615	WBGene00011539	fbxa-135
WBGene00086568	WBGene00000616	WBGene00012091	pals-29
WBGene00018353	WBGene00000625	WBGene00012323	oac-54
WBGene00020774	WBGene00000626	WBGene00012381	Y2H9A.4
WBGene00004149	WBGene00000638	WBGene00012398	Y6E2A.4
WBGene00045415	WBGene00000639	WBGene00012399	Y6E2A.5
WBGene00015223	WBGene00000641	WBGene00012400	Y6E2A.7
WBGene00012399	WBGene00000645	WBGene00012726	Y39G8B.5
WBGene00016281	WBGene00000647	WBGene00012782	Y43C5A.2
WBGene00009077	WBGene00000649	WBGene00012910	Y46G5A.20
WBGene00235271	WBGene00000653	WBGene00013294	pals-30
WBGene00022546	WBGene00000656	WBGene00013562	Y75B8A.32
WBGene00044206	WBGene00000663	WBGene00014252	ZK1320.2
WBGene00012398	WBGene00000665	WBGene00015100	B0280.2
WBGene00015226	WBGene00000666	WBGene00015223	B0507.6
WBGene00022547	WBGene00000667	WBGene00015224	B0507.7
WBGene00007654	WBGene00000668	WBGene00015225	B0507.8
WBGene00045411	WBGene00000669	WBGene00015226	B0507.9
WBGene00020080	WBGene00000670	WBGene00015280	C01B10.6
WBGene00015455	WBGene00000671	WBGene00015537	C06E4.8
WBGene00009429	WBGene00000672	WBGene00015602	fbxa-158
WBGene00007658	WBGene00000674	WBGene00015756	C14C6.2
WBGene00019699	WBGene00000678	WBGene00015828	math-14
WBGene00008858	WBGene00000681	WBGene00015829	math-15
WBGene00012381	WBGene00000683	WBGene00015834	math-5
WBGene00015828	WBGene00000687	WBGene00016004	C18H9.6
WBGene00015537	WBGene00000691	WBGene00016027	C23H5.8
WBGene00020326	WBGene00000692	WBGene00016190	C28G1.5
WBGene00021404	WBGene00000693	WBGene00016191	C28G1.6
WBGene00022548	WBGene00000694	WBGene00016281	pals-32
WBGene00009431	WBGene00000699	WBGene00016425	C34H4.2
WBGene00004810	WBGene00000700	WBGene00016555	math-20
WBGene00018643	WBGene00000701	WBGene00016717	math-22
WBGene00009839	WBGene00000704	WBGene00016719	math-24
WBGene00018614	WBGene00000705	WBGene00016757	C49A9.3
WBGene00050899	WBGene00000707	WBGene00016763	C49A9.9
WBGene00010125	WBGene00000711	WBGene00016769	C49C8.5
WBGene00015933	WBGene00000713	WBGene00016912	clec-86
WBGene00011979	WBGene00000715	WBGene00017093	E02C12.8
WBGene00010752	WBGene00000716	WBGene00017214	F07E5.9
WBGene00008584	WBGene00000717	WBGene00017445	sid-5
WBGene00001158	WBGene00000718	WBGene00017571	jmjd-3.1
WBGene00008352	WBGene00000719	WBGene00017592	F19C7.2
WBGene00021581	WBGene00000720	WBGene00018195	btb-16
WBGene00018971	WBGene00000722	WBGene00018345	F42C5.3
WBGene00015932	WBGene00000727	WBGene00018346	F42C5.4
WBGene00020457	WBGene00000728	WBGene00018353	fbxa-182
WBGene00018354	WBGene00000732	WBGene00018354	F42G2.5
WBGene00022562	WBGene00000733	WBGene00018384	F43C11.7
WBGene00019590	WBGene00000734	WBGene00018614	pals-31
WBGene00022870	WBGene00000735	WBGene00018921	sago-2
WBGene00022572	WBGene00000739	WBGene00018971	clec-67
WBGene00009898	WBGene00000740	WBGene00019057	F58F9.3
WBGene00016555	WBGene00000741	WBGene00019579	oac-57
WBGene00045416	WBGene00000742	WBGene00019589	K09F6.6
WBGene00006718	WBGene00000743	WBGene00019590	K09F6.7
WBGene00020358	WBGene00000748	WBGene00019592	K09F6.9
WBGene00009835	WBGene00000749	WBGene00019593	K09F6.10
WBGene00007297	WBGene00000751	WBGene00019699	math-34
WBGene00012058	WBGene00000752	WBGene00019917	clec-43
WBGene00019057	WBGene00000753	WBGene00019957	R08E3.1
WBGene00018647	WBGene00000761	WBGene00019973	R09A1.3
WBGene00010659	WBGene00000766	WBGene00020080	math-37
WBGene00045475	WBGene00000768	WBGene00020227	T05A8.1
WBGene00022549	WBGene00000771	WBGene00020326	math-38
WBGene00002055	WBGene00000779	WBGene00020357	T08E11.1
WBGene00012323	WBGene00000780	WBGene00020358	math-39
WBGene00016190	WBGene00000781	WBGene00020364	T08E11.8
WBGene00015100	WBGene00000783	WBGene00020449	fbxa-54
WBGene00000841	WBGene00000784	WBGene00020451	fbxa-11
WBGene00010123	WBGene00000785	WBGene00020457	fbxa-67
WBGene00018346	WBGene00000789	WBGene00020662	T21H3.1
WBGene00194717	WBGene00000799	WBGene00020774	T24E12.5
WBGene00004809	WBGene00000802	WBGene00021081	pals-33
WBGene00016763	WBGene00000820	WBGene00021179	fbxa-86
WBGene00019183	WBGene00000822	WBGene00021256	Y22D7AR.2
WBGene00009518	WBGene00000841	WBGene00021322	Y34B4A.6
WBGene00010124	WBGene00000845	WBGene00021339	Y34F4.4
WBGene00021193	WBGene00000878	WBGene00021404	trpl-3
WBGene00019660	WBGene00000881	WBGene00021518	hpo-6
WBGene00020449	WBGene00000904	WBGene00021895	clec-84
WBGene00016717	WBGene00000905	WBGene00022346	pals-17
WBGene00009840	WBGene00000908	WBGene00022375	Y94H6A.2
WBGene00018731	WBGene00000910	WBGene00022382	Y94H6A.10
WBGene00010128	WBGene00000928	WBGene00022476	fbxa-75
WBGene00009430	WBGene00000942	WBGene00022497	Y119D3B.21
WBGene00021233	WBGene00000950	WBGene00022545	ZC196.1
WBGene00010545	WBGene00000951	WBGene00022546	ZC196.2
WBGene00016912	WBGene00000958	WBGene00022547	ZC196.3
WBGene00016769	WBGene00000959	WBGene00022548	ZC196.4
WBGene00022497	WBGene00000961	WBGene00022549	ZC196.5
WBGene00018646	WBGene00000964	WBGene00022562	ZC204.12
WBGene00043062	WBGene00000973	WBGene00022569	ZC239.6
WBGene00018384	WBGene00000984	WBGene00022572	ZC239.14
WBGene00011207	WBGene00000998	WBGene00022644	dod-19
WBGene00007133	WBGene00001000	WBGene00022870	ZK1240.5
WBGene00006986	WBGene00001006	WBGene00023483	Y75B8A.39
WBGene00012525	WBGene00001008	WBGene00043062	clec-80
WBGene00007393	WBGene00001025	WBGene00044206	T26H5.9
WBGene00013562	WBGene00001038	WBGene00044212	Y68A4A.13
WBGene00019058	WBGene00001055	WBGene00044237	pals-9
WBGene00007875	WBGene00001059	WBGene00044457	C18H7.11
WBGene00018921	WBGene00001066	WBGene00044527	Y39H10B.2
WBGene00019579	WBGene00001067	WBGene00044663	F26G1.10
WBGene00010850	WBGene00001068	WBGene00044696	F52E1.14
WBGene00007153	WBGene00001074	WBGene00044708	pals-11
WBGene00018910	WBGene00001077	WBGene00044787	pals-36
WBGene00015759	WBGene00001089	WBGene00045393	F26D11.13
WBGene00019779	WBGene00001099	WBGene00045411	C25F9.11
WBGene00019973	WBGene00001113	WBGene00045415	Y43F8B.15
WBGene00010209	WBGene00001116	WBGene00045416	Y37H2A.14
WBGene00021339	WBGene00001132	WBGene00045475	T07A5.7
WBGene00021224	WBGene00001149	WBGene00050899	T10C6.15
WBGene00219216	WBGene00001156	WBGene00086568	Y2H9A.6
WBGene00271744	WBGene00001158	WBGene00138721	pals-37
WBGene00012633	WBGene00001159	WBGene00194645	Y105C5A.1269
WBGene00010212	WBGene00001169	WBGene00194646	Y105C5A.1270
WBGene00016191	WBGene00001172	WBGene00194717	ZC239.22
WBGene00019592	WBGene00001177	WBGene00194902	Y39H10B.3
WBGene00018195	WBGene00001182	WBGene00195165	F57G4.11
WBGene00009394	WBGene00001187	WBGene00219216	K08D10.14
WBGene00009595	WBGene00001188
WBGene00020451	WBGene00001189
WBGene00007867	WBGene00001190
WBGene00020359	WBGene00001207
WBGene00021256	WBGene00001208
WBGene00019917	WBGene00001240
WBGene00016719	WBGene00001242
WBGene00017092	WBGene00001245
WBGene00019744	WBGene00001246
WBGene00015382	WBGene00001247
WBGene00021518	WBGene00001248
WBGene00002188	WBGene00001250
WBGene00009393	WBGene00001263
WBGene00003091	WBGene00001328
WBGene00022382	WBGene00001330
WBGene00008900	WBGene00001345
WBGene00019589	WBGene00001366
WBGene00007392	WBGene00001374
WBGene00000391	WBGene00001385
WBGene00009943	WBGene00001386
WBGene00022644	WBGene00001390
WBGene00019444	WBGene00001394
WBGene00022673	WBGene00001403
WBGene00007694	WBGene00001414
WBGene00008099	WBGene00001428
WBGene00004093	WBGene00001430
WBGene00013826	WBGene00001441
WBGene00006212	WBGene00001483
WBGene00010822	WBGene00001487
WBGene00018807	WBGene00001488
WBGene00019593	WBGene00001489
WBGene00009397	WBGene00001490
WBGene00003096	WBGene00001502
WBGene00022873	WBGene00001505
WBGene00044527	WBGene00001508
WBGene00185118	WBGene00001538
WBGene00018237	WBGene00001559
WBGene00017093	WBGene00001560
WBGene00003097	WBGene00001572
WBGene00022569	WBGene00001594
WBGene00015756	WBGene00001603
WBGene00022346	WBGene00001612
WBGene00010998	WBGene00001613
WBGene00004509	WBGene00001617
WBGene00017592	WBGene00001649
WBGene00021872	WBGene00001650
WBGene00000088	WBGene00001651
WBGene00044514	WBGene00001668
WBGene00017445	WBGene00001680
WBGene00044457	WBGene00001684
WBGene00015110	WBGene00001685
WBGene00006467	WBGene00001707
WBGene00021886	WBGene00001716
WBGene00016757	WBGene00001725
WBGene00016004	WBGene00001745
WBGene00018669	WBGene00001768
WBGene00007336	WBGene00001770
WBGene00017571	WBGene00001778
WBGene00021895	WBGene00001786
WBGene00021671	WBGene00001787
WBGene00020701	WBGene00001795
WBGene00002054	WBGene00001805
WBGene00003090	WBGene00001814
WBGene00045397	WBGene00001817
WBGene00009981	WBGene00001819
WBGene00008831	WBGene00001824
WBGene00001250	WBGene00001839
WBGene00016425	WBGene00001844
WBGene00015333	WBGene00001851
WBGene00008547	WBGene00001863
WBGene00002057	WBGene00001883
WBGene00019189	WBGene00001885
WBGene00010657	WBGene00001887
WBGene00019730	WBGene00001889
WBGene00016048	WBGene00001899
WBGene00010605	WBGene00001918
WBGene00009396	WBGene00001944
WBGene00010086	WBGene00001945
WBGene00012782	WBGene00001948
WBGene00000218	WBGene00001955
WBGene00019619	WBGene00001976
WBGene00020662	WBGene00001994
WBGene00018138	WBGene00002007
WBGene00000219	WBGene00002011
WBGene00003978	WBGene00002021
WBGene00020311	WBGene00002023
WBGene00006896	WBGene00002024
WBGene00000022	WBGene00002026
WBGene00022178	WBGene00002037
WBGene00000973	WBGene00002038
WBGene00021322	WBGene00002039
WBGene00016027	WBGene00002040
WBGene00044696	WBGene00002041
WBGene00019957	WBGene00002048
WBGene00016144	WBGene00002050
WBGene00021048	WBGene00002052
WBGene00000415	WBGene00002053
WBGene00017892	WBGene00002054
WBGene00003868	WBGene00002055
WBGene00014252	WBGene00002056
WBGene00010049	WBGene00002057
WBGene00004314	WBGene00002058
WBGene00012555	WBGene00002065
WBGene00010280	WBGene00002067
WBGene00015280	WBGene00002069
WBGene00011182	WBGene00002090
WBGene00011580	WBGene00002123
	WBGene00002132
	WBGene00002134
	WBGene00002137
	WBGene00002138
	WBGene00002139
	WBGene00002173
	WBGene00002174
	WBGene00002179
	WBGene00002186
	WBGene00002187
	WBGene00002188
	WBGene00002189
	WBGene00002190
	WBGene00002193
	WBGene00002199
	WBGene00002203
	WBGene00002206
	WBGene00002208
	WBGene00002210
	WBGene00002212
	WBGene00002215
	WBGene00002217
	WBGene00002222
	WBGene00002227
	WBGene00002232
	WBGene00002234
	WBGene00002247
	WBGene00002249
	WBGene00002254
	WBGene00002255
	WBGene00002257
	WBGene00002258
	WBGene00002262
	WBGene00002264
	WBGene00002265
	WBGene00002266
	WBGene00002267
	WBGene00002268
	WBGene00002271
	WBGene00002273
	WBGene00002280
	WBGene00002348
	WBGene00002497
	WBGene00002881
	WBGene00002915
	WBGene00002974
	WBGene00002975
	WBGene00002977
	WBGene00002978
	WBGene00002990
	WBGene00002991
	WBGene00002999
	WBGene00003003
	WBGene00003006
	WBGene00003015
	WBGene00003019
	WBGene00003053
	WBGene00003057
	WBGene00003068
	WBGene00003102
	WBGene00003107
	WBGene00003149
	WBGene00003165
	WBGene00003168
	WBGene00003171
	WBGene00003178
	WBGene00003179
	WBGene00003242
	WBGene00003243
	WBGene00003248
	WBGene00003369
	WBGene00003370
	WBGene00003371
	WBGene00003374
	WBGene00003375
	WBGene00003400
	WBGene00003402
	WBGene00003404
	WBGene00003407
	WBGene00003408
	WBGene00003411
	WBGene00003412
	WBGene00003423
	WBGene00003426
	WBGene00003429
	WBGene00003431
	WBGene00003432
	WBGene00003434
	WBGene00003435
	WBGene00003438
	WBGene00003444
	WBGene00003446
	WBGene00003448
	WBGene00003449
	WBGene00003450
	WBGene00003452
	WBGene00003457
	WBGene00003458
	WBGene00003463
	WBGene00003464
	WBGene00003465
	WBGene00003466
	WBGene00003467
	WBGene00003468
	WBGene00003469
	WBGene00003470
	WBGene00003495
	WBGene00003511
	WBGene00003514
	WBGene00003515
	WBGene00003519
	WBGene00003530
	WBGene00003541
	WBGene00003555
	WBGene00003563
	WBGene00003564
	WBGene00003567
	WBGene00003577
	WBGene00003578
	WBGene00003579
	WBGene00003583
	WBGene00003588
	WBGene00003589
	WBGene00003590
	WBGene00003597
	WBGene00003602
	WBGene00003607
	WBGene00003613
	WBGene00003614
	WBGene00003617
	WBGene00003621
	WBGene00003625
	WBGene00003627
	WBGene00003633
	WBGene00003634
	WBGene00003635
	WBGene00003644
	WBGene00003654
	WBGene00003655
	WBGene00003658
	WBGene00003659
	WBGene00003669
	WBGene00003670
	WBGene00003678
	WBGene00003687
	WBGene00003688
	WBGene00003690
	WBGene00003694
	WBGene00003695
	WBGene00003696
	WBGene00003700
	WBGene00003702
	WBGene00003705
	WBGene00003707
	WBGene00003709
	WBGene00003711
	WBGene00003715
	WBGene00003720
	WBGene00003722
	WBGene00003724
	WBGene00003730
	WBGene00003733
	WBGene00003735
	WBGene00003738
	WBGene00003744
	WBGene00003759
	WBGene00003764
	WBGene00003771
	WBGene00003772
	WBGene00003776
	WBGene00003812
	WBGene00003813
	WBGene00003828
	WBGene00003843
	WBGene00003846
	WBGene00003876
	WBGene00003877
	WBGene00003887
	WBGene00003893
	WBGene00003903
	WBGene00003915
	WBGene00003929
	WBGene00003931
	WBGene00003934
	WBGene00003936
	WBGene00003941
	WBGene00003943
	WBGene00003956
	WBGene00003959
	WBGene00003978
	WBGene00003980
	WBGene00003982
	WBGene00003987
	WBGene00003990
	WBGene00003991
	WBGene00003995
	WBGene00003997
	WBGene00004000
	WBGene00004002
	WBGene00004003
	WBGene00004005
	WBGene00004008
	WBGene00004023
	WBGene00004033
	WBGene00004037
	WBGene00004057
	WBGene00004058
	WBGene00004061
	WBGene00004076
	WBGene00004083
	WBGene00004084
	WBGene00004093
	WBGene00004096
	WBGene00004108
	WBGene00004112
	WBGene00004113
	WBGene00004119
	WBGene00004122
	WBGene00004130
	WBGene00004131
	WBGene00004135
	WBGene00004145
	WBGene00004149
	WBGene00004154
	WBGene00004169
	WBGene00004172
	WBGene00004173
	WBGene00004183
	WBGene00004194
	WBGene00004202
	WBGene00004207
	WBGene00004210
	WBGene00004213
	WBGene00004220
	WBGene00004232
	WBGene00004238
	WBGene00004245
	WBGene00004249
	WBGene00004264
	WBGene00004267
	WBGene00004286
	WBGene00004300
	WBGene00004316
	WBGene00004353
	WBGene00004368
	WBGene00004369
	WBGene00004393
	WBGene00004394
	WBGene00004397
	WBGene00004398
	WBGene00004402
	WBGene00004423
	WBGene00004438
	WBGene00004457
	WBGene00004507
	WBGene00004509
	WBGene00004735
	WBGene00004736
	WBGene00004739
	WBGene00004773
	WBGene00004778
	WBGene00004789
	WBGene00004796
	WBGene00004809
	WBGene00004810
	WBGene00004811
	WBGene00004830
	WBGene00004831
	WBGene00004854
	WBGene00004858
	WBGene00004859
	WBGene00004862
	WBGene00004898
	WBGene00004900
	WBGene00004901
	WBGene00004902
	WBGene00004904
	WBGene00004906
	WBGene00004908
	WBGene00004909
	WBGene00004910
	WBGene00004924
	WBGene00004925
	WBGene00004932
	WBGene00004951
	WBGene00004958
	WBGene00004960
	WBGene00004962
	WBGene00004963
	WBGene00004964
	WBGene00004965
	WBGene00004969
	WBGene00004971
	WBGene00004972
	WBGene00004976
	WBGene00004986
	WBGene00004989
	WBGene00004993
	WBGene00004995
	WBGene00004999
	WBGene00005003
	WBGene00005012
	WBGene00005013
	WBGene00005016
	WBGene00005017
	WBGene00005018
	WBGene00005582
	WBGene00005643
	WBGene00005644
	WBGene00005649
	WBGene00005655
	WBGene00006039
	WBGene00006044
	WBGene00006050
	WBGene00006051
	WBGene00006052
	WBGene00006053
	WBGene00006056
	WBGene00006058
	WBGene00006063
	WBGene00006067
	WBGene00006212
	WBGene00006308
	WBGene00006318
	WBGene00006342
	WBGene00006351
	WBGene00006365
	WBGene00006367
	WBGene00006372
	WBGene00006407
	WBGene00006408
	WBGene00006409
	WBGene00006412
	WBGene00006416
	WBGene00006423
	WBGene00006436
	WBGene00006438
	WBGene00006441
	WBGene00006444
	WBGene00006452
	WBGene00006464
	WBGene00006468
	WBGene00006495
	WBGene00006509
	WBGene00006527
	WBGene00006530
	WBGene00006533
	WBGene00006539
	WBGene00006553
	WBGene00006575
	WBGene00006580
	WBGene00006582
	WBGene00006584
	WBGene00006585
	WBGene00006586
	WBGene00006587
	WBGene00006588
	WBGene00006589
	WBGene00006599
	WBGene00006602
	WBGene00006603
	WBGene00006608
	WBGene00006609
	WBGene00006633
	WBGene00006634
	WBGene00006635
	WBGene00006660
	WBGene00006663
	WBGene00006672
	WBGene00006674
	WBGene00006677
	WBGene00006679
	WBGene00006683
	WBGene00006692
	WBGene00006693
	WBGene00006718
	WBGene00006741
	WBGene00006742
	WBGene00006745
	WBGene00006749
	WBGene00006752
	WBGene00006753
	WBGene00006754
	WBGene00006759
	WBGene00006760
	WBGene00006761
	WBGene00006762
	WBGene00006764
	WBGene00006772
	WBGene00006774
	WBGene00006777
	WBGene00006779
	WBGene00006780
	WBGene00006784
	WBGene00006787
	WBGene00006788
	WBGene00006789
	WBGene00006792
	WBGene00006796
	WBGene00006798
	WBGene00006801
	WBGene00006803
	WBGene00006810
	WBGene00006814
	WBGene00006815
	WBGene00006819
	WBGene00006820
	WBGene00006824
	WBGene00006825
	WBGene00006826
	WBGene00006832
	WBGene00006836
	WBGene00006839
	WBGene00006863
	WBGene00006874
	WBGene00006882
	WBGene00006886
	WBGene00006893
	WBGene00006894
	WBGene00006915
	WBGene00006923
	WBGene00006942
	WBGene00006950
	WBGene00006951
	WBGene00006952
	WBGene00006959
	WBGene00006971
	WBGene00006978
	WBGene00006983
	WBGene00006984
	WBGene00006986
	WBGene00006999
	WBGene00007010
	WBGene00007044
	WBGene00007049
	WBGene00007055
	WBGene00007058
	WBGene00007060
	WBGene00007073
	WBGene00007075
	WBGene00007080
	WBGene00007082
	WBGene00007112
	WBGene00007117
	WBGene00007131
	WBGene00007132
	WBGene00007134
	WBGene00007142
	WBGene00007146
	WBGene00007156
	WBGene00007159
	WBGene00007169
	WBGene00007176
	WBGene00007181
	WBGene00007190
	WBGene00007206
	WBGene00007208
	WBGene00007220
	WBGene00007222
	WBGene00007224
	WBGene00007230
	WBGene00007236
	WBGene00007248
	WBGene00007249
	WBGene00007254
	WBGene00007266
	WBGene00007269
	WBGene00007296
	WBGene00007297
	WBGene00007301
	WBGene00007306
	WBGene00007308
	WBGene00007320
	WBGene00007323
	WBGene00007335
	WBGene00007336
	WBGene00007337
	WBGene00007339
	WBGene00007343
	WBGene00007350
	WBGene00007354
	WBGene00007357
	WBGene00007368
	WBGene00007372
	WBGene00007381
	WBGene00007384
	WBGene00007392
	WBGene00007393
	WBGene00007394
	WBGene00007396
	WBGene00007414
	WBGene00007424
	WBGene00007440
	WBGene00007446
	WBGene00007448
	WBGene00007453
	WBGene00007457
	WBGene00007480
	WBGene00007506
	WBGene00007507
	WBGene00007536
	WBGene00007563
	WBGene00007570
	WBGene00007574
	WBGene00007583
	WBGene00007584
	WBGene00007593
	WBGene00007599
	WBGene00007601
	WBGene00007610
	WBGene00007613
	WBGene00007633
	WBGene00007641
	WBGene00007650
	WBGene00007653
	WBGene00007656
	WBGene00007657
	WBGene00007658
	WBGene00007659
	WBGene00007660
	WBGene00007661
	WBGene00007662
	WBGene00007674
	WBGene00007688
	WBGene00007694
	WBGene00007703
	WBGene00007717
	WBGene00007725
	WBGene00007735
	WBGene00007745
	WBGene00007748
	WBGene00007750
	WBGene00007753
	WBGene00007755
	WBGene00007763
	WBGene00007777
	WBGene00007778
	WBGene00007791
	WBGene00007792
	WBGene00007793
	WBGene00007794
	WBGene00007795
	WBGene00007801
	WBGene00007808
	WBGene00007817
	WBGene00007836
	WBGene00007840
	WBGene00007849
	WBGene00007857
	WBGene00007885
	WBGene00007898
	WBGene00007903
	WBGene00007913
	WBGene00007926
	WBGene00007943
	WBGene00007944
	WBGene00007967
	WBGene00007977
	WBGene00007986
	WBGene00007987
	WBGene00007993
	WBGene00007999
	WBGene00008009
	WBGene00008010
	WBGene00008015
	WBGene00008018
	WBGene00008019
	WBGene00008040
	WBGene00008067
	WBGene00008074
	WBGene00008079
	WBGene00008089
	WBGene00008091
	WBGene00008099
	WBGene00008101
	WBGene00008105
	WBGene00008110
	WBGene00008127
	WBGene00008154
	WBGene00008194
	WBGene00008199
	WBGene00008200
	WBGene00008206
	WBGene00008215
	WBGene00008229
	WBGene00008235
	WBGene00008245
	WBGene00008254
	WBGene00008258
	WBGene00008259
	WBGene00008260
	WBGene00008265
	WBGene00008267
	WBGene00008269
	WBGene00008270
	WBGene00008284
	WBGene00008296
	WBGene00008298
	WBGene00008301
	WBGene00008302
	WBGene00008310
	WBGene00008311
	WBGene00008313
	WBGene00008332
	WBGene00008355
	WBGene00008366
	WBGene00008372
	WBGene00008376
	WBGene00008383
	WBGene00008390
	WBGene00008394
	WBGene00008395
	WBGene00008423
	WBGene00008426
	WBGene00008438
	WBGene00008448
	WBGene00008476
	WBGene00008498
	WBGene00008499
	WBGene00008507
	WBGene00008508
	WBGene00008510
	WBGene00008521
	WBGene00008529
	WBGene00008541
	WBGene00008542
	WBGene00008547
	WBGene00008553
	WBGene00008560
	WBGene00008572
	WBGene00008577
	WBGene00008578
	WBGene00008594
	WBGene00008595
	WBGene00008599
	WBGene00008603
	WBGene00008615
	WBGene00008634
	WBGene00008644
	WBGene00008652
	WBGene00008659
	WBGene00008660
	WBGene00008666
	WBGene00008669
	WBGene00008671
	WBGene00008681
	WBGene00008692
	WBGene00008698
	WBGene00008709
	WBGene00008724
	WBGene00008725
	WBGene00008735
	WBGene00008741
	WBGene00008743
	WBGene00008770
	WBGene00008772
	WBGene00008794
	WBGene00008801
	WBGene00008802
	WBGene00008803
	WBGene00008812
	WBGene00008830
	WBGene00008831
	WBGene00008832
	WBGene00008850
	WBGene00008858
	WBGene00008862
	WBGene00008865
	WBGene00008870
	WBGene00008871
	WBGene00008891
	WBGene00008900
	WBGene00008912
	WBGene00008915
	WBGene00008922
	WBGene00008923
	WBGene00008926
	WBGene00008932
	WBGene00008944
	WBGene00008945
	WBGene00008964
	WBGene00008969
	WBGene00008993
	WBGene00009008
	WBGene00009023
	WBGene00009026
	WBGene00009028
	WBGene00009031
	WBGene00009042
	WBGene00009043
	WBGene00009052
	WBGene00009058
	WBGene00009061
	WBGene00009077
	WBGene00009079
	WBGene00009081
	WBGene00009090
	WBGene00009102
	WBGene00009115
	WBGene00009133
	WBGene00009143
	WBGene00009146
	WBGene00009149
	WBGene00009160
	WBGene00009162
	WBGene00009166
	WBGene00009169
	WBGene00009190
	WBGene00009193
	WBGene00009218
	WBGene00009237
	WBGene00009239
	WBGene00009257
	WBGene00009259
	WBGene00009293
	WBGene00009308
	WBGene00009313
	WBGene00009321
	WBGene00009323
	WBGene00009334
	WBGene00009344
	WBGene00009358
	WBGene00009386
	WBGene00009389
	WBGene00009393
	WBGene00009394
	WBGene00009408
	WBGene00009412
	WBGene00009416
	WBGene00009433
	WBGene00009434
	WBGene00009453
	WBGene00009457
	WBGene00009470
	WBGene00009476
	WBGene00009482
	WBGene00009483
	WBGene00009489
	WBGene00009499
	WBGene00009501
	WBGene00009502
	WBGene00009511
	WBGene00009514
	WBGene00009515
	WBGene00009518
	WBGene00009522
	WBGene00009523
	WBGene00009531
	WBGene00009532
	WBGene00009548
	WBGene00009550
	WBGene00009578
	WBGene00009581
	WBGene00009592
	WBGene00009605
	WBGene00009621
	WBGene00009626
	WBGene00009628
	WBGene00009641
	WBGene00009643
	WBGene00009645
	WBGene00009657
	WBGene00009675
	WBGene00009678
	WBGene00009680
	WBGene00009681
	WBGene00009682
	WBGene00009683
	WBGene00009684
	WBGene00009685
	WBGene00009691
	WBGene00009692
	WBGene00009696
	WBGene00009708
	WBGene00009714
	WBGene00009753
	WBGene00009754
	WBGene00009755
	WBGene00009759
	WBGene00009781
	WBGene00009800
	WBGene00009803
	WBGene00009804
	WBGene00009818
	WBGene00009825
	WBGene00009831
	WBGene00009835
	WBGene00009839
	WBGene00009840
	WBGene00009857
	WBGene00009859
	WBGene00009884
	WBGene00009886
	WBGene00009888
	WBGene00009893
	WBGene00009895
	WBGene00009898
	WBGene00009899
	WBGene00009908
	WBGene00009920
	WBGene00009940
	WBGene00009943
	WBGene00009945
	WBGene00009948
	WBGene00009956
	WBGene00009957
	WBGene00009958
	WBGene00009959
	WBGene00009971
	WBGene00009980
	WBGene00009981
	WBGene00009983
	WBGene00009984
	WBGene00010001
	WBGene00010004
	WBGene00010012
	WBGene00010019
	WBGene00010035
	WBGene00010046
	WBGene00010047
	WBGene00010049
	WBGene00010059
	WBGene00010072
	WBGene00010082
	WBGene00010085
	WBGene00010091
	WBGene00010109
	WBGene00010114
	WBGene00010134
	WBGene00010135
	WBGene00010136
	WBGene00010147
	WBGene00010150
	WBGene00010177
	WBGene00010181
	WBGene00010204
	WBGene00010206
	WBGene00010238
	WBGene00010241
	WBGene00010254
	WBGene00010265
	WBGene00010266
	WBGene00010272
	WBGene00010275
	WBGene00010296
	WBGene00010300
	WBGene00010317
	WBGene00010320
	WBGene00010324
	WBGene00010348
	WBGene00010357
	WBGene00010366
	WBGene00010373
	WBGene00010374
	WBGene00010426
	WBGene00010440
	WBGene00010453
	WBGene00010456
	WBGene00010466
	WBGene00010470
	WBGene00010485
	WBGene00010486
	WBGene00010491
	WBGene00010503
	WBGene00010507
	WBGene00010508
	WBGene00010510
	WBGene00010524
	WBGene00010539
	WBGene00010540
	WBGene00010547
	WBGene00010563
	WBGene00010574
	WBGene00010585
	WBGene00010593
	WBGene00010605
	WBGene00010612
	WBGene00010633
	WBGene00010634
	WBGene00010644
	WBGene00010650
	WBGene00010651
	WBGene00010657
	WBGene00010660
	WBGene00010661
	WBGene00010679
	WBGene00010681
	WBGene00010686
	WBGene00010700
	WBGene00010703
	WBGene00010712
	WBGene00010719
	WBGene00010724
	WBGene00010742
	WBGene00010749
	WBGene00010750
	WBGene00010763
	WBGene00010793
	WBGene00010795
	WBGene00010813
	WBGene00010821
	WBGene00010822
	WBGene00010825
	WBGene00010829
	WBGene00010850
	WBGene00010851
	WBGene00010868
	WBGene00010871
	WBGene00010873
	WBGene00010876
	WBGene00010877
	WBGene00010883
	WBGene00010897
	WBGene00010900
	WBGene00010901
	WBGene00010904
	WBGene00010906
	WBGene00010915
	WBGene00010918
	WBGene00010920
	WBGene00010931
	WBGene00010935
	WBGene00010944
	WBGene00010953
	WBGene00010972
	WBGene00010980
	WBGene00010983
	WBGene00010988
	WBGene00010992
	WBGene00010998
	WBGene00011006
	WBGene00011027
	WBGene00011052
	WBGene00011059
	WBGene00011060
	WBGene00011076
	WBGene00011090
	WBGene00011093
	WBGene00011095
	WBGene00011102
	WBGene00011107
	WBGene00011112
	WBGene00011114
	WBGene00011120
	WBGene00011132
	WBGene00011133
	WBGene00011168
	WBGene00011171
	WBGene00011172
	WBGene00011173
	WBGene00011176
	WBGene00011191
	WBGene00011207
	WBGene00011209
	WBGene00011212
	WBGene00011214
	WBGene00011232
	WBGene00011295
	WBGene00011297
	WBGene00011305
	WBGene00011322
	WBGene00011333
	WBGene00011335
	WBGene00011340
	WBGene00011378
	WBGene00011379
	WBGene00011392
	WBGene00011399
	WBGene00011400
	WBGene00011401
	WBGene00011404
	WBGene00011422
	WBGene00011433
	WBGene00011438
	WBGene00011460
	WBGene00011467
	WBGene00011474
	WBGene00011486
	WBGene00011493
	WBGene00011495
	WBGene00011517
	WBGene00011520
	WBGene00011530
	WBGene00011539
	WBGene00011561
	WBGene00011564
	WBGene00011669
	WBGene00011692
	WBGene00011723
	WBGene00011726
	WBGene00011732
	WBGene00011736
	WBGene00011738
	WBGene00011755
	WBGene00011756
	WBGene00011762
	WBGene00011771
	WBGene00011793
	WBGene00011794
	WBGene00011795
	WBGene00011800
	WBGene00011821
	WBGene00011844
	WBGene00011852
	WBGene00011856
	WBGene00011880
	WBGene00011888
	WBGene00011893
	WBGene00011904
	WBGene00011909
	WBGene00011911
	WBGene00011918
	WBGene00011932
	WBGene00011936
	WBGene00011938
	WBGene00011954
	WBGene00011964
	WBGene00011968
	WBGene00011978
	WBGene00011995
	WBGene00012011
	WBGene00012012
	WBGene00012018
	WBGene00012032
	WBGene00012085
	WBGene00012087
	WBGene00012091
	WBGene00012093
	WBGene00012100
	WBGene00012115
	WBGene00012121
	WBGene00012124
	WBGene00012125
	WBGene00012127
	WBGene00012131
	WBGene00012134
	WBGene00012144
	WBGene00012158
	WBGene00012177
	WBGene00012180
	WBGene00012186
	WBGene00012201
	WBGene00012207
	WBGene00012226
	WBGene00012249
	WBGene00012250
	WBGene00012251
	WBGene00012253
	WBGene00012256
	WBGene00012274
	WBGene00012289
	WBGene00012291
	WBGene00012297
	WBGene00012306
	WBGene00012323
	WBGene00012339
	WBGene00012379
	WBGene00012381
	WBGene00012382
	WBGene00012398
	WBGene00012399
	WBGene00012400
	WBGene00012452
	WBGene00012462
	WBGene00012464
	WBGene00012486
	WBGene00012487
	WBGene00012529
	WBGene00012533
	WBGene00012544
	WBGene00012547
	WBGene00012548
	WBGene00012585
	WBGene00012595
	WBGene00012624
	WBGene00012637
	WBGene00012638
	WBGene00012642
	WBGene00012689
	WBGene00012720
	WBGene00012722
	WBGene00012726
	WBGene00012741
	WBGene00012755
	WBGene00012757
	WBGene00012782
	WBGene00012784
	WBGene00012785
	WBGene00012786
	WBGene00012809
	WBGene00012811
	WBGene00012812
	WBGene00012821
	WBGene00012822
	WBGene00012824
	WBGene00012827
	WBGene00012831
	WBGene00012834
	WBGene00012854
	WBGene00012857
	WBGene00012869
	WBGene00012875
	WBGene00012880
	WBGene00012891
	WBGene00012901
	WBGene00012905
	WBGene00012909
	WBGene00012910
	WBGene00012911
	WBGene00012917
	WBGene00012925
	WBGene00012926
	WBGene00012937
	WBGene00012946
	WBGene00012948
	WBGene00012961
	WBGene00012968
	WBGene00012979
	WBGene00012987
	WBGene00013009
	WBGene00013019
	WBGene00013033
	WBGene00013037
	WBGene00013042
	WBGene00013070
	WBGene00013077
	WBGene00013079
	WBGene00013091
	WBGene00013107
	WBGene00013111
	WBGene00013119
	WBGene00013138
	WBGene00013149
	WBGene00013158
	WBGene00013165
	WBGene00013180
	WBGene00013181
	WBGene00013190
	WBGene00013215
	WBGene00013216
	WBGene00013227
	WBGene00013242
	WBGene00013266
	WBGene00013275
	WBGene00013279
	WBGene00013289
	WBGene00013290
	WBGene00013292
	WBGene00013294
	WBGene00013299
	WBGene00013303
	WBGene00013337
	WBGene00013379
	WBGene00013439
	WBGene00013449
	WBGene00013452
	WBGene00013455
	WBGene00013473
	WBGene00013474
	WBGene00013475
	WBGene00013476
	WBGene00013478
	WBGene00013481
	WBGene00013485
	WBGene00013492
	WBGene00013523
	WBGene00013526
	WBGene00013540
	WBGene00013543
	WBGene00013559
	WBGene00013560
	WBGene00013562
	WBGene00013575
	WBGene00013620
	WBGene00013623
	WBGene00013637
	WBGene00013643
	WBGene00013654
	WBGene00013656
	WBGene00013657
	WBGene00013683
	WBGene00013684
	WBGene00013696
	WBGene00013700
	WBGene00013701
	WBGene00013710
	WBGene00013713
	WBGene00013716
	WBGene00013723
	WBGene00013754
	WBGene00013755
	WBGene00013771
	WBGene00013785
	WBGene00013800
	WBGene00013801
	WBGene00013809
	WBGene00013811
	WBGene00013836
	WBGene00013837
	WBGene00013838
	WBGene00013845
	WBGene00013847
	WBGene00013853
	WBGene00013855
	WBGene00013858
	WBGene00013859
	WBGene00013860
	WBGene00013879
	WBGene00013901
	WBGene00013923
	WBGene00013969
	WBGene00013978
	WBGene00013987
	WBGene00013988
	WBGene00013996
	WBGene00014001
	WBGene00014007
	WBGene00014021
	WBGene00014029
	WBGene00014046
	WBGene00014048
	WBGene00014057
	WBGene00014062
	WBGene00014076
	WBGene00014082
	WBGene00014090
	WBGene00014100
	WBGene00014102
	WBGene00014103
	WBGene00014108
	WBGene00014116
	WBGene00014121
	WBGene00014129
	WBGene00014132
	WBGene00014137
	WBGene00014141
	WBGene00014148
	WBGene00014158
	WBGene00014164
	WBGene00014169
	WBGene00014171
	WBGene00014174
	WBGene00014179
	WBGene00014197
	WBGene00014207
	WBGene00014215
	WBGene00014223
	WBGene00014238
	WBGene00014240
	WBGene00014252
	WBGene00014261
	WBGene00014262
	WBGene00014761
	WBGene00015024
	WBGene00015030
	WBGene00015043
	WBGene00015047
	WBGene00015048
	WBGene00015049
	WBGene00015050
	WBGene00015051
	WBGene00015061
	WBGene00015064
	WBGene00015084
	WBGene00015089
	WBGene00015094
	WBGene00015100
	WBGene00015106
	WBGene00015148
	WBGene00015177
	WBGene00015193
	WBGene00015197
	WBGene00015217
	WBGene00015218
	WBGene00015219
	WBGene00015220
	WBGene00015223
	WBGene00015224
	WBGene00015225
	WBGene00015226
	WBGene00015230
	WBGene00015236
	WBGene00015244
	WBGene00015246
	WBGene00015258
	WBGene00015259
	WBGene00015271
	WBGene00015280
	WBGene00015293
	WBGene00015306
	WBGene00015336
	WBGene00015348
	WBGene00015356
	WBGene00015359
	WBGene00015362
	WBGene00015389
	WBGene00015390
	WBGene00015391
	WBGene00015403
	WBGene00015407
	WBGene00015422
	WBGene00015433
	WBGene00015467
	WBGene00015469
	WBGene00015472
	WBGene00015516
	WBGene00015517
	WBGene00015519
	WBGene00015537
	WBGene00015539
	WBGene00015540
	WBGene00015544
	WBGene00015547
	WBGene00015551
	WBGene00015558
	WBGene00015559
	WBGene00015566
	WBGene00015574
	WBGene00015577
	WBGene00015580
	WBGene00015593
	WBGene00015598
	WBGene00015600
	WBGene00015601
	WBGene00015602
	WBGene00015605
	WBGene00015608
	WBGene00015609
	WBGene00015619
	WBGene00015627
	WBGene00015629
	WBGene00015630
	WBGene00015632
	WBGene00015634
	WBGene00015644
	WBGene00015661
	WBGene00015671
	WBGene00015678
	WBGene00015680
	WBGene00015684
	WBGene00015688
	WBGene00015713
	WBGene00015716
	WBGene00015728
	WBGene00015735
	WBGene00015739
	WBGene00015752
	WBGene00015756
	WBGene00015765
	WBGene00015767
	WBGene00015780
	WBGene00015783
	WBGene00015793
	WBGene00015796
	WBGene00015820
	WBGene00015823
	WBGene00015824
	WBGene00015828
	WBGene00015829
	WBGene00015832
	WBGene00015834
	WBGene00015835
	WBGene00015839
	WBGene00015855
	WBGene00015865
	WBGene00015896
	WBGene00015907
	WBGene00015908
	WBGene00015913
	WBGene00015917
	WBGene00015926
	WBGene00015929
	WBGene00015930
	WBGene00015931
	WBGene00015937
	WBGene00015942
	WBGene00015949
	WBGene00015954
	WBGene00015955
	WBGene00015956
	WBGene00015957
	WBGene00015965
	WBGene00015987
	WBGene00015991
	WBGene00015992
	WBGene00015994
	WBGene00016004
	WBGene00016005
	WBGene00016006
	WBGene00016022
	WBGene00016027
	WBGene00016030
	WBGene00016040
	WBGene00016054
	WBGene00016085
	WBGene00016094
	WBGene00016095
	WBGene00016097
	WBGene00016099
	WBGene00016103
	WBGene00016104
	WBGene00016125
	WBGene00016133
	WBGene00016134
	WBGene00016161
	WBGene00016172
	WBGene00016181
	WBGene00016188
	WBGene00016190
	WBGene00016191
	WBGene00016197
	WBGene00016203
	WBGene00016204
	WBGene00016210
	WBGene00016216
	WBGene00016218
	WBGene00016219
	WBGene00016266
	WBGene00016281
	WBGene00016286
	WBGene00016289
	WBGene00016294
	WBGene00016314
	WBGene00016316
	WBGene00016327
	WBGene00016330
	WBGene00016332
	WBGene00016335
	WBGene00016351
	WBGene00016354
	WBGene00016356
	WBGene00016357
	WBGene00016358
	WBGene00016382
	WBGene00016388
	WBGene00016398
	WBGene00016399
	WBGene00016407
	WBGene00016413
	WBGene00016414
	WBGene00016416
	WBGene00016419
	WBGene00016424
	WBGene00016425
	WBGene00016428
	WBGene00016431
	WBGene00016434
	WBGene00016440
	WBGene00016450
	WBGene00016461
	WBGene00016474
	WBGene00016481
	WBGene00016491
	WBGene00016511
	WBGene00016512
	WBGene00016522
	WBGene00016541
	WBGene00016542
	WBGene00016555
	WBGene00016585
	WBGene00016587
	WBGene00016595
	WBGene00016596
	WBGene00016599
	WBGene00016605
	WBGene00016611
	WBGene00016612
	WBGene00016629
	WBGene00016639
	WBGene00016643
	WBGene00016646
	WBGene00016647
	WBGene00016648
	WBGene00016649
	WBGene00016663
	WBGene00016675
	WBGene00016677
	WBGene00016680
	WBGene00016698
	WBGene00016707
	WBGene00016717
	WBGene00016719
	WBGene00016735
	WBGene00016742
	WBGene00016749
	WBGene00016751
	WBGene00016753
	WBGene00016756
	WBGene00016757
	WBGene00016760
	WBGene00016763
	WBGene00016765
	WBGene00016766
	WBGene00016768
	WBGene00016769
	WBGene00016781
	WBGene00016783
	WBGene00016788
	WBGene00016800
	WBGene00016809
	WBGene00016825
	WBGene00016826
	WBGene00016839
	WBGene00016843
	WBGene00016848
	WBGene00016860
	WBGene00016862
	WBGene00016874
	WBGene00016883
	WBGene00016912
	WBGene00016913
	WBGene00016920
	WBGene00016939
	WBGene00016953
	WBGene00016958
	WBGene00016974
	WBGene00016997
	WBGene00017027
	WBGene00017041
	WBGene00017055
	WBGene00017060
	WBGene00017065
	WBGene00017080
	WBGene00017082
	WBGene00017093
	WBGene00017103
	WBGene00017114
	WBGene00017124
	WBGene00017126
	WBGene00017127
	WBGene00017163
	WBGene00017179
	WBGene00017184
	WBGene00017195
	WBGene00017201
	WBGene00017214
	WBGene00017215
	WBGene00017241
	WBGene00017244
	WBGene00017250
	WBGene00017279
	WBGene00017302
	WBGene00017306
	WBGene00017322
	WBGene00017354
	WBGene00017362
	WBGene00017369
	WBGene00017373
	WBGene00017380
	WBGene00017381
	WBGene00017387
	WBGene00017393
	WBGene00017415
	WBGene00017417
	WBGene00017418
	WBGene00017428
	WBGene00017442
	WBGene00017445
	WBGene00017448
	WBGene00017449
	WBGene00017467
	WBGene00017468
	WBGene00017471
	WBGene00017475
	WBGene00017478
	WBGene00017483
	WBGene00017485
	WBGene00017503
	WBGene00017512
	WBGene00017529
	WBGene00017530
	WBGene00017536
	WBGene00017541
	WBGene00017542
	WBGene00017550
	WBGene00017553
	WBGene00017554
	WBGene00017557
	WBGene00017559
	WBGene00017565
	WBGene00017567
	WBGene00017571
	WBGene00017574
	WBGene00017576
	WBGene00017591
	WBGene00017592
	WBGene00017594
	WBGene00017647
	WBGene00017653
	WBGene00017657
	WBGene00017663
	WBGene00017672
	WBGene00017687
	WBGene00017690
	WBGene00017698
	WBGene00017705
	WBGene00017706
	WBGene00017726
	WBGene00017727
	WBGene00017769
	WBGene00017785
	WBGene00017786
	WBGene00017789
	WBGene00017802
	WBGene00017819
	WBGene00017842
	WBGene00017851
	WBGene00017861
	WBGene00017865
	WBGene00017866
	WBGene00017900
	WBGene00017901
	WBGene00017902
	WBGene00017904
	WBGene00017909
	WBGene00017938
	WBGene00017948
	WBGene00017955
	WBGene00017957
	WBGene00017961
	WBGene00017962
	WBGene00017969
	WBGene00017975
	WBGene00017979
	WBGene00017980
	WBGene00017998
	WBGene00018001
	WBGene00018004
	WBGene00018024
	WBGene00018052
	WBGene00018060
	WBGene00018083
	WBGene00018100
	WBGene00018101
	WBGene00018119
	WBGene00018121
	WBGene00018122
	WBGene00018124
	WBGene00018127
	WBGene00018134
	WBGene00018135
	WBGene00018143
	WBGene00018193
	WBGene00018195
	WBGene00018196
	WBGene00018200
	WBGene00018210
	WBGene00018212
	WBGene00018221
	WBGene00018235
	WBGene00018249
	WBGene00018253
	WBGene00018257
	WBGene00018260
	WBGene00018266
	WBGene00018271
	WBGene00018293
	WBGene00018297
	WBGene00018301
	WBGene00018310
	WBGene00018336
	WBGene00018342
	WBGene00018343
	WBGene00018345
	WBGene00018346
	WBGene00018347
	WBGene00018349
	WBGene00018351
	WBGene00018352
	WBGene00018353
	WBGene00018354
	WBGene00018359
	WBGene00018367
	WBGene00018375
	WBGene00018384
	WBGene00018398
	WBGene00018405
	WBGene00018407
	WBGene00018415
	WBGene00018435
	WBGene00018471
	WBGene00018488
	WBGene00018519
	WBGene00018522
	WBGene00018523
	WBGene00018528
	WBGene00018531
	WBGene00018548
	WBGene00018563
	WBGene00018569
	WBGene00018575
	WBGene00018579
	WBGene00018580
	WBGene00018594
	WBGene00018614
	WBGene00018616
	WBGene00018621
	WBGene00018645
	WBGene00018682
	WBGene00018696
	WBGene00018702
	WBGene00018704
	WBGene00018714
[truncated: 614 more rows]
