# Supplementary material for: The purine nucleoside phosphorylase pnp-1 regulates epithelial cell resistance to infection in C. elegans
Source: PLoS Pathog. 2021 Apr 20;17(4):e1009350. doi: 10.1371/journal.ppat.1009350 (PMC8087013; doi:10.1371/journal.ppat.1009350)
Supplement: S6 Table — (XLSX) [file ppat.1009350.s015.xlsx]

## Sheet: pnp-1(jy90)
S6 Table: Detailed GSEA results for pnp-1(jy90)
NAME	SIZE	ES	NES	NOM p-val	FDR q-val	FWER p-val	RANK AT MAX	LEADING EDGE
DAF16_DOWN	179	0.725	1.842	0	0.004	0	1006	tags=21%, list=9%, signal=22%
BORTEZOMIB_UP	835	0.89	1.746	0	0.035	0.014	481	tags=26%, list=4%, signal=26%
CRY5B_UP	312	0.686	1.668	0	0.099	0.048	814	tags=20%, list=7%, signal=21%
CADMIUM_UP	373	0.71	1.666	0	0.075	0.048	1121	tags=24%, list=10%, signal=26%
B_THURINGIENSIS(BT247)_8H_DOWN	109	0.66	1.656	0	0.064	0.05	1871	tags=29%, list=16%, signal=35%
HEAT_SHOCK_UP	424	0.778	1.608	0	0.112	0.09	609	tags=21%, list=5%, signal=22%
M_HUMICOLA_12H_DOWN	9	0.772	1.588	0	0.125	0.115	1305	tags=33%, list=11%, signal=38%
SEK1_UP	86	0.794	1.583	0	0.112	0.119	1037	tags=52%, list=9%, signal=57%
M_HUMICOLA_24H_UP	66	0.854	1.567	0	0.109	0.139	91	tags=18%, list=1%, signal=18%
COLD_WARMING_UP	380	0.725	1.539	0	0.105	0.153	1385	tags=37%, list=12%, signal=41%
N_PARISII_64H_UP(BAKOWSKI)	51	0.884	1.539	0	0.095	0.153	429	tags=51%, list=4%, signal=53%
C_ALBICANS(LIVE)_FED_DOWN	156	0.637	1.52	0	0.123	0.2	744	tags=27%, list=6%, signal=28%
D_CONIOSPORA_12H_UP	413	0.748	1.519	0	0.106	0.204	936	tags=28%, list=8%, signal=29%
P_AERUGINOSA_4H_UP	225	0.771	1.506	0	0.111	0.23	832	tags=42%, list=7%, signal=45%
C_ALBICANS(HK)_FED_DOWN	124	0.62	1.495	0	0.098	0.256	732	tags=23%, list=6%, signal=24%
E_CAROTOVORA_24H_UP	346	0.535	1.436	0	0.127	0.429	1448	tags=15%, list=13%, signal=16%
SKN1_UP (OLIVERIA)	201	0.609	1.411	0	0.126	0.499	891	tags=22%, list=8%, signal=24%
C_ALBICANS(HK)_FED_UP	88	0.707	1.409	0	0.122	0.499	814	tags=33%, list=7%, signal=35%
RPW24_16H_UP	222	0.63	1.396	0	0.125	0.544	1653	tags=40%, list=14%, signal=45%
S_MARCESCENS_24H_UP(WONG)	312	0.516	1.388	0	0.126	0.573	972	tags=7%, list=8%, signal=8%
S_MARCESCENS_24H_UP(ENG)	1250	0.596	1.333	0	0.162	0.739	1199	tags=26%, list=10%, signal=26%
ORSAY_12H_UP(CHEN)	98	0.976	1.281	0	0.202	0.834	189	tags=82%, list=2%, signal=82%
N_PARISII_40H_UP(BAKOWSKI)	41	0.957	1.276	0	0.198	0.845	305	tags=83%, list=3%, signal=85%
N_PARISII_30H_UP(BAKOWSKI)	89	0.974	1.241	0	0.226	0.912	305	tags=83%, list=3%, signal=85%
ORSAY_4D_UP(SARKIES)	31	0.983	1.227	0	0.241	0.943	95	tags=81%, list=1%, signal=81%
N_PARISII_12H_UP(CHEN)	130	0.97	1.214	0	0.263	0.959	307	tags=88%, list=3%, signal=90%
RNA1WT_UP	132	0.977	1.205	0	0.268	0.959	276	tags=92%, list=2%, signal=94%
N_PARISII_8H_UP(BAKOWSKI)	95	0.972	1.201	0	0.27	0.959	307	tags=93%, list=3%, signal=94%
80 IPR GENES	69	0.97	1.192	0	0.279	0.965	305	tags=94%, list=3%, signal=96%
N_PARISII_16H_UP(BAKOWSKI)	56	0.991	1.171	0	0.297	0.974	122	tags=98%, list=1%, signal=99%
D_CONIOSPORA_12H_UP(TWOSETS)	42	0.726	1.34	0.004	0.158	0.725	991	tags=19%, list=9%, signal=21%
COLD_WARMING_DOWN	172	-0.637	-1.662	0.004	0.138	0.058	1993	tags=40%, list=17%, signal=48%
E_FAECALIS_24H_DOWN(ENG)	332	0.627	1.504	0.008	0.105	0.239	1015	tags=18%, list=9%, signal=19%
STA-1_UP(TANGUY)	199	0.782	1.52	0.012	0.114	0.2	1121	tags=58%, list=10%, signal=63%
P_AERUGINOSA_8H_UP	186	0.804	1.496	0.012	0.103	0.256	971	tags=54%, list=8%, signal=58%
PMK1_UP	62	0.736	1.428	0.012	0.129	0.452	838	tags=48%, list=7%, signal=52%
N_PARISII_30H_DOWN(BAKOWSKI)	24	0.633	1.47	0.016	0.11	0.31	371	tags=29%, list=3%, signal=30%
HSF1_UP	296	0.638	1.422	0.022	0.121	0.461	1066	tags=17%, list=9%, signal=18%
HARPOSPROIUM_24H_DOWN	658	0.575	1.36	0.022	0.144	0.659	1468	tags=16%, list=13%, signal=18%
E_FAECALIS_24H_DOWN(WONG)	337	0.475	1.319	0.022	0.172	0.776	1314	tags=13%, list=11%, signal=14%
PALS-22(JY3)_UP	2113	0.728	1.303	0.034	0.19	0.807	2066	tags=42%, list=18%, signal=42%
P_LUMINESCENS_24H_UP(ENG)	1232	0.652	1.278	0.043	0.201	0.836	1794	tags=38%, list=16%, signal=40%
P_AERUGINOSA_FED_DOWN	1	0.786	1.244	0.055	0.227	0.912	2467	tags=100%, list=21%, signal=127%
M_LUTEUS_FED_UP	13	-0.779	-1.356	0.067	0.479	0.663	1347	tags=46%, list=12%, signal=52%
SKN1_UP (GERMLINE FREE)	460	0.472	1.428	0.078	0.124	0.452	1101	tags=9%, list=10%, signal=9%
B_MEGATERIUM_FED_UP	8	0.766	1.451	0.081	0.124	0.395	318	tags=25%, list=3%, signal=26%
N_PARISII_64H_DOWN(BAKOWSKI)	312	0.491	1.254	0.084	0.22	0.905	1098	tags=19%, list=10%, signal=20%
HARPOSPROIUM_24H_UP	974	0.601	1.257	0.092	0.222	0.903	1348	tags=27%, list=12%, signal=28%
P_LUMINESCENS_24H_UP(WONG)	422	0.486	1.299	0.095	0.188	0.807	1646	tags=21%, list=14%, signal=24%
PMK1_DOWN	22	0.615	1.292	0.099	0.191	0.814	865	tags=27%, list=7%, signal=29%
S_MARCESCENS_24H_DOWN(WONG)	371	0.478	1.252	0.1	0.217	0.905	1776	tags=18%, list=15%, signal=20%
STA-1_DOWN(TANGUY)	41	-0.506	-1.176	0.166	0.51	0.954	1166	tags=29%, list=10%, signal=32%
BORTEZOMIB_DOWN	1052	-0.527	-1.28	0.174	0.52	0.843	2021	tags=36%, list=18%, signal=40%
SEK1_DOWN	3	-0.741	-1.203	0.177	0.644	0.946	437	tags=67%, list=4%, signal=69%
M_HUMICOLA_12H_UP	48	0.793	1.178	0.211	0.29	0.969	1502	tags=65%, list=13%, signal=74%
N_PARISII_12H_DOWN(CHEN)	10	-0.644	-1.186	0.214	0.573	0.954	1674	tags=60%, list=15%, signal=70%
DAF16_UP	171	0.54	1.181	0.266	0.29	0.969	988	tags=16%, list=9%, signal=18%
M_HUMICOLA_24H_DOWN	29	-0.323	-1.133	0.298	0.56	0.989	1939	tags=14%, list=17%, signal=17%
N_PARISII_40H_DOWN(BAKOWSKI)	171	0.422	1.092	0.31	0.412	0.997	986	tags=22%, list=9%, signal=23%
CRY5B_DOWN	422	0.384	1.118	0.333	0.388	0.994	971	tags=8%, list=8%, signal=8%
S_AUREUS_8H_UP	127	0.54	1.094	0.334	0.416	0.997	712	tags=22%, list=6%, signal=23%
P_LUMINESCENS_24H_DOWN(ENG)	309	0.479	1.08	0.355	0.411	0.997	1706	tags=27%, list=15%, signal=31%
S_MARCESCENS_24H_DOWN(ENG)	416	0.498	1.103	0.356	0.407	0.997	2052	tags=33%, list=18%, signal=38%
C_ALBICANS(LIVE)_FED_UP	83	0.554	1.091	0.419	0.406	0.997	896	tags=25%, list=8%, signal=27%
HEAT_SHOCK_L2_UP(LI)	664	0.392	1.048	0.431	0.45	0.997	1690	tags=12%, list=15%, signal=13%
HSF1_DOWN	329	0.25	1.036	0.431	0.465	0.997	641	tags=3%, list=6%, signal=3%
E_FAECALIS_24H_UP(WONG)	417	0.421	1.052	0.434	0.45	0.997	2005	tags=24%, list=17%, signal=28%
E_CAROTOVORA_24H_DOWN	241	0.436	1.084	0.445	0.41	0.997	1271	tags=11%, list=11%, signal=12%
CADMIUM_DOWN	374	0.303	1.01	0.471	0.496	0.997	954	tags=5%, list=8%, signal=5%
RPW24_16H_DOWN	54	-0.37	-0.986	0.475	0.906	1	860	tags=28%, list=7%, signal=30%
HEAT_SHOCK_DOWN	44	0.559	1.064	0.507	0.433	0.997	1288	tags=18%, list=11%, signal=20%
P_AERUGINOSA_4H_DOWN	102	-0.442	-0.98	0.533	0.825	1	1679	tags=43%, list=15%, signal=50%
S_AUREUS_8H_DOWN	171	0.466	1.013	0.556	0.499	0.997	987	tags=17%, list=9%, signal=18%
SKN1_UP (STEINBAUGH)	189	0.422	0.934	0.584	0.594	1	957	tags=21%, list=8%, signal=23%
PALS-22(JY3)_DOWN	1793	-0.227	-0.817	0.615	0.897	1	551	tags=2%, list=5%, signal=2%
P_AERUGINOSA_FED_UP	52	0.399	0.911	0.648	0.608	1	2246	tags=23%, list=19%, signal=29%
E_FAECALIS_24H_UP(ENG)	1052	0.534	0.95	0.651	0.583	1	2055	tags=42%, list=18%, signal=46%
P_AERUGINOSA_8H_DOWN	197	-0.461	-0.936	0.651	0.838	1	1679	tags=37%, list=15%, signal=43%
P_LUMINESCENS_24H_DOWN(WONG)	338	0.418	0.926	0.683	0.596	1	2294	tags=27%, list=20%, signal=32%
HEAT_SHOCK_L2_DOWN(LI)	421	-0.435	-0.884	0.694	0.855	1	1670	tags=32%, list=14%, signal=36%
B_MEGETERIUM_FED_DOWN	32	-0.398	-0.811	0.763	0.837	1	1495	tags=22%, list=13%, signal=25%
B_THURINGIENSIS(BT247)_8H_UP	54	-0.267	-0.81	0.765	0.782	1	564	tags=7%, list=5%, signal=8%
ORSAY_4D_DOWN(SARKIES)	11	-0.449	-0.757	0.778	0.8	1	21	tags=9%, list=0%, signal=9%
D_CONIOSPORA_12H_DOWN	944	0.349	0.734	0.826	0.846	1	993	tags=13%, list=9%, signal=13%
M_LUTEUS_FED_DOWN	22	0.251	0.698	0.844	0.874	1	2316	tags=27%, list=20%, signal=34%

## Sheet: pnp-1(jy121)
S5 Table: Detailed GSEA results for pnp-1(jy121)
NAME	SIZE	ES	NES	NOM p-val	FDR q-val	FWER p-val	RANK AT MAX	LEADING EDGE
BORTEZOMIB_UP	825	0.887	1.722	0	0.183	0.03	470	tags=25%, list=4%, signal=24%
DAF16_DOWN	180	0.7	1.71	0	0.095	0.037	1248	tags=21%, list=11%, signal=23%
C_ALBICANS(LIVE)_FED_DOWN	155	0.64	1.576	0	0.274	0.139	579	tags=23%, list=5%, signal=23%
N_PARISII_64H_UP(BAKOWSKI)	51	0.881	1.555	0	0.264	0.184	514	tags=53%, list=4%, signal=55%
HEAT_SHOCK_UP	420	0.778	1.546	0	0.226	0.189	577	tags=20%, list=5%, signal=20%
M_HUMICOLA_24H_UP	67	0.868	1.529	0	0.192	0.226	85	tags=18%, list=1%, signal=18%
D_CONIOSPORA_12H_UP	405	0.71	1.468	0	0.181	0.351	1327	tags=30%, list=12%, signal=33%
HARPOSPROIUM_24H_DOWN	653	0.616	1.419	0	0.181	0.472	1152	tags=15%, list=10%, signal=16%
PALS-22(JY3)_UP	2107	0.758	1.341	0	0.167	0.709	1917	tags=42%, list=17%, signal=41%
P_LUMINESCENS_24H_UP(ENG)	1233	0.675	1.326	0	0.175	0.774	1892	tags=41%, list=16%, signal=44%
N_PARISII_40H_UP(BAKOWSKI)	40	0.953	1.272	0	0.233	0.881	354	tags=85%, list=3%, signal=87%
ORSAY_12H_UP(CHEN)	96	0.979	1.262	0	0.225	0.909	136	tags=81%, list=1%, signal=82%
N_PARISII_30H_UP(BAKOWSKI)	85	0.98	1.236	0	0.266	0.912	166	tags=79%, list=1%, signal=79%
ORSAY_4D_UP(SARKIES)	30	0.993	1.203	0	0.308	0.947	87	tags=83%, list=1%, signal=84%
N_PARISII_12H_UP(CHEN)	126	0.974	1.202	0	0.302	0.947	307	tags=90%, list=3%, signal=91%
N_PARISII_8H_UP(BAKOWSKI)	93	0.975	1.191	0	0.308	0.953	146	tags=87%, list=1%, signal=88%
RNA1WT_UP	128	0.978	1.185	0	0.305	0.953	264	tags=92%, list=2%, signal=93%
80 IPR GENES	68	0.969	1.181	0	0.308	0.953	150	tags=88%, list=1%, signal=89%
N_PARISII_16H_UP(BAKOWSKI)	56	0.992	1.154	0	0.355	0.963	113	tags=98%, list=1%, signal=99%
COLD_WARMING_DOWN	171	-0.634	-1.722	0	0.042	0.035	1053	tags=24%, list=9%, signal=26%
D_CONIOSPORA_12H_UP(TWOSETS)	41	0.735	1.363	0.004	0.168	0.66	237	tags=10%, list=2%, signal=10%
SKN1_UP (OLIVERIA)	201	0.598	1.403	0.006	0.176	0.541	1260	tags=25%, list=11%, signal=27%
C_ALBICANS(HK)_FED_DOWN	123	0.601	1.491	0.008	0.195	0.295	1260	tags=27%, list=11%, signal=30%
S_MARCESCENS_24H_UP(WONG)	312	0.52	1.345	0.01	0.168	0.689	1340	tags=11%, list=12%, signal=12%
CADMIUM_UP	367	0.641	1.531	0.012	0.22	0.218	659	tags=16%, list=6%, signal=17%
B_THURINGIENSIS(BT247)_8H_DOWN	109	0.607	1.481	0.018	0.202	0.315	1621	tags=22%, list=14%, signal=25%
PMK1_UP	61	0.704	1.367	0.02	0.174	0.65	1653	tags=57%, list=14%, signal=67%
E_CAROTOVORA_24H_UP	345	0.514	1.329	0.02	0.176	0.77	2145	tags=21%, list=19%, signal=25%
S_MARCESCENS_24H_UP(ENG)	1247	0.567	1.301	0.02	0.205	0.834	1533	tags=28%, list=13%, signal=28%
SEK1_UP	85	0.752	1.469	0.021	0.198	0.351	1143	tags=46%, list=10%, signal=51%
E_FAECALIS_24H_DOWN(ENG)	329	0.577	1.415	0.032	0.172	0.482	1914	tags=25%, list=17%, signal=29%
C_ALBICANS(HK)_FED_UP	86	0.646	1.281	0.037	0.229	0.872	953	tags=29%, list=8%, signal=31%
M_LUTEUS_FED_UP	13	-0.802	-1.358	0.045	0.301	0.673	1515	tags=54%, list=13%, signal=62%
M_HUMICOLA_12H_DOWN	9	0.751	1.386	0.048	0.176	0.588	100	tags=11%, list=1%, signal=11%
STA-1_UP(TANGUY)	194	0.723	1.384	0.052	0.168	0.588	1402	tags=53%, list=12%, signal=59%
CRY5B_UP	308	0.607	1.461	0.053	0.171	0.361	716	tags=14%, list=6%, signal=15%
N_PARISII_30H_DOWN(BAKOWSKI)	23	0.642	1.347	0.055	0.172	0.683	601	tags=30%, list=5%, signal=32%
P_AERUGINOSA_8H_UP	180	0.732	1.377	0.061	0.171	0.629	1427	tags=54%, list=12%, signal=61%
B_MEGATERIUM_FED_UP	8	0.824	1.446	0.064	0.17	0.397	283	tags=25%, list=2%, signal=26%
COLD_WARMING_UP	377	0.634	1.363	0.065	0.162	0.66	1342	tags=27%, list=12%, signal=30%
N_PARISII_64H_DOWN(BAKOWSKI)	311	0.475	1.262	0.065	0.231	0.909	1848	tags=26%, list=16%, signal=30%
P_AERUGINOSA_4H_UP	222	0.711	1.402	0.068	0.168	0.544	1449	tags=46%, list=13%, signal=52%
SEK1_DOWN	3	-0.809	-1.281	0.081	0.367	0.907	462	tags=67%, list=4%, signal=69%
RPW24_16H_UP	220	0.562	1.279	0.092	0.225	0.874	1937	tags=39%, list=17%, signal=46%
PMK1_DOWN	22	0.624	1.267	0.093	0.234	0.909	422	tags=18%, list=4%, signal=19%
HSF1_UP	293	0.589	1.263	0.093	0.236	0.909	578	tags=11%, list=5%, signal=11%
S_MARCESCENS_24H_DOWN(WONG)	369	0.481	1.235	0.104	0.26	0.912	1688	tags=15%, list=15%, signal=17%
P_AERUGINOSA_FED_DOWN	1	0.788	1.205	0.114	0.311	0.947	2450	tags=100%, list=21%, signal=127%
P_LUMINESCENS_24H_UP(WONG)	424	0.49	1.229	0.148	0.27	0.912	2145	tags=26%, list=19%, signal=31%
STA-1_DOWN(TANGUY)	41	-0.555	-1.192	0.164	0.549	0.947	789	tags=24%, list=7%, signal=26%
HARPOSPROIUM_24H_UP	972	0.559	1.194	0.182	0.31	0.953	1736	tags=31%, list=15%, signal=33%
M_HUMICOLA_12H_UP	45	0.81	1.188	0.194	0.307	0.953	85	tags=9%, list=1%, signal=9%
BORTEZOMIB_DOWN	1054	-0.475	-1.178	0.233	0.483	0.951	1334	tags=22%, list=12%, signal=23%
S_MARCESCENS_24H_DOWN(ENG)	418	0.523	1.127	0.291	0.391	0.982	2182	tags=37%, list=19%, signal=44%
B_MEGETERIUM_FED_DOWN	32	-0.604	-1.169	0.297	0.426	0.96	1515	tags=31%, list=13%, signal=36%
E_FAECALIS_24H_UP(ENG)	1065	0.64	1.137	0.319	0.379	0.973	1926	tags=48%, list=17%, signal=52%
N_PARISII_40H_DOWN(BAKOWSKI)	169	0.414	1.082	0.324	0.437	0.993	655	tags=17%, list=6%, signal=17%
HSF1_DOWN	329	0.253	1.086	0.342	0.438	0.993	860	tags=4%, list=7%, signal=4%
CRY5B_DOWN	421	0.375	1.126	0.356	0.384	0.982	753	tags=6%, list=7%, signal=6%
SKN1_UP (GERMLINE FREE)	459	0.367	1.117	0.363	0.391	0.982	1100	tags=7%, list=10%, signal=8%
S_AUREUS_8H_UP	128	0.547	1.081	0.369	0.432	0.993	1149	tags=27%, list=10%, signal=30%
CADMIUM_DOWN	374	0.291	1.036	0.421	0.498	1	625	tags=3%, list=5%, signal=4%
E_FAECALIS_24H_UP(WONG)	415	0.427	1.047	0.434	0.484	1	2281	tags=27%, list=20%, signal=32%
DAF16_UP	168	0.495	1.058	0.44	0.469	1	1110	tags=16%, list=10%, signal=18%
P_LUMINESCENS_24H_DOWN(ENG)	307	0.441	1.016	0.45	0.531	1	1808	tags=23%, list=16%, signal=27%
N_PARISII_12H_DOWN(CHEN)	10	-0.561	-1.009	0.48	0.758	1	1377	tags=70%, list=12%, signal=79%
E_CAROTOVORA_24H_DOWN	240	0.408	1.014	0.528	0.525	1	1189	tags=10%, list=10%, signal=11%
E_FAECALIS_24H_DOWN(WONG)	337	0.375	0.995	0.552	0.556	1	2242	tags=16%, list=19%, signal=19%
P_AERUGINOSA_4H_DOWN	101	-0.453	-0.992	0.559	0.707	1	975	tags=34%, list=8%, signal=36%
S_AUREUS_8H_DOWN	172	0.458	0.985	0.565	0.567	1	1356	tags=18%, list=12%, signal=20%
SKN1_UP (STEINBAUGH)	189	0.422	0.956	0.571	0.584	1	1555	tags=26%, list=13%, signal=29%
C_ALBICANS(LIVE)_FED_UP	83	0.52	0.974	0.574	0.577	1	899	tags=23%, list=8%, signal=25%
HEAT_SHOCK_L2_UP(LI)	662	0.367	0.962	0.618	0.585	1	1715	tags=11%, list=15%, signal=12%
P_LUMINESCENS_24H_DOWN(WONG)	334	0.427	0.937	0.63	0.605	1	1735	tags=19%, list=15%, signal=22%
M_HUMICOLA_24H_DOWN	29	0.239	0.882	0.632	0.664	1	4338	tags=55%, list=38%, signal=88%
HEAT_SHOCK_DOWN	44	0.489	0.924	0.65	0.615	1	1363	tags=14%, list=12%, signal=15%
RPW24_16H_DOWN	54	-0.336	-0.908	0.671	0.782	1	1377	tags=35%, list=12%, signal=40%
B_THURINGIENSIS(BT247)_8H_UP	54	0.299	0.867	0.674	0.675	1	283	tags=4%, list=2%, signal=4%
ORSAY_4D_DOWN(SARKIES)	10	-0.488	-0.79	0.697	0.814	1	23	tags=10%, list=0%, signal=10%
P_AERUGINOSA_8H_DOWN	197	-0.438	-0.898	0.71	0.721	1	1162	tags=28%, list=10%, signal=31%
P_AERUGINOSA_FED_UP	50	0.333	0.804	0.73	0.759	1	1907	tags=14%, list=17%, signal=17%
PALS-22(JY3)_DOWN	1793	0.193	0.683	0.739	0.891	1	625	tags=1%, list=5%, signal=1%
D_CONIOSPORA_12H_DOWN	941	0.344	0.735	0.855	0.844	1	2170	tags=25%, list=19%, signal=28%
M_LUTEUS_FED_DOWN	22	0.238	0.715	0.86	0.857	1	2715	tags=23%, list=24%, signal=30%
HEAT_SHOCK_L2_DOWN(LI)	418	-0.287	-0.592	0.982	0.97	1	1370	tags=22%, list=12%, signal=24%
