# Supplementary material for: The purine nucleoside phosphorylase pnp-1 regulates epithelial cell resistance to infection in C. elegans
Source: PLoS Pathog. 2021 Apr 20;17(4):e1009350. doi: 10.1371/journal.ppat.1009350 (PMC8087013; doi:10.1371/journal.ppat.1009350)
Supplement: S7 Table — (XLSX) [file ppat.1009350.s016.xlsx]

## Sheet: pnp-1(jy90)
S6 Table: Detailed results of hypergeometric testing for pnp-1(jy90)
Gene set	# genes in set	#overlap	RF	p-value
80 IPR	80	65	28.8	p< 1.242e-88
pnp-1(jy121) UP (this study)		262	31.5	p < 0
pals-22(jy3)_UP (Reddy et al. 2019)	2611	212	2.9	p < 4.566e-62
Bortezomib_UP (Reddy et al. 2019)	929	192	7.3	p < 9.759E-129
N_parisii_8h_up (Bakowski et al. 2014)	123	89	25.6	p < 4.099E-114
N_parisii_12h_up (Chen et al. 2017)	185	119	22.8	p < 6.237e-145
N_parisii_16h_up (Bakowski et al. 2014)	68	56	29.1	p < 7.516e-77
N_parisii_30h_up (Bakowski et al. 2014)	103	73	25.1	p < 7.286e-92
N_parisii_40h_up (Bakowski et al. 2014)	64	32	17.7	p < 4.699e-33
N_parisii_64h_up (Bakowski et al. 2014)	79	18	8.1	p < 4.75e-12
M_humicola_24h_up (Osman et al. 2018)	95	13	4.8	p < 2.495e-06
Orsay_4d_up (Sarkies et al. 2013)	32	25	27.7	p < 2.109e-33
Orsay_12h_up (Chen et al. 2017)	129	83	22.8	p < 3.336e-99
RNA1wt_up (Sowa et al. 2019)	194	125	22.8	p < 6.136e-153
P_aeruginosa_4h_up (Troemel et al. 2006)	310	46	5.3	p < 6.512e-21
P_aeruginosa_8h_up (Troemel et al. 2006)	271	45	5.9	p < 1.667e-22
S_marcescens_24h_up (Engelmann et al. 2011)	2246	137	2.0	p < 6.112e-18
D_CONIOSPORA_12H_UP (Engelmann et al. 2011)	1503	50	1.3	p < 0.028
Heat_shock_up (Mongkoldhumrongkul et al. 2010)	547	70	4.5	p < 9.768e-28
Cold_warming_up (Jiang et al. 2018)	428	63	5.2	p < 2.323e-28
sta-1_up (Tanguy et al. 2017)	295	69	8.3	p < 1.049e-44
skn1_up (Oliveira et al 2009)	232	18	2.7	p < 1.031e-04
sek1_up (Troemel et al. 2006)	96	35	12.9	p < 3.829e-30
pmk1_up (Troemel et al. 2006)	86	19	7.8	p < 2.162e-12
hsf1_up (Li et al. 2016)	368	29	2.8	p < 5.746e-07
Cry5B_upn(Huffman et al. 2004)	358	39	3.9	p < 3.158e-13
Cadmium_up (Huffman et al. 2004)	413	46	3.9	p < 7.998e-16
rpw24_16h_up (Pukkila-worley et al. 2012)	267	29	3.8	p < 4.451e-10

## Sheet: pnp-1(jy121)
S7 Table: Detailed results of hypergeometric testing for pnp-1(jy90)
Gene set	# genes in set	#overlap	RF	p-value
80 IPR	80	63	30.9	p < 2.567e-87
pnp-1(jy90) UP (this study)		262	31.5	p < 0
pals-22(jy3)_UP (Reddy et al. 2019)	2611	187	2.8	p < 1.591e-52
Bortezomib_UP (Reddy et al. 2019)	929	172	7.3	p < 4.806e-114
N_parisii_8h_up (Bakowski et al. 2014)	123	86	27.4	p < 2.123e-112
N_parisii_12h_up (Chen et al. 2017)	185	113	24.0	p < 1.929e-139
N_parisii_16h_up (Bakowski et al. 2014)	68	56	32.3	p < 1.343e-79
N_parisii_30h_up (Bakowski et al. 2014)	103	69	26.3	p < 2.229e-87
N_parisii_40h_up (Bakowski et al. 2014)	64	31	19.0	p < 6.566e-33
N_parisii_64h_up (Bakowski et al. 2014)	79	17	8.4	p < 9.788e-12
M_humicola_24h_up (Osman et al. 2018)	95	13	5.4	p < 7.873e-07
Orsay_4d_up (Sarkies et al. 2013)	32	25	30.7	p < 1.468e-34
Orsay_12h_up (Chen et al. 2017)	129	81	24.6	p < 1.519e-99
RNA1wt_up (Sowa et al. 2019)	194	121	24.5	p < 8.279e-152
P_aeruginosa_4h_up (Troemel et al. 2006)	310	35	4.4	p < 9.446e-14
P_aeruginosa_8h_up (Troemel et al. 2006)	271	31	4.5	p < 1.909e-12
S_marcescens_24h_up (Engelmann et al. 2011)	2246	119	2.1	p < 3.444e-17
D_CONIOSPORA_12H_UP (Engelmann et al. 2011)	59	3	2.4	p < 0.134
Heat_shock_up (Mongkoldhumrongkul et al. 2010)	547	60	4.3	p < 1.196e-22
Cold_warming_up (Jiang et al. 2018)	428	43	3.9	p < 7.315e-15
sta-1_up (Tanguy et al. 2017)	295	54	7.2	p < 1.829e-31
skn1_up (Oliveira et al 2009)	232	14	2.4	p < 2e-3
sek1_up (Troemel et al. 2006)	96	30	12.3	p < 5.110e-25
pmk1_up (Troemel et al. 2006)	86	15	6.8	p < 3.720e-09
hsf1_up (Li et al. 2016)	368	25	2.7	p < 7.869e-06
Cry5B_upn(Huffman et al. 2004)	358	25	2.7	p < 4.856e-06
Cadmium_up (Huffman et al. 2004)	413	34	3.2	p < 1.376e-09
rpw24_16h_up (Pukkila-worley et al. 2012)	267	25	3.7	p < 1.901e-08
