# Supplementary material for: The purine nucleoside phosphorylase pnp-1 regulates epithelial cell resistance to infection in C. elegans
Source: PLoS Pathog. 2021 Apr 20;17(4):e1009350. doi: 10.1371/journal.ppat.1009350 (PMC8087013; doi:10.1371/journal.ppat.1009350)
Supplement: S8 Table — (XLSX) [file ppat.1009350.s017.xlsx]

## Sheet: pnp-1(jy90)
S8 Table: Detailed GO term results for pnp-1(jy90)
category	over_represented_pvalue	under_represented_pvalue	numDEInCat	numInCat	term	ontology	p.adjust.over_represented	p.adjust.under_represented
GO:0045087	2.48419e-31	1	43	182	innate immune response	BP	1.64925e-27	1
GO:0030246	3.79129e-13	1	20	110	carbohydrate binding	MF	1.25852e-09	1
GO:0050829	5.49396e-06	0.999999	10	78	defense response to Gram-negative bacterium	BP	0.0121581	1
GO:0050830	1.95634e-05	0.999998	8	55	defense response to Gram-positive bacterium	BP	0.0324704	1
GO:0045121	2.90196e-05	0.999997	7	45	membrane raft	CC	0.0385322	1
GO:0034353	0.000570777	0.999985	3	7	RNA pyrophosphohydrolase activity	MF	0.541341	1
GO:0110155	0.000570777	0.999985	3	7	NA	NA	0.541341	1
GO:0005882	0.00152726	0.999929	3	15	intermediate filament	CC	1	1
GO:0000956	0.00233149	0.999872	3	16	nuclear-transcribed mRNA catabolic process	BP	1	1
GO:0006189	0.00481921	0.999882	2	6	'de novo' IMP biosynthetic process	BP	1	1
GO:0062023	0.00493792	0.999887	2	5	collagen-containing extracellular matrix	CC	1	1
GO:0036499	0.00584356	0.999555	3	16	PERK-mediated unfolded protein response	BP	1	1
GO:0031146	0.00601688	0.999238	4	32	SCF-dependent proteasomal ubiquitin-dependent protein catabolic process	BP	1	1
GO:0033149	0.00690528	0.999812	2	5	FFAT motif binding	MF	1	1
GO:0061817	0.00690528	0.999812	2	5	endoplasmic reticulum-plasma membrane tethering	BP	1	1
GO:0090158	0.00690528	0.999812	2	5	endoplasmic reticulum membrane organization	BP	1	1
GO:0010332	0.00837475	0.999712	2	7	response to gamma radiation	BP	1	1
GO:0090162	0.00960093	1	1	1	establishment of epithelial cell polarity	BP	1	1
GO:0004190	0.0117765	0.998814	3	19	aspartic-type endopeptidase activity	MF	1	1
GO:0016747	0.0123908	0.998708	3	22	transferase activity, transferring acyl groups other than amino-acyl groups	MF	1	1
GO:0003857	0.013699	0.999367	2	8	3-hydroxyacyl-CoA dehydrogenase activity	MF	1	1
GO:0008236	0.0145267	0.998352	3	30	serine-type peptidase activity	MF	1	1
GO:0031177	0.0150505	0.999943	1	2	phosphopantetheine binding	MF	1	1
GO:0071558	0.0157772	0.999938	1	2	histone demethylase activity (H3-K27 specific)	MF	1	1
GO:0008239	0.0163103	0.999117	2	11	dipeptidyl-peptidase activity	MF	1	1
GO:0051607	0.0166082	1	1	1	defense response to virus	BP	1	1
GO:0045177	0.0170333	0.999033	2	13	apical part of cell	CC	1	1
GO:0070830	0.0170827	0.999927	1	2	bicellular tight junction assembly	BP	1	1
GO:0006164	0.0172823	0.999036	2	11	purine nucleotide biosynthetic process	BP	1	1
GO:0003937	0.0180789	1	1	1	IMP cyclohydrolase activity	MF	1	1
GO:0004643	0.0180789	1	1	1	phosphoribosylaminoimidazolecarboxamide formyltransferase activity	MF	1	1
GO:0016287	0.0181445	1	1	1	glycerone-phosphate O-acyltransferase activity	MF	1	1
GO:0044255	0.0187983	0.998903	2	11	cellular lipid metabolic process	BP	1	1
GO:0006203	0.0201193	1	1	1	dGTP catabolic process	BP	1	1
GO:0008832	0.0201193	1	1	1	dGTPase activity	MF	1	1
GO:0031047	0.0206317	0.997279	3	42	gene silencing by RNA	BP	1	1
GO:0045180	0.02318	0.99982	1	3	basal cortex	CC	1	1
GO:0071557	0.0232126	0.999819	1	3	histone H3-K27 demethylation	BP	1	1
GO:2000748	0.0232949	1	1	1	positive regulation of defecation rhythm	BP	1	1
GO:0035434	0.0241477	0.998449	2	9	copper ion transmembrane transport	BP	1	1
GO:0002376	0.0253243	0.998193	2	15	immune system process	BP	1	1
GO:0004044	0.0253269	1	1	1	amidophosphoribosyltransferase activity	MF	1	1
GO:0007586	0.0255609	1	1	1	digestion	BP	1	1
GO:0030856	0.0255609	1	1	1	regulation of epithelial cell differentiation	BP	1	1
GO:0005375	0.0257948	0.998247	2	10	copper ion transmembrane transporter activity	MF	1	1
GO:0097602	0.0263483	0.99632	3	24	cullin family protein binding	MF	1	1
GO:0060205	0.0271593	1	1	1	cytoplasmic vesicle lumen	CC	1	1
GO:0008817	0.0274923	1	1	1	cob(I)yrinic acid a,c-diamide adenosyltransferase activity	MF	1	1
GO:0022600	0.0280149	1	1	1	digestive system process	BP	1	1
GO:0004032	0.0285253	0.997954	2	10	alditol:NADP+ 1-oxidoreductase activity	MF	1	1
GO:0001172	0.0298767	0.999663	1	4	transcription, RNA-templated	BP	1	1
GO:0003968	0.0298767	0.999663	1	4	RNA-directed 5'-3' RNA polymerase activity	MF	1	1
GO:0070919	0.0298767	0.999663	1	4	production of siRNA involved in chromatin silencing by small RNA	BP	1	1
GO:0006820	0.0303199	0.997617	2	15	anion transport	BP	1	1
GO:0001147	0.0322284	0.999651	1	3	transcription termination site sequence-specific DNA binding	MF	1	1
GO:0008106	0.0339521	0.997279	2	11	alcohol dehydrogenase (NADP+) activity	MF	1	1
GO:0009103	0.0351465	0.999687	1	2	lipopolysaccharide biosynthetic process	BP	1	1
GO:0033692	0.0351465	0.999687	1	2	cellular polysaccharide biosynthetic process	BP	1	1
GO:0030163	0.0366739	0.994056	3	32	protein catabolic process	BP	1	1
GO:0031380	0.0372061	0.999441	1	5	nuclear RNA-directed RNA polymerase complex	CC	1	1
GO:0006878	0.0374332	0.996794	2	12	cellular copper ion homeostasis	BP	1	1
GO:0004594	0.0374588	0.999644	1	2	pantothenate kinase activity	MF	1	1
GO:0090305	0.0386046	0.991162	4	64	nucleic acid phosphodiester bond hydrolysis	BP	1	1
GO:0016486	0.0386601	0.999496	1	3	peptide hormone processing	BP	1	1
GO:0008611	0.039887	0.999596	1	2	ether lipid biosynthetic process	BP	1	1
GO:0086038	0.040289	0.999588	1	2	calcium:sodium antiporter activity involved in regulation of cardiac muscle cell membrane potential	MF	1	1
GO:0017059	0.0403389	0.999587	1	2	serine C-palmitoyltransferase complex	CC	1	1
GO:0004402	0.0415117	0.996082	2	17	histone acetyltransferase activity	MF	1	1
GO:0004477	0.0431334	0.999527	1	2	methenyltetrahydrofolate cyclohydrolase activity	MF	1	1
GO:0004488	0.0431334	0.999527	1	2	methylenetetrahydrofolate dehydrogenase (NADP+) activity	MF	1	1
GO:0004066	0.0461229	0.999458	1	2	asparagine synthase (glutamine-hydrolyzing) activity	MF	1	1
GO:0006529	0.0461229	0.999458	1	2	asparagine biosynthetic process	BP	1	1
GO:0006631	0.0483085	0.988152	4	60	fatty acid metabolic process	BP	1	1
GO:0008126	0.0496282	0.999372	1	2	acetylesterase activity	MF	1	1
GO:0034338	0.0496282	0.999372	1	2	short-chain carboxylesterase activity	MF	1	1
GO:0005542	0.0506059	0.999346	1	2	folic acid binding	MF	1	1
GO:0035461	0.0506059	0.999346	1	2	vitamin transmembrane transport	BP	1	1
GO:0051180	0.0506059	0.999346	1	2	vitamin transport	BP	1	1
GO:0090482	0.0506059	0.999346	1	2	vitamin transmembrane transporter activity	MF	1	1
GO:0090328	0.0541264	0.999251	1	2	regulation of olfactory learning	BP	1	1
GO:0004126	0.0544561	0.999242	1	2	cytidine deaminase activity	MF	1	1
GO:0006217	0.0544561	0.999242	1	2	deoxycytidine catabolic process	BP	1	1
GO:0009972	0.0544561	0.999242	1	2	cytidine deamination	BP	1	1
GO:0046109	0.0544561	0.999242	1	2	uridine biosynthetic process	BP	1	1
GO:0047844	0.0544561	0.999242	1	2	deoxycytidine deaminase activity	MF	1	1
GO:0102567	0.0549785	0.999227	1	2	phospholipase A2 activity (consuming 1,2-dipalmitoylphosphatidylcholine)	MF	1	1
GO:0102568	0.0549785	0.999227	1	2	phospholipase A2 activity consuming 1,2-dioleoylphosphatidylethanolamine)	MF	1	1
GO:1905885	0.0570215	0.998894	1	3	positive regulation of triglyceride transport	BP	1	1
GO:0061837	0.0587364	0.998825	1	3	neuropeptide processing	BP	1	1
GO:0050321	0.0597965	0.998632	1	4	tau-protein kinase activity	MF	1	1
GO:0008179	0.0606211	0.998747	1	3	adenylate cyclase binding	MF	1	1
GO:0045761	0.0606211	0.998747	1	3	regulation of adenylate cyclase activity	BP	1	1
GO:1990357	0.0606784	0.998745	1	3	terminal web	CC	1	1
GO:0004758	0.0645442	0.998577	1	3	serine C-palmitoyltransferase activity	MF	1	1
GO:0004705	0.0651668	0.998549	1	3	JUN kinase activity	MF	1	1
GO:0007258	0.0651668	0.998549	1	3	JUN phosphorylation	BP	1	1
GO:0007492	0.0670028	0.998164	1	5	endoderm development	BP	1	1
GO:0000226	0.0735284	0.983952	3	48	microtubule cytoskeleton organization	BP	1	1
GO:0019008	0.0737539	0.998134	1	3	molybdopterin synthase complex	CC	1	1
GO:0004555	0.0746133	0.997856	1	4	alpha,alpha-trehalase activity	MF	1	1
GO:0005991	0.0746133	0.997856	1	4	trehalose metabolic process	BP	1	1
GO:0007163	0.0749498	0.989917	2	24	establishment or maintenance of cell polarity	BP	1	1
GO:0050658	0.0755671	0.9978	1	4	RNA transport	BP	1	1
GO:0032467	0.076127	0.997766	1	4	positive regulation of cytokinesis	BP	1	1
GO:0051260	0.0782152	0.989355	2	20	protein homooligomerization	BP	1	1
GO:0009236	0.0788595	0.997862	1	3	cobalamin biosynthetic process	BP	1	1
GO:0008270	0.0789515	0.958661	12	352	zinc ion binding	MF	1	1
GO:0009113	0.0797641	0.997384	1	5	purine nucleobase biosynthetic process	BP	1	1
GO:0051861	0.0803674	0.997778	1	3	glycolipid binding	MF	1	1
GO:1902097	0.0826873	0.997185	1	5	positive regulation of transcription from RNA polymerase II promoter involved in defense response to Gram-negative bacterium	BP	1	1
GO:0015937	0.0830632	0.997333	1	4	coenzyme A biosynthetic process	BP	1	1
GO:0035999	0.0889154	0.996936	1	4	tetrahydrofolate interconversion	BP	1	1
GO:0000147	0.0896201	0.996549	1	6	actin cortical patch assembly	BP	1	1
GO:0030048	0.0896201	0.996549	1	6	actin filament-based movement	BP	1	1
GO:0051127	0.0896201	0.996549	1	6	positive regulation of actin nucleation	BP	1	1
GO:0051666	0.0896201	0.996549	1	6	actin cortical patch localization	BP	1	1
GO:0003674	0.0910424	0.963913	6	145	molecular_function	MF	1	1
GO:0050921	0.0912567	0.996419	1	6	positive regulation of chemotaxis	BP	1	1
GO:0008409	0.0913299	0.996413	1	6	5'-3' exonuclease activity	MF	1	1
GO:0006369	0.0920448	0.996356	1	6	termination of RNA polymerase II transcription	BP	1	1
GO:0016973	0.0956856	0.996056	1	6	poly(A)+ mRNA export from nucleus	BP	1	1
GO:0007254	0.0976438	0.996049	1	5	JNK cascade	BP	1	1
GO:1904731	0.0980532	0.995854	1	6	positive regulation of intestinal lipid absorption	BP	1	1
GO:0047372	0.0981467	0.996251	1	4	acylglycerol lipase activity	MF	1	1
GO:0030915	0.0982738	0.995835	1	6	Smc5-Smc6 complex	CC	1	1
GO:0008154	0.098656	0.995802	1	6	actin polymerization or depolymerization	BP	1	1
GO:0016790	0.0995673	0.996139	1	4	thiolester hydrolase activity	MF	1	1
GO:0050435	0.101511	0.995983	1	4	amyloid-beta metabolic process	BP	1	1
GO:0016604	0.103239	0.995171	1	8	nuclear body	CC	1	1
GO:0004348	0.105799	0.995157	1	6	glucosylceramidase activity	MF	1	1
GO:0009253	0.105902	0.995619	1	4	peptidoglycan catabolic process	BP	1	1
GO:0046512	0.106932	0.995243	1	5	sphingosine biosynthetic process	BP	1	1
GO:0006814	0.108727	0.981655	2	31	sodium ion transport	BP	1	1
GO:0006541	0.111477	0.994264	1	9	glutamine metabolic process	BP	1	1
GO:0015809	0.112124	0.994758	1	5	arginine transport	BP	1	1
GO:0048680	0.112159	0.994017	1	12	positive regulation of axon regeneration	BP	1	1
GO:0031225	0.11266	0.994493	1	6	anchored component of membrane	CC	1	1
GO:0010877	0.114392	0.994044	1	8	lipid transport involved in lipid storage	BP	1	1
GO:0045887	0.118513	0.993499	1	9	positive regulation of synaptic growth at neuromuscular junction	BP	1	1
GO:0045179	0.119869	0.993574	1	7	apical cortex	CC	1	1
GO:0031490	0.121345	0.993411	1	7	chromatin DNA binding	MF	1	1
GO:0006509	0.12172	0.993547	1	6	membrane protein ectodomain proteolysis	BP	1	1
GO:0043171	0.122631	0.992875	1	11	peptide catabolic process	BP	1	1
GO:0030953	0.122797	0.992924	1	10	astral microtubule organization	BP	1	1
GO:0016573	0.124582	0.97731	2	29	histone acetylation	BP	1	1
GO:0031110	0.126149	0.992865	1	7	regulation of microtubule polymerization or depolymerization	BP	1	1
GO:0035418	0.129147	0.992077	1	11	protein localization to synapse	BP	1	1
GO:0004623	0.130303	0.992863	1	5	phospholipase A2 activity	MF	1	1
GO:0050482	0.130303	0.992863	1	5	arachidonic acid secretion	BP	1	1
GO:0060290	0.132494	0.991828	1	9	transdifferentiation	BP	1	1
GO:2000292	0.134216	0.991734	1	8	regulation of defecation	BP	1	1
GO:0006508	0.134742	0.932603	8	254	proteolysis	BP	1	1
GO:0044666	0.135059	0.991499	1	9	MLL3/4 complex	CC	1	1
GO:0006777	0.138049	0.991641	1	6	Mo-molybdopterin cofactor biosynthetic process	BP	1	1
GO:0031461	0.146108	0.989887	1	10	cullin-RING ubiquitin ligase complex	CC	1	1
GO:0005112	0.14666	0.98971	1	11	Notch binding	MF	1	1
GO:0007010	0.147146	0.98964	1	11	cytoskeleton organization	BP	1	1
GO:0030864	0.149681	0.989371	1	10	cortical actin cytoskeleton	CC	1	1
GO:0009058	0.150355	0.969283	2	31	biosynthetic process	BP	1	1
GO:0005254	0.152837	0.968467	2	31	chloride channel activity	MF	1	1
GO:0003796	0.153903	0.989538	1	6	lysozyme activity	MF	1	1
GO:0016070	0.1566	0.98864	1	8	RNA metabolic process	BP	1	1
GO:0005874	0.156921	0.952048	3	76	microtubule	CC	1	1
GO:0003712	0.160758	0.9656	2	36	transcription coregulator activity	MF	1	1
GO:0005575	0.16469	0.937817	4	96	cellular_component	CC	1	1
GO:0005881	0.165439	0.986805	1	11	cytoplasmic microtubule	CC	1	1
GO:0006665	0.167694	0.963354	2	32	sphingolipid metabolic process	BP	1	1
GO:0005768	0.168065	0.947127	3	70	endosome	CC	1	1
GO:0009116	0.17364	0.986203	1	7	nucleoside metabolic process	BP	1	1
GO:0000902	0.174193	0.985203	1	12	cell morphogenesis	BP	1	1
GO:0071028	0.175667	0.985867	1	7	nuclear mRNA surveillance	BP	1	1
GO:0070006	0.181886	0.98371	1	13	metalloaminopeptidase activity	MF	1	1
GO:0042277	0.184184	0.98328	1	13	peptide binding	MF	1	1
GO:0030422	0.186795	0.982605	1	15	production of siRNA involved in RNA interference	BP	1	1
GO:2000294	0.189803	0.98262	1	10	positive regulation of defecation	BP	1	1
GO:0016936	0.197737	0.981565	1	8	galactoside binding	MF	1	1
GO:0040001	0.200721	0.979714	1	16	establishment of mitotic spindle localization	BP	1	1
GO:0051536	0.200906	0.950527	2	40	iron-sulfur cluster binding	MF	1	1
GO:1905905	0.206915	0.978834	1	12	pharyngeal gland morphogenesis	BP	1	1
GO:0070403	0.210657	0.978647	1	9	NAD+ binding	MF	1	1
GO:0030479	0.211363	0.977873	1	12	actin cortical patch	CC	1	1
GO:0032504	0.21616	0.97681	1	12	multicellular organism reproduction	BP	1	1
GO:0004714	0.217126	0.975806	1	20	transmembrane receptor protein tyrosine kinase activity	MF	1	1
GO:0005770	0.219862	0.975466	1	16	late endosome	CC	1	1
GO:0006874	0.221814	0.974765	1	19	cellular calcium ion homeostasis	BP	1	1
GO:1902476	0.223805	0.940713	2	48	chloride transmembrane transport	BP	1	1
GO:0004707	0.226731	0.97437	1	12	MAP kinase activity	MF	1	1
GO:0015297	0.232273	0.972715	1	14	antiporter activity	MF	1	1
GO:0005884	0.233719	0.972113	1	16	actin filament	CC	1	1
GO:0010494	0.235176	0.971862	1	15	cytoplasmic stress granule	CC	1	1
GO:0033674	0.23583	0.971108	1	22	positive regulation of kinase activity	BP	1	1
GO:0008374	0.237845	0.971875	1	11	O-acyltransferase activity	MF	1	1
GO:0090307	0.242012	0.969993	1	16	mitotic spindle assembly	BP	1	1
GO:0072686	0.246114	0.968614	1	19	mitotic spindle	CC	1	1
GO:0000978	0.250011	0.92888	2	49	RNA polymerase II proximal promoter sequence-specific DNA binding	MF	1	1
GO:0008233	0.250622	0.876446	5	170	peptidase activity	MF	1	1
GO:0003993	0.253931	0.967713	1	11	acid phosphatase activity	MF	1	1
GO:0009451	0.255199	0.967372	1	11	RNA modification	BP	1	1
GO:0006511	0.255805	0.885227	4	115	ubiquitin-dependent protein catabolic process	BP	1	1
GO:0051453	0.256797	0.96577	1	18	regulation of intracellular pH	BP	1	1
GO:0005778	0.259502	0.965539	1	14	peroxisomal membrane	CC	1	1
GO:0016485	0.261826	0.964577	1	16	protein processing	BP	1	1
GO:0005876	0.262644	0.964342	1	16	spindle microtubule	CC	1	1
GO:0016874	0.264917	0.896325	3	89	ligase activity	MF	1	1
GO:0008360	0.265035	0.963523	1	17	regulation of cell shape	BP	1	1
GO:0004252	0.270451	0.961927	1	17	serine-type endopeptidase activity	MF	1	1
GO:0004177	0.272127	0.9611	1	20	aminopeptidase activity	MF	1	1
GO:0018107	0.273229	0.960523	1	23	peptidyl-threonine phosphorylation	BP	1	1
GO:0007040	0.279469	0.959185	1	17	lysosome organization	BP	1	1
GO:0004521	0.281293	0.958927	1	15	endoribonuclease activity	MF	1	1
GO:0006629	0.286286	0.852151	5	161	lipid metabolic process	BP	1	1
GO:0006730	0.287776	0.956887	1	15	one-carbon metabolic process	BP	1	1
GO:0007369	0.291939	0.954951	1	19	gastrulation	BP	1	1
GO:0005773	0.293785	0.954947	1	15	vacuole	CC	1	1
GO:0046513	0.297264	0.953801	1	15	ceramide biosynthetic process	BP	1	1
GO:0006637	0.299453	0.953285	1	14	acyl-CoA metabolic process	BP	1	1
GO:0010506	0.301	0.95205	1	18	regulation of autophagy	BP	1	1
GO:0045165	0.301707	0.952124	1	16	cell fate commitment	BP	1	1
GO:0005764	0.302191	0.873809	3	85	lysosome	CC	1	1
GO:0008375	0.303283	0.951588	1	16	acetylglucosaminyltransferase activity	MF	1	1
GO:0043235	0.313136	0.946793	1	29	receptor complex	CC	1	1
GO:0008324	0.317105	0.946556	1	17	cation transmembrane transporter activity	MF	1	1
GO:0047617	0.320601	0.945687	1	15	acyl-CoA hydrolase activity	MF	1	1
GO:0004930	0.325897	0.889139	2	57	G protein-coupled receptor activity	MF	1	1
GO:0008643	0.330345	0.942074	1	15	carbohydrate transport	BP	1	1
GO:0005200	0.331451	0.941046	1	18	structural constituent of cytoskeleton	MF	1	1
GO:0034707	0.332922	0.940662	1	17	chloride channel complex	CC	1	1
GO:0006816	0.333946	0.93906	1	27	calcium ion transport	BP	1	1
GO:0031430	0.335454	0.938324	1	29	M band	CC	1	1
GO:0008194	0.340694	0.880807	2	51	UDP-glycosyltransferase activity	MF	1	1
GO:0019005	0.34361	0.935817	1	21	SCF ubiquitin ligase complex	CC	1	1
GO:0031902	0.350938	0.932968	1	20	late endosome membrane	CC	1	1
GO:0016705	0.352543	0.873709	2	51	oxidoreductase activity, acting on paired donors, with incorporation or reduction of molecular oxygen	MF	1	1
GO:0008652	0.354275	0.931927	1	18	cellular amino acid biosynthetic process	BP	1	1
GO:0004519	0.360736	0.928425	1	23	endonuclease activity	MF	1	1
GO:0015293	0.361202	0.928224	1	23	symporter activity	MF	1	1
GO:0006644	0.361962	0.928681	1	18	phospholipid metabolic process	BP	1	1
GO:0036459	0.362627	0.927189	1	27	thiol-dependent ubiquitinyl hydrolase activity	MF	1	1
GO:0000922	0.364109	0.926455	1	28	spindle pole	CC	1	1
GO:0016246	0.366914	0.924745	1	35	RNA interference	BP	1	1
GO:0030421	0.370582	0.923424	1	30	defecation	BP	1	1
GO:0005829	0.374746	0.743434	10	425	cytosol	CC	1	1
GO:0007017	0.382398	0.919213	1	20	microtubule-based process	BP	1	1
GO:0016567	0.389287	0.790452	4	155	protein ubiquitination	BP	1	1
GO:0018108	0.391764	0.912976	1	39	peptidyl-tyrosine phosphorylation	BP	1	1
GO:0007165	0.394467	0.78612	4	181	signal transduction	BP	1	1
GO:0036498	0.395231	0.809455	3	103	IRE1-mediated unfolded protein response	BP	1	1
GO:0016788	0.395944	0.912463	1	22	hydrolase activity, acting on ester bonds	MF	1	1
GO:0006821	0.399493	0.910303	1	25	chloride transport	BP	1	1
GO:0052689	0.400335	0.910162	1	23	carboxylic ester hydrolase activity	MF	1	1
GO:0005802	0.410111	0.904852	1	26	trans-Golgi network	CC	1	1
GO:0030036	0.41541	0.901785	1	29	actin cytoskeleton organization	BP	1	1
GO:0000724	0.421855	0.898391	1	29	double-strand break repair via homologous recombination	BP	1	1
GO:0008654	0.429597	0.895217	1	22	phospholipid biosynthetic process	BP	1	1
GO:0016758	0.434914	0.818191	2	63	transferase activity, transferring hexosyl groups	MF	1	1
GO:0006812	0.439717	0.888308	1	32	cation transport	BP	1	1
GO:0007186	0.440498	0.813729	2	72	G protein-coupled receptor signaling pathway	BP	1	1
GO:0004497	0.44056	0.814162	2	61	monooxygenase activity	MF	1	1
GO:0015020	0.453753	0.880942	1	26	glucuronosyltransferase activity	MF	1	1
GO:0051213	0.454864	0.879887	1	29	dioxygenase activity	MF	1	1
GO:0016798	0.454949	0.879159	1	36	hydrolase activity, acting on glycosyl bonds	MF	1	1
GO:0051539	0.459132	0.877353	1	29	4 iron, 4 sulfur cluster binding	MF	1	1
GO:0016579	0.460789	0.875835	1	34	protein deubiquitination	BP	1	1
GO:0016746	0.471975	0.789967	2	68	transferase activity, transferring acyl groups	MF	1	1
GO:0006635	0.477238	0.866369	1	28	fatty acid beta-oxidation	BP	1	1
GO:0040017	0.47972	0.862915	1	53	positive regulation of locomotion	BP	1	1
GO:0003724	0.485989	0.859074	1	48	RNA helicase activity	MF	1	1
GO:0003824	0.496105	0.65575	7	318	catalytic activity	MF	1	1
GO:0016042	0.496436	0.852964	1	36	lipid catabolic process	BP	1	1
GO:0003690	0.505165	0.84786	1	29	double-stranded DNA binding	MF	1	1
GO:0031966	0.507559	0.846215	1	29	mitochondrial membrane	CC	1	1
GO:0008104	0.517206	0.837648	1	49	protein localization	BP	1	1
GO:0046662	0.517215	0.838154	1	41	regulation of oviposition	BP	1	1
GO:0007169	0.51739	0.838029	1	41	transmembrane receptor protein tyrosine kinase signaling pathway	BP	1	1
GO:0005615	0.5194	0.659469	5	206	extracellular space	CC	1	1
GO:0035556	0.527727	0.742298	2	119	intracellular signal transduction	BP	1	1
GO:0007281	0.531734	0.827485	1	42	germ cell development	BP	1	1
GO:0018105	0.551077	0.721959	2	93	peptidyl-serine phosphorylation	BP	1	1
GO:0005506	0.560596	0.713704	2	78	iron ion binding	MF	1	1
GO:0005815	0.563724	0.80191	1	51	microtubule organizing center	CC	1	1
GO:0020037	0.570231	0.704532	2	81	heme binding	MF	1	1
GO:0005765	0.571055	0.796791	1	39	lysosomal membrane	CC	1	1
GO:0016787	0.571069	0.543663	13	661	hydrolase activity	MF	1	1
GO:0000132	0.574038	0.793549	1	48	establishment of mitotic spindle orientation	BP	1	1
GO:0000278	0.574207	0.793704	1	44	mitotic cell cycle	BP	1	1
GO:0008017	0.57624	0.791038	1	60	microtubule binding	MF	1	1
GO:0031625	0.579578	0.78933	1	42	ubiquitin protein ligase binding	MF	1	1
GO:0004713	0.588943	0.78038	1	54	protein tyrosine kinase activity	MF	1	1
GO:0004674	0.589561	0.609413	4	228	protein serine/threonine kinase activity	MF	1	1
GO:0003682	0.600336	0.770116	1	56	chromatin binding	MF	1	1
GO:0005856	0.602985	0.595671	4	211	cytoskeleton	CC	1	1
GO:0008152	0.607118	0.763917	1	56	metabolic process	BP	1	1
GO:0000776	0.613146	0.758616	1	51	kinetochore	CC	1	1
GO:0090502	0.618465	0.754152	1	44	RNA phosphodiester bond hydrolysis, endonucleolytic	BP	1	1
GO:0005777	0.623242	0.749682	1	43	peroxisome	CC	1	1
GO:0008237	0.625952	0.745768	1	62	metallopeptidase activity	MF	1	1
GO:0006897	0.64027	0.731217	1	70	endocytosis	BP	1	1
GO:0030170	0.649141	0.723662	1	45	pyridoxal phosphate binding	MF	1	1
GO:0004842	0.649466	0.722195	1	61	ubiquitin-protein transferase activity	MF	1	1
GO:0051015	0.650535	0.72049	1	75	actin filament binding	MF	1	1
GO:0016491	0.650596	0.498144	7	329	oxidoreductase activity	MF	1	1
GO:0043186	0.654864	0.716265	1	67	P granule	CC	1	1
GO:0006468	0.655205	0.518944	5	310	protein phosphorylation	BP	1	1
GO:0004386	0.66302	0.70697	1	84	helicase activity	MF	1	1
GO:0000790	0.667333	0.703309	1	59	nuclear chromatin	CC	1	1
GO:0008234	0.672697	0.697675	1	55	cysteine-type peptidase activity	MF	1	1
GO:0016757	0.672955	0.596202	2	106	transferase activity, transferring glycosyl groups	MF	1	1
GO:0006325	0.675046	0.6947	1	61	chromatin organization	BP	1	1
GO:0045138	0.675563	0.693647	1	71	nematode male tail tip morphogenesis	BP	1	1
GO:0005623	0.676609	0.494753	5	315	cell	CC	1	1
GO:0016311	0.715135	0.647962	1	54	dephosphorylation	BP	1	1
GO:0018991	0.717795	0.643541	1	73	oviposition	BP	1	1
GO:0022857	0.723287	0.534838	2	123	transmembrane transporter activity	MF	1	1
GO:0004672	0.727149	0.454183	4	279	protein kinase activity	MF	1	1
GO:0005813	0.73301	0.624296	1	67	centrosome	CC	1	1
GO:0040011	0.735191	0.620785	1	82	locomotion	BP	1	1
GO:0055114	0.743582	0.37475	9	450	oxidation-reduction process	BP	1	1
GO:0003779	0.748564	0.602638	1	86	actin binding	MF	1	1
GO:0043161	0.770426	0.572401	1	68	proteasome-mediated ubiquitin-dependent protein catabolic process	BP	1	1
GO:0008340	0.774749	0.420009	3	224	determination of adult lifespan	BP	1	1
GO:0005886	0.780838	0.328961	9	617	plasma membrane	CC	1	1
GO:0010468	0.789367	0.54326	1	81	regulation of gene expression	BP	1	1
GO:0006811	0.801679	0.382354	3	226	ion transport	BP	1	1
GO:0055085	0.806198	0.333224	5	348	transmembrane transport	BP	1	1
GO:0016301	0.807666	0.331172	5	362	kinase activity	MF	1	1
GO:0000981	0.816912	0.49866	1	80	DNA-binding transcription factor activity, RNA polymerase II-specific	MF	1	1
GO:0005576	0.817889	0.359047	3	194	extracellular region	CC	1	1
GO:0016310	0.821221	0.312471	5	368	phosphorylation	BP	1	1
GO:0031410	0.84006	0.457189	1	102	cytoplasmic vesicle	CC	1	1
GO:0016021	0.841644	0.201957	48	2438	integral component of membrane	CC	1	1
GO:0043231	0.842857	0.36109	2	146	intracellular membrane-bounded organelle	CC	1	1
GO:0043005	0.847079	0.444235	1	100	neuron projection	CC	1	1
GO:0055120	0.849871	0.439307	1	89	striated muscle dense body	CC	1	1
GO:0006281	0.864854	0.409574	1	109	DNA repair	BP	1	1
GO:0030054	0.874813	0.38905	1	119	cell junction	CC	1	1
GO:0000122	0.880445	0.377332	1	113	negative regulation of transcription by RNA polymerase II	BP	1	1
GO:0000977	0.88483	0.36824	1	100	RNA polymerase II regulatory region sequence-specific DNA binding	MF	1	1
GO:0003729	0.886297	0.364879	1	107	mRNA binding	MF	1	1
GO:0005524	0.891586	0.181307	9	769	ATP binding	MF	1	1
GO:0005789	0.896416	0.265126	2	166	endoplasmic reticulum membrane	CC	1	1
GO:0005509	0.911103	0.307433	1	132	calcium ion binding	MF	1	1
GO:0030424	0.915624	0.296166	1	145	axon	CC	1	1
GO:0003924	0.926427	0.269156	1	112	GTPase activity	MF	1	1
GO:0042025	0.934521	0.18617	2	184	host cell nucleus	CC	1	1
GO:0046872	0.946626	0.0874849	15	1057	metal ion binding	MF	1	1
GO:0016020	0.95731	0.0598258	49	2734	membrane	CC	1	1
GO:0002119	0.959249	0.173366	1	195	nematode larval development	BP	1	1
GO:0003676	0.960851	0.0948441	4	423	nucleic acid binding	MF	1	1
GO:0005525	0.964653	0.155909	1	147	GTP binding	MF	1	1
GO:0045944	0.965568	0.152619	1	172	positive regulation of transcription by RNA polymerase II	BP	1	1
GO:0043565	0.967455	0.106301	2	231	sequence-specific DNA binding	MF	1	1
GO:0016740	0.968033	0.0621606	9	735	transferase activity	MF	1	1
GO:0005887	0.974154	0.122107	1	205	integral component of plasma membrane	CC	1	1
GO:0030154	0.980721	0.0969622	1	203	cell differentiation	BP	1	1
GO:0005794	0.982069	0.0915917	1	188	Golgi apparatus	CC	1	1
GO:0006355	0.983095	0.0517198	3	356	regulation of transcription, DNA-templated	BP	1	1
GO:0003723	0.993873	0.0214304	3	431	RNA binding	MF	1	1
GO:0009792	0.99538	0.0300518	1	293	embryo development ending in birth or egg hatching	BP	1	1
GO:0000166	0.996912	0.00929275	5	748	nucleotide binding	MF	1	1
GO:0007275	0.997647	0.0169484	1	355	multicellular organism development	BP	1	1
GO:0003700	0.998069	0.0143405	1	274	DNA-binding transcription factor activity	MF	1	1
GO:0005783	0.99939	0.00526949	1	319	endoplasmic reticulum	CC	1	1
GO:0005515	0.999671	0.00103212	7	998	protein binding	MF	1	1
GO:0003677	0.999822	0.00112563	2	527	DNA binding	MF	1	1
GO:0005737	0.999991	2.54832e-05	15	1739	cytoplasm	CC	1	0.0563942
GO:0005634	1	1.28604e-06	14	1843	nucleus	CC	1	0.00820993
GO:0000002	1	0.958694	0	2	mitochondrial genome maintenance	BP	1	1
GO:0000003	1	0.156639	0	101	reproduction	BP	1	1
GO:0000009	1	0.975915	0	1	alpha-1,6-mannosyltransferase activity	MF	1	1
GO:0000012	1	0.973908	0	1	single strand break repair	BP	1	1
GO:0000014	1	0.890515	0	7	single-stranded DNA endodeoxyribonuclease activity	MF	1	1
GO:0000015	1	0.975103	0	1	phosphopyruvate hydratase complex	CC	1	1
GO:0000019	1	0.986156	0	1	regulation of mitotic recombination	BP	1	1
GO:0000022	1	0.962279	0	2	mitotic spindle elongation	BP	1	1
GO:0000026	1	0.954391	0	2	alpha-1,2-mannosyltransferase activity	MF	1	1
GO:0000027	1	0.574313	0	21	ribosomal large subunit assembly	BP	1	1
GO:0000028	1	0.707239	0	13	ribosomal small subunit assembly	BP	1	1
GO:0000030	1	0.837825	0	8	mannosyltransferase activity	MF	1	1
GO:0000032	1	0.957513	0	2	cell wall mannoprotein biosynthetic process	BP	1	1
GO:0000033	1	0.973302	0	1	alpha-1,3-mannosyltransferase activity	MF	1	1
GO:0000035	1	0.944935	0	2	acyl binding	MF	1	1
GO:0000036	1	0.944935	0	2	acyl carrier activity	MF	1	1
GO:0000038	1	0.947619	0	2	very long-chain fatty acid metabolic process	BP	1	1
GO:0000041	1	0.9543	0	2	transition metal ion transport	BP	1	1
GO:0000045	1	0.552443	0	28	autophagosome assembly	BP	1	1
GO:0000048	1	0.939327	0	4	peptidyltransferase activity	MF	1	1
GO:0000049	1	0.558328	0	28	tRNA binding	MF	1	1
GO:0000054	1	0.907809	0	4	ribosomal subunit export from nucleus	BP	1	1
GO:0000055	1	0.907577	0	5	ribosomal large subunit export from nucleus	BP	1	1
GO:0000056	1	0.966483	0	2	ribosomal small subunit export from nucleus	BP	1	1
GO:0000062	1	0.735763	0	12	fatty-acyl-CoA binding	MF	1	1
GO:0000064	1	0.972859	0	1	L-ornithine transmembrane transporter activity	MF	1	1
GO:0000070	1	0.645422	0	32	mitotic sister chromatid segregation	BP	1	1
GO:0000075	1	0.972611	0	1	cell cycle checkpoint	BP	1	1
GO:0000076	1	0.931826	0	4	DNA replication checkpoint	BP	1	1
GO:0000077	1	0.786486	0	14	DNA damage checkpoint	BP	1	1
GO:0000079	1	0.55005	0	24	regulation of cyclin-dependent protein serine/threonine kinase activity	BP	1	1
GO:0000082	1	0.93413	0	4	G1/S transition of mitotic cell cycle	BP	1	1
GO:0000083	1	0.933454	0	4	regulation of transcription involved in G1/S transition of mitotic cell cycle	BP	1	1
GO:0000086	1	0.882273	0	6	G2/M transition of mitotic cell cycle	BP	1	1
GO:0000095	1	0.97325	0	1	S-adenosyl-L-methionine transmembrane transporter activity	MF	1	1
GO:0000103	1	0.981593	0	1	sulfate assimilation	BP	1	1
GO:0000104	1	0.918202	0	4	succinate dehydrogenase activity	MF	1	1
GO:0000109	1	0.973458	0	1	nucleotide-excision repair complex	CC	1	1
GO:0000110	1	0.937368	0	3	nucleotide-excision repair factor 1 complex	CC	1	1
GO:0000111	1	0.992446	0	1	nucleotide-excision repair factor 2 complex	CC	1	1
GO:0000112	1	0.988831	0	1	nucleotide-excision repair factor 3 complex	CC	1	1
GO:0000118	1	0.865143	0	10	histone deacetylase complex	CC	1	1
GO:0000123	1	0.829899	0	9	histone acetyltransferase complex	CC	1	1
GO:0000124	1	0.837965	0	8	SAGA complex	CC	1	1
GO:0000126	1	0.951031	0	3	transcription factor TFIIIB complex	CC	1	1
GO:0000127	1	0.958755	0	3	transcription factor TFIIIC complex	CC	1	1
GO:0000137	1	0.977094	0	3	Golgi cis cisterna	CC	1	1
GO:0000138	1	0.8396	0	9	Golgi trans cisterna	CC	1	1
GO:0000139	1	0.10733	0	106	Golgi membrane	CC	1	1
GO:0000145	1	0.900818	0	8	exocyst	CC	1	1
GO:0000146	1	0.919789	0	11	microfilament motor activity	MF	1	1
GO:0000149	1	0.549515	0	25	SNARE binding	MF	1	1
GO:0000150	1	0.974201	0	1	recombinase activity	MF	1	1
GO:0000151	1	0.613603	0	25	ubiquitin ligase complex	CC	1	1
GO:0000153	1	0.966403	0	2	cytoplasmic ubiquitin ligase complex	CC	1	1
GO:0000154	1	0.939139	0	3	rRNA modification	BP	1	1
GO:0000159	1	0.869259	0	8	protein phosphatase type 2A complex	CC	1	1
GO:0000160	1	0.99122	0	1	phosphorelay signal transduction system	BP	1	1
GO:0000164	1	0.932889	0	3	protein phosphatase type 1 complex	CC	1	1
GO:0000165	1	0.668628	0	23	MAPK cascade	BP	1	1
GO:0000171	1	0.958771	0	2	ribonuclease MRP activity	MF	1	1
GO:0000172	1	0.906377	0	4	ribonuclease MRP complex	CC	1	1
GO:0000175	1	0.761934	0	14	3'-5'-exoribonuclease activity	MF	1	1
GO:0000176	1	0.743752	0	12	nuclear exosome (RNase complex)	CC	1	1
GO:0000177	1	0.794913	0	9	cytoplasmic exosome (RNase complex)	CC	1	1
GO:0000178	1	0.799179	0	10	exosome (RNase complex)	CC	1	1
GO:0000179	1	0.946516	0	2	rRNA (adenine-N6,N6-)-dimethyltransferase activity	MF	1	1
GO:0000182	1	0.992054	0	1	rDNA binding	MF	1	1
GO:0000183	1	0.973001	0	1	chromatin silencing at rDNA	BP	1	1
GO:0000184	1	0.796181	0	14	nuclear-transcribed mRNA catabolic process, nonsense-mediated decay	BP	1	1
GO:0000185	1	0.991129	0	1	activation of MAPKKK activity	BP	1	1
GO:0000186	1	0.942852	0	6	activation of MAPKK activity	BP	1	1
GO:0000187	1	0.72355	0	17	activation of MAPK activity	BP	1	1
GO:0000188	1	0.971373	0	2	inactivation of MAPK activity	BP	1	1
GO:0000209	1	0.471999	0	38	protein polyubiquitination	BP	1	1
GO:0000210	1	0.973176	0	1	NAD+ diphosphatase activity	MF	1	1
GO:0000212	1	0.840624	0	12	meiotic spindle organization	BP	1	1
GO:0000213	1	0.945572	0	2	tRNA-intron endonuclease activity	MF	1	1
GO:0000214	1	0.946407	0	2	tRNA-intron endonuclease complex	CC	1	1
GO:0000220	1	0.889827	0	7	vacuolar proton-transporting V-type ATPase, V0 domain	CC	1	1
GO:0000221	1	0.927087	0	3	vacuolar proton-transporting V-type ATPase, V1 domain	CC	1	1
GO:0000224	1	0.90076	0	5	peptide-N4-(N-acetyl-beta-glucosaminyl)asparagine amidase activity	MF	1	1
GO:0000225	1	0.972413	0	1	N-acetylglucosaminylphosphatidylinositol deacetylase activity	MF	1	1
GO:0000228	1	0.850304	0	13	nuclear chromosome	CC	1	1
GO:0000234	1	0.979628	0	1	phosphoethanolamine N-methyltransferase activity	MF	1	1
GO:0000235	1	0.885976	0	7	astral microtubule	CC	1	1
GO:0000242	1	0.929772	0	4	pericentriolar material	CC	1	1
GO:0000243	1	0.849743	0	7	commitment complex	CC	1	1
GO:0000244	1	0.933421	0	4	spliceosomal tri-snRNP complex assembly	BP	1	1
GO:0000245	1	0.874239	0	7	spliceosomal complex assembly	BP	1	1
GO:0000246	1	0.955501	0	2	delta24(24-1) sterol reductase activity	MF	1	1
GO:0000254	1	0.920661	0	3	C-4 methylsterol oxidase activity	MF	1	1
GO:0000257	1	0.972848	0	1	nitrilase activity	MF	1	1
GO:0000266	1	0.920921	0	5	mitochondrial fission	BP	1	1
GO:0000268	1	0.974398	0	1	peroxisome targeting sequence binding	MF	1	1
GO:0000272	1	0.972599	0	2	polysaccharide catabolic process	BP	1	1
GO:0000274	1	0.972546	0	1	mitochondrial proton-transporting ATP synthase, stator stalk	CC	1	1
GO:0000275	1	0.867331	0	5	mitochondrial proton-transporting ATP synthase complex, catalytic core F(1)	CC	1	1
GO:0000276	1	0.798983	0	8	mitochondrial proton-transporting ATP synthase complex, coupling factor F(o)	CC	1	1
GO:0000280	1	0.984191	0	2	nuclear division	BP	1	1
GO:0000281	1	0.547951	0	33	mitotic cytokinesis	BP	1	1
GO:0000285	1	0.992446	0	1	1-phosphatidylinositol-3-phosphate 5-kinase activity	MF	1	1
GO:0000287	1	0.448013	0	39	magnesium ion binding	MF	1	1
GO:0000288	1	0.872646	0	8	nuclear-transcribed mRNA catabolic process, deadenylation-dependent decay	BP	1	1
GO:0000289	1	0.91004	0	7	nuclear-transcribed mRNA poly(A) tail shortening	BP	1	1
GO:0000290	1	0.892075	0	6	deadenylation-dependent decapping of nuclear-transcribed mRNA	BP	1	1
GO:0000291	1	0.962606	0	2	nuclear-transcribed mRNA catabolic process, exonucleolytic	BP	1	1
GO:0000295	1	0.972751	0	1	adenine nucleotide transmembrane transporter activity	MF	1	1
GO:0000298	1	0.973491	0	1	endopolyphosphatase activity	MF	1	1
GO:0000301	1	0.978676	0	1	retrograde transport, vesicle recycling within Golgi	BP	1	1
GO:0000302	1	0.863021	0	7	response to reactive oxygen species	BP	1	1
GO:0000303	1	0.832544	0	9	response to superoxide	BP	1	1
GO:0000306	1	0.98357	0	1	extrinsic component of vacuolar membrane	CC	1	1
GO:0000307	1	0.657295	0	17	cyclin-dependent protein kinase holoenzyme complex	CC	1	1
GO:0000309	1	0.945675	0	2	nicotinamide-nucleotide adenylyltransferase activity	MF	1	1
GO:0000323	1	0.957931	0	2	lytic vacuole	CC	1	1
GO:0000333	1	0.977858	0	1	telomerase catalytic core complex	CC	1	1
GO:0000334	1	0.972705	0	1	3-hydroxyanthranilate 3,4-dioxygenase activity	MF	1	1
GO:0000335	1	0.94371	0	3	negative regulation of transposition, DNA-mediated	BP	1	1
GO:0000338	1	0.928188	0	3	protein deneddylation	BP	1	1
GO:0000339	1	0.935824	0	3	RNA cap binding	MF	1	1
GO:0000340	1	0.840952	0	7	RNA 7-methylguanosine cap binding	MF	1	1
GO:0000341	1	0.920814	0	3	RNA trimethylguanosine cap binding	MF	1	1
GO:0000347	1	0.903451	0	5	THO complex	CC	1	1
GO:0000349	1	0.96731	0	2	generation of catalytic spliceosome for first transesterification step	BP	1	1
GO:0000350	1	0.946271	0	2	generation of catalytic spliceosome for second transesterification step	BP	1	1
GO:0000375	1	0.975193	0	1	RNA splicing, via transesterification reactions	BP	1	1
GO:0000379	1	0.920091	0	3	tRNA-type intron splice site recognition and cleavage	BP	1	1
GO:0000380	1	0.922971	0	4	alternative mRNA splicing, via spliceosome	BP	1	1
GO:0000381	1	0.411485	0	40	regulation of alternative mRNA splicing, via spliceosome	BP	1	1
GO:0000386	1	0.980536	0	1	second spliceosomal transesterification activity	MF	1	1
GO:0000387	1	0.715103	0	12	spliceosomal snRNP assembly	BP	1	1
GO:0000388	1	0.992446	0	1	spliceosome conformational change to release U4 (or U4atac) and U1 (or U11)	BP	1	1
GO:0000389	1	0.930765	0	3	mRNA 3'-splice site recognition	BP	1	1
GO:0000390	1	0.981682	0	2	spliceosomal complex disassembly	BP	1	1
GO:0000395	1	0.950389	0	3	mRNA 5'-splice site recognition	BP	1	1
GO:0000398	1	0.161482	0	82	mRNA splicing, via spliceosome	BP	1	1
GO:0000400	1	0.954651	0	3	four-way junction DNA binding	MF	1	1
GO:0000403	1	0.975557	0	1	Y-form DNA binding	MF	1	1
GO:0000406	1	0.964757	0	2	double-strand/single-strand DNA junction binding	MF	1	1
GO:0000407	1	0.773435	0	13	phagophore assembly site	CC	1	1
GO:0000408	1	0.895691	0	4	EKC/KEOPS complex	CC	1	1
GO:0000413	1	0.482603	0	27	protein peptidyl-prolyl isomerization	BP	1	1
GO:0000417	1	0.992293	0	1	HIR complex	CC	1	1
GO:0000421	1	0.873409	0	6	autophagosome membrane	CC	1	1
GO:0000422	1	0.661211	0	18	autophagy of mitochondrion	BP	1	1
GO:0000423	1	0.867748	0	6	mitophagy	BP	1	1
GO:0000439	1	0.873768	0	5	transcription factor TFIIH core complex	CC	1	1
GO:0000445	1	0.903451	0	5	THO complex part of transcription export complex	CC	1	1
GO:0000447	1	0.906021	0	4	endonucleolytic cleavage in ITS1 to separate SSU-rRNA from 5.8S rRNA and LSU-rRNA from tricistronic rRNA transcript (SSU-rRNA, 5.8S rRNA, LSU-rRNA)	BP	1	1
GO:0000448	1	0.97614	0	1	cleavage in ITS2 between 5.8S rRNA and LSU-rRNA of tricistronic rRNA transcript (SSU-rRNA, 5.8S rRNA, LSU-rRNA)	BP	1	1
GO:0000453	1	0.989994	0	1	enzyme-directed rRNA 2'-O-methylation	BP	1	1
GO:0000454	1	0.972961	0	1	snoRNA guided rRNA pseudouridine synthesis	BP	1	1
GO:0000455	1	0.973439	0	1	enzyme-directed rRNA pseudouridine synthesis	BP	1	1
GO:0000460	1	0.796863	0	9	maturation of 5.8S rRNA	BP	1	1
GO:0000461	1	0.97171	0	1	endonucleolytic cleavage to generate mature 3'-end of SSU-rRNA from (SSU-rRNA, 5.8S rRNA, LSU-rRNA)	BP	1	1
GO:0000462	1	0.697532	0	18	maturation of SSU-rRNA from tricistronic rRNA transcript (SSU-rRNA, 5.8S rRNA, LSU-rRNA)	BP	1	1
GO:0000463	1	0.769203	0	11	maturation of LSU-rRNA from tricistronic rRNA transcript (SSU-rRNA, 5.8S rRNA, LSU-rRNA)	BP	1	1
GO:0000466	1	0.903936	0	5	maturation of 5.8S rRNA from tricistronic rRNA transcript (SSU-rRNA, 5.8S rRNA, LSU-rRNA)	BP	1	1
GO:0000467	1	0.780228	0	10	exonucleolytic trimming to generate mature 3'-end of 5.8S rRNA from tricistronic rRNA transcript (SSU-rRNA, 5.8S rRNA, LSU-rRNA)	BP	1	1
GO:0000469	1	0.921279	0	3	cleavage involved in rRNA processing	BP	1	1
GO:0000470	1	0.673655	0	15	maturation of LSU-rRNA	BP	1	1
GO:0000472	1	0.960941	0	2	endonucleolytic cleavage to generate mature 5'-end of SSU-rRNA from (SSU-rRNA, 5.8S rRNA, LSU-rRNA)	BP	1	1
GO:0000478	1	0.990177	0	1	endonucleolytic cleavage involved in rRNA processing	BP	1	1
GO:0000479	1	0.953992	0	3	endonucleolytic cleavage of tricistronic rRNA transcript (SSU-rRNA, 5.8S rRNA, LSU-rRNA)	BP	1	1
GO:0000480	1	0.960941	0	2	endonucleolytic cleavage in 5'-ETS of tricistronic rRNA transcript (SSU-rRNA, 5.8S rRNA, LSU-rRNA)	BP	1	1
GO:0000481	1	0.989751	0	1	maturation of 5S rRNA	BP	1	1
GO:0000492	1	0.895188	0	5	box C/D snoRNP assembly	BP	1	1
GO:0000493	1	0.935379	0	3	box H/ACA snoRNP assembly	BP	1	1
GO:0000494	1	0.954401	0	2	box C/D snoRNA 3'-end processing	BP	1	1
GO:0000495	1	0.974057	0	1	box H/ACA snoRNA 3'-end processing	BP	1	1
GO:0000502	1	0.427229	0	33	proteasome complex	CC	1	1
GO:0000506	1	0.921654	0	3	glycosylphosphatidylinositol-N-acetylglucosaminyltransferase (GPI-GnT) complex	CC	1	1
GO:0000578	1	0.947052	0	2	embryonic axis specification	BP	1	1
GO:0000703	1	0.972753	0	1	oxidized pyrimidine nucleobase lesion DNA N-glycosylase activity	MF	1	1
GO:0000706	1	0.932054	0	3	meiotic DNA double-strand break processing	BP	1	1
GO:0000707	1	0.97366	0	1	meiotic DNA recombinase assembly	BP	1	1
GO:0000710	1	0.965266	0	2	meiotic mismatch repair	BP	1	1
GO:0000712	1	0.764911	0	17	resolution of meiotic recombination intermediates	BP	1	1
GO:0000715	1	0.972585	0	1	nucleotide-excision repair, DNA damage recognition	BP	1	1
GO:0000717	1	0.986156	0	1	nucleotide-excision repair, DNA duplex unwinding	BP	1	1
GO:0000722	1	0.992446	0	1	telomere maintenance via recombination	BP	1	1
GO:0000723	1	0.742353	0	18	telomere maintenance	BP	1	1
GO:0000727	1	0.823111	0	11	double-strand break repair via break-induced replication	BP	1	1
GO:0000730	1	0.94759	0	2	DNA recombinase assembly	BP	1	1
GO:0000733	1	0.962833	0	2	DNA strand renaturation	BP	1	1
GO:0000737	1	0.853567	0	7	DNA catabolic process, endonucleolytic	BP	1	1
GO:0000738	1	0.897073	0	5	DNA catabolic process, exonucleolytic	BP	1	1
GO:0000768	1	0.985162	0	1	syncytium formation by plasma membrane fusion	BP	1	1
GO:0000773	1	0.974517	0	1	phosphatidyl-N-methylethanolamine N-methyltransferase activity	MF	1	1
GO:0000774	1	0.93241	0	3	adenyl-nucleotide exchange factor activity	MF	1	1
GO:0000775	1	0.557196	0	33	chromosome, centromeric region	CC	1	1
GO:0000777	1	0.50802	0	34	condensed chromosome kinetochore	CC	1	1
GO:0000778	1	0.886878	0	6	condensed nuclear chromosome kinetochore	CC	1	1
GO:0000779	1	0.921993	0	5	condensed chromosome, centromeric region	CC	1	1
GO:0000780	1	0.947215	0	2	condensed nuclear chromosome, centromeric region	CC	1	1
GO:0000781	1	0.799511	0	10	chromosome, telomeric region	CC	1	1
GO:0000784	1	0.694452	0	18	nuclear chromosome, telomeric region	CC	1	1
GO:0000785	1	0.58322	0	31	chromatin	CC	1	1
GO:0000786	1	0.421223	0	32	nucleosome	CC	1	1
GO:0000793	1	0.429151	0	46	condensed chromosome	CC	1	1
GO:0000794	1	0.582917	0	32	condensed nuclear chromosome	CC	1	1
GO:0000795	1	0.807107	0	9	synaptonemal complex	CC	1	1
GO:0000796	1	0.975085	0	3	condensin complex	CC	1	1
GO:0000798	1	0.971644	0	2	nuclear cohesin complex	CC	1	1
GO:0000799	1	0.970123	0	4	nuclear condensin complex	CC	1	1
GO:0000800	1	0.882681	0	5	lateral element	CC	1	1
GO:0000801	1	0.90364	0	4	central element	CC	1	1
GO:0000805	1	0.936294	0	6	X chromosome	CC	1	1
GO:0000808	1	0.926511	0	3	origin recognition complex	CC	1	1
GO:0000811	1	0.920052	0	3	GINS complex	CC	1	1
GO:0000812	1	0.872659	0	6	Swr1 complex	CC	1	1
GO:0000813	1	0.873762	0	5	ESCRT I complex	CC	1	1
GO:0000814	1	0.922509	0	3	ESCRT II complex	CC	1	1
GO:0000815	1	0.801457	0	8	ESCRT III complex	CC	1	1
GO:0000818	1	0.972164	0	1	nuclear MIS12/MIND complex	CC	1	1
GO:0000819	1	0.976295	0	3	sister chromatid segregation	BP	1	1
GO:0000822	1	0.989341	0	1	inositol hexakisphosphate binding	MF	1	1
GO:0000827	1	0.992446	0	1	inositol-1,3,4,5,6-pentakisphosphate kinase activity	MF	1	1
GO:0000828	1	0.94032	0	3	inositol hexakisphosphate kinase activity	MF	1	1
GO:0000829	1	0.992446	0	1	inositol heptakisphosphate kinase activity	MF	1	1
GO:0000832	1	0.992446	0	1	inositol hexakisphosphate 5-kinase activity	MF	1	1
GO:0000836	1	0.967272	0	2	Hrd1p ubiquitin ligase complex	CC	1	1
GO:0000839	1	0.907989	0	4	Hrd1p ubiquitin ligase ERAD-L complex	CC	1	1
GO:0000900	1	0.867256	0	7	translation repressor activity, mRNA regulatory element binding	MF	1	1
GO:0000915	1	0.930059	0	6	actomyosin contractile ring assembly	BP	1	1
GO:0000923	1	0.992442	0	1	equatorial microtubule organizing center	CC	1	1
GO:0000930	1	0.939644	0	3	gamma-tubulin complex	CC	1	1
GO:0000932	1	0.560557	0	34	P-body	CC	1	1
GO:0000938	1	0.949619	0	4	GARP complex	CC	1	1
GO:0000940	1	0.96505	0	2	condensed chromosome outer kinetochore	CC	1	1
GO:0000957	1	0.986662	0	1	mitochondrial RNA catabolic process	BP	1	1
GO:0000958	1	0.986662	0	1	mitochondrial mRNA catabolic process	BP	1	1
GO:0000963	1	0.986662	0	1	mitochondrial RNA processing	BP	1	1
GO:0000965	1	0.973675	0	2	mitochondrial RNA 3'-end processing	BP	1	1
GO:0000971	1	0.975076	0	1	tRNA exon ligation utilizing 2',3' cyclic phosphate of 5'-exon as source of linkage phosphate	BP	1	1
GO:0000972	1	0.961805	0	3	transcription-dependent tethering of RNA polymerase II gene DNA at nuclear periphery	BP	1	1
GO:0000973	1	0.955299	0	3	posttranscriptional tethering of RNA polymerase II gene DNA at nuclear periphery	BP	1	1
GO:0000974	1	0.833486	0	8	Prp19 complex	CC	1	1
GO:0000976	1	0.79309	0	12	transcription regulatory region sequence-specific DNA binding	MF	1	1
GO:0000979	1	0.92699	0	3	RNA polymerase II core promoter sequence-specific DNA binding	MF	1	1
GO:0000987	1	0.907929	0	5	proximal promoter sequence-specific DNA binding	MF	1	1
GO:0000993	1	0.755261	0	14	RNA polymerase II complex binding	MF	1	1
GO:0000994	1	0.973114	0	1	RNA polymerase III core binding	MF	1	1
GO:0000995	1	0.961885	0	2	RNA polymerase III general transcription initiation factor activity	MF	1	1
GO:0001006	1	0.898065	0	4	RNA polymerase III type 3 promoter sequence-specific DNA binding	MF	1	1
GO:0001012	1	0.933438	0	4	RNA polymerase II regulatory region DNA binding	MF	1	1
GO:0001016	1	0.973472	0	1	RNA polymerase III regulatory region DNA binding	MF	1	1
GO:0001018	1	0.992445	0	1	mitochondrial promoter sequence-specific DNA binding	MF	1	1
GO:0001030	1	0.973114	0	1	RNA polymerase III type 1 promoter DNA binding	MF	1	1
GO:0001031	1	0.973114	0	1	RNA polymerase III type 2 promoter DNA binding	MF	1	1
GO:0001032	1	0.973114	0	1	RNA polymerase III type 3 promoter DNA binding	MF	1	1
GO:0001042	1	0.979909	0	2	RNA polymerase I core binding	MF	1	1
GO:0001047	1	0.84872	0	6	core promoter binding	MF	1	1
GO:0001054	1	0.973078	0	1	RNA polymerase I activity	MF	1	1
GO:0001055	1	0.992446	0	1	RNA polymerase II activity	MF	1	1
GO:0001056	1	0.973078	0	1	RNA polymerase III activity	MF	1	1
GO:0001085	1	0.726439	0	18	RNA polymerase II transcription factor binding	MF	1	1
GO:0001096	1	0.974553	0	1	TFIIF-class transcription factor complex binding	MF	1	1
GO:0001099	1	0.971903	0	1	basal RNA polymerase II transcription machinery binding	MF	1	1
GO:0001102	1	0.814181	0	9	RNA polymerase II activating transcription factor binding	MF	1	1
GO:0001103	1	0.894624	0	5	RNA polymerase II repressing transcription factor binding	MF	1	1
GO:0001113	1	0.974947	0	1	transcriptional open complex formation at RNA polymerase II promoter	BP	1	1
GO:0001139	1	0.973069	0	1	RNA polymerase II complex recruiting activity	MF	1	1
GO:0001156	1	0.988718	0	1	TFIIIC-class transcription factor complex binding	MF	1	1
GO:0001162	1	0.9185	0	5	RNA polymerase II intronic transcription regulatory region sequence-specific DNA binding	MF	1	1
GO:0001164	1	0.989368	0	1	RNA polymerase I CORE element sequence-specific DNA binding	MF	1	1
GO:0001174	1	0.973069	0	1	transcriptional start site selection at RNA polymerase II promoter	BP	1	1
GO:0001181	1	0.987758	0	1	RNA polymerase I general transcription initiation factor activity	MF	1	1
GO:0001188	1	0.963252	0	2	RNA polymerase I preinitiation complex assembly	BP	1	1
GO:0001193	1	0.972208	0	1	maintenance of transcriptional fidelity during DNA-templated transcription elongation from RNA polymerase II promoter	BP	1	1
GO:0001222	1	0.992446	0	1	transcription corepressor binding	MF	1	1
GO:0001223	1	0.980183	0	1	transcription coactivator binding	MF	1	1
GO:0001225	1	0.947887	0	3	RNA polymerase II transcription coactivator binding	MF	1	1
GO:0001227	1	0.857492	0	7	DNA-binding transcription repressor activity, RNA polymerase II-specific	MF	1	1
GO:0001228	1	0.515776	0	28	DNA-binding transcription activator activity, RNA polymerase II-specific	MF	1	1
GO:0001306	1	0.972347	0	1	age-dependent response to oxidative stress	BP	1	1
GO:0001401	1	0.92181	0	3	mitochondrial sorting and assembly machinery complex	CC	1	1
GO:0001405	1	0.945186	0	2	PAM complex, Tim23 associated import motor	CC	1	1
GO:0001504	1	0.98197	0	1	neurotransmitter uptake	BP	1	1
GO:0001505	1	0.973611	0	2	regulation of neurotransmitter levels	BP	1	1
GO:0001507	1	0.970967	0	2	acetylcholine catabolic process in synaptic cleft	BP	1	1
GO:0001508	1	0.938062	0	4	action potential	BP	1	1
GO:0001510	1	0.766072	0	12	RNA methylation	BP	1	1
GO:0001514	1	0.923716	0	3	selenocysteine incorporation	BP	1	1
GO:0001518	1	0.992446	0	1	voltage-gated sodium channel complex	CC	1	1
GO:0001522	1	0.746148	0	11	pseudouridine synthesis	BP	1	1
GO:0001530	1	0.97339	0	1	lipopolysaccharide binding	MF	1	1
GO:0001540	1	0.984211	0	1	amyloid-beta binding	MF	1	1
GO:0001555	1	0.89963	0	4	oocyte growth	BP	1	1
GO:0001556	1	0.719413	0	15	oocyte maturation	BP	1	1
GO:0001558	1	0.950158	0	2	regulation of cell growth	BP	1	1
GO:0001561	1	0.928319	0	3	fatty acid alpha-oxidation	BP	1	1
GO:0001578	1	0.950989	0	2	microtubule bundle formation	BP	1	1
GO:0001591	1	0.989616	0	1	dopamine neurotransmitter receptor activity, coupled via Gi/Go	MF	1	1
GO:0001641	1	0.992446	0	1	group II metabotropic glutamate receptor activity	MF	1	1
GO:0001653	1	0.970123	0	4	peptide receptor activity	MF	1	1
GO:0001654	1	0.93808	0	3	eye development	BP	1	1
GO:0001664	1	0.811662	0	9	G protein-coupled receptor binding	MF	1	1
GO:0001666	1	0.828205	0	11	response to hypoxia	BP	1	1
GO:0001667	1	0.930961	0	4	ameboidal-type cell migration	BP	1	1
GO:0001671	1	0.836887	0	7	ATPase activator activity	MF	1	1
GO:0001672	1	0.992446	0	1	regulation of chromatin assembly or disassembly	BP	1	1
GO:0001676	1	0.864357	0	10	long-chain fatty acid metabolic process	BP	1	1
GO:0001678	1	0.938241	0	3	cellular glucose homeostasis	BP	1	1
GO:0001682	1	0.93885	0	3	tRNA 5'-leader removal	BP	1	1
GO:0001704	1	0.951326	0	2	formation of primary germ layer	BP	1	1
GO:0001708	1	0.42265	0	47	cell fate specification	BP	1	1
GO:0001709	1	0.905441	0	5	cell fate determination	BP	1	1
GO:0001712	1	0.973436	0	1	ectodermal cell fate commitment	BP	1	1
GO:0001714	1	0.812091	0	13	endodermal cell fate specification	BP	1	1
GO:0001715	1	0.992446	0	1	ectodermal cell fate specification	BP	1	1
GO:0001725	1	0.90879	0	7	stress fiber	CC	1	1
GO:0001726	1	0.937005	0	4	ruffle	CC	1	1
GO:0001727	1	0.933044	0	3	lipid kinase activity	MF	1	1
GO:0001729	1	0.950767	0	2	ceramide kinase activity	MF	1	1
GO:0001731	1	0.855654	0	6	formation of translation preinitiation complex	BP	1	1
GO:0001732	1	0.731594	0	14	formation of cytoplasmic translation initiation complex	BP	1	1
GO:0001736	1	0.978586	0	1	establishment of planar polarity	BP	1	1
GO:0001738	1	0.972069	0	1	morphogenesis of a polarized epithelium	BP	1	1
GO:0001755	1	0.960076	0	3	neural crest cell migration	BP	1	1
GO:0001760	1	0.973491	0	1	aminocarboxymuconate-semialdehyde decarboxylase activity	MF	1	1
GO:0001764	1	0.671074	0	28	neuron migration	BP	1	1
GO:0001786	1	0.755274	0	13	phosphatidylserine binding	MF	1	1
GO:0001820	1	0.966841	0	2	serotonin secretion	BP	1	1
GO:0001845	1	0.965551	0	2	phagolysosome assembly	BP	1	1
GO:0001881	1	0.937275	0	3	receptor recycling	BP	1	1
GO:0001888	1	0.989432	0	1	glucuronyl-galactosyl-proteoglycan 4-alpha-N-acetylglucosaminyltransferase activity	MF	1	1
GO:0001891	1	0.915252	0	8	phagocytic cup	CC	1	1
GO:0001932	1	0.957001	0	2	regulation of protein phosphorylation	BP	1	1
GO:0001933	1	0.867867	0	6	negative regulation of protein phosphorylation	BP	1	1
GO:0001934	1	0.800677	0	13	positive regulation of protein phosphorylation	BP	1	1
GO:0001940	1	0.972684	0	1	male pronucleus	CC	1	1
GO:0001956	1	0.963459	0	4	positive regulation of neurotransmitter secretion	BP	1	1
GO:0001963	1	0.965673	0	2	synaptic transmission, dopaminergic	BP	1	1
GO:0001965	1	0.907785	0	6	G-protein alpha-subunit binding	MF	1	1
GO:0001966	1	0.871893	0	5	thigmotaxis	BP	1	1
GO:0001994	1	0.974922	0	1	norepinephrine-epinephrine vasoconstriction involved in regulation of systemic arterial blood pressure	BP	1	1
GO:0002009	1	0.742996	0	17	morphogenesis of an epithelium	BP	1	1
GO:0002020	1	0.8303	0	7	protease binding	MF	1	1
GO:0002028	1	0.974613	0	1	regulation of sodium ion transport	BP	1	1
GO:0002031	1	0.97422	0	1	G protein-coupled receptor internalization	BP	1	1
GO:0002039	1	0.958874	0	3	p53 binding	MF	1	1
GO:0002055	1	0.972233	0	1	adenine binding	MF	1	1
GO:0002058	1	0.992316	0	1	uracil binding	MF	1	1
GO:0002064	1	0.901318	0	7	epithelial cell development	BP	1	1
GO:0002082	1	0.94644	0	2	regulation of oxidative phosphorylation	BP	1	1
GO:0002083	1	0.973443	0	1	4-hydroxybenzoate decaprenyltransferase activity	MF	1	1
GO:0002084	1	0.878523	0	5	protein depalmitoylation	BP	1	1
GO:0002092	1	0.973995	0	1	positive regulation of receptor internalization	BP	1	1
GO:0002094	1	0.946978	0	2	polyprenyltransferase activity	MF	1	1
GO:0002098	1	0.712309	0	15	tRNA wobble uridine modification	BP	1	1
GO:0002100	1	0.94553	0	2	tRNA wobble adenosine to inosine editing	BP	1	1
GO:0002102	1	0.975517	0	1	podosome	CC	1	1
GO:0002115	1	0.957095	0	2	store-operated calcium entry	BP	1	1
GO:0002116	1	0.984949	0	2	semaphorin receptor complex	CC	1	1
GO:0002128	1	0.972917	0	1	tRNA nucleoside ribose methylation	BP	1	1
GO:0002143	1	0.871275	0	5	tRNA wobble position uridine thiolation	BP	1	1
GO:0002144	1	0.973126	0	1	cytosolic tRNA wobble base thiouridylase complex	CC	1	1
GO:0002151	1	0.974488	0	1	G-quadruplex RNA binding	MF	1	1
GO:0002161	1	0.916725	0	8	aminoacyl-tRNA editing activity	MF	1	1
GO:0002162	1	0.992446	0	1	dystroglycan binding	MF	1	1
GO:0002164	1	0.896383	0	4	larval development	BP	1	1
GO:0002178	1	0.972539	0	1	palmitoyltransferase complex	CC	1	1
GO:0002181	1	0.523657	0	23	cytoplasmic translation	BP	1	1
GO:0002183	1	0.712634	0	15	cytoplasmic translational initiation	BP	1	1
GO:0002184	1	0.962019	0	2	cytoplasmic translational termination	BP	1	1
GO:0002188	1	0.93873	0	3	translation reinitiation	BP	1	1
GO:0002189	1	0.95664	0	2	ribose phosphate diphosphokinase complex	CC	1	1
GO:0002191	1	0.976832	0	1	cap-dependent translational initiation	BP	1	1
GO:0002225	1	0.990882	0	1	positive regulation of antimicrobial peptide production	BP	1	1
GO:0002253	1	0.966761	0	3	activation of immune response	BP	1	1
GO:0002495	1	0.975248	0	1	antigen processing and presentation of peptide antigen via MHC class II	BP	1	1
GO:0002791	1	0.992092	0	1	regulation of peptide secretion	BP	1	1
GO:0002804	1	0.97696	0	1	positive regulation of antifungal peptide production	BP	1	1
GO:0002821	1	0.992446	0	1	positive regulation of adaptive immune response	BP	1	1
GO:0002926	1	0.968499	0	2	tRNA wobble base 5-methoxycarbonylmethyl-2-thiouridinylation	BP	1	1
GO:0002939	1	0.974888	0	1	tRNA N1-guanine methylation	BP	1	1
GO:0002940	1	0.977251	0	1	tRNA N2-guanine methylation	BP	1	1
GO:0002943	1	0.905137	0	4	tRNA dihydrouridine synthesis	BP	1	1
GO:0002949	1	0.947704	0	2	tRNA threonylcarbamoyladenosine modification	BP	1	1
GO:0002953	1	0.972296	0	1	5'-deoxynucleotidase activity	MF	1	1
GO:0003006	1	0.99237	0	1	developmental process involved in reproduction	BP	1	1
GO:0003009	1	0.91896	0	4	skeletal muscle contraction	BP	1	1
GO:0003031	1	0.992445	0	1	detection of carbon dioxide	BP	1	1
GO:0003333	1	0.623207	0	21	amino acid transmembrane transport	BP	1	1
GO:0003384	1	0.984949	0	2	apical constriction involved in gastrulation	BP	1	1
GO:0003388	1	0.990945	0	1	neuron development involved in amphid sensory organ development	BP	1	1
GO:0003391	1	0.962646	0	3	amphid sensory organ dendrite retrograde extension	BP	1	1
GO:0003400	1	0.948167	0	2	regulation of COPII vesicle coating	BP	1	1
GO:0003678	1	0.682534	0	28	DNA helicase activity	MF	1	1
GO:0003680	1	0.973472	0	1	AT DNA binding	MF	1	1
GO:0003681	1	0.898065	0	4	bent DNA binding	MF	1	1
GO:0003684	1	0.685895	0	20	damaged DNA binding	MF	1	1
GO:0003688	1	0.795209	0	14	DNA replication origin binding	MF	1	1
GO:0003689	1	0.863857	0	6	DNA clamp loader activity	MF	1	1
GO:0003691	1	0.917503	0	4	double-stranded telomeric DNA binding	MF	1	1
GO:0003697	1	0.530407	0	33	single-stranded DNA binding	MF	1	1
GO:0003707	1	0.550329	0	29	steroid hormone receptor activity	MF	1	1
GO:0003713	1	0.460353	0	39	transcription coactivator activity	MF	1	1
GO:0003714	1	0.598459	0	28	transcription corepressor activity	MF	1	1
GO:0003721	1	0.977858	0	1	telomerase RNA reverse transcriptase activity	MF	1	1
GO:0003725	1	0.781805	0	17	double-stranded RNA binding	MF	1	1
GO:0003726	1	0.941729	0	3	double-stranded RNA adenosine deaminase activity	MF	1	1
GO:0003727	1	0.663406	0	21	single-stranded RNA binding	MF	1	1
GO:0003730	1	0.504373	0	35	mRNA 3'-UTR binding	MF	1	1
GO:0003735	1	0.0179204	0	143	structural constituent of ribosome	MF	1	1
GO:0003743	1	0.332469	0	46	translation initiation factor activity	MF	1	1
GO:0003746	1	0.706495	0	16	translation elongation factor activity	MF	1	1
GO:0003747	1	0.884732	0	5	translation release factor activity	MF	1	1
GO:0003755	1	0.482603	0	27	peptidyl-prolyl cis-trans isomerase activity	MF	1	1
GO:0003756	1	0.809943	0	10	protein disulfide isomerase activity	MF	1	1
GO:0003774	1	0.626487	0	37	motor activity	MF	1	1
GO:0003777	1	0.745805	0	22	microtubule motor activity	MF	1	1
GO:0003785	1	0.824914	0	7	actin monomer binding	MF	1	1
GO:0003810	1	0.93037	0	3	protein-glutamine gamma-glutamyltransferase activity	MF	1	1
GO:0003825	1	0.984949	0	2	alpha,alpha-trehalose-phosphate synthase (UDP-forming) activity	MF	1	1
GO:0003826	1	0.949981	0	2	alpha-ketoacid dehydrogenase activity	MF	1	1
GO:0003827	1	0.93586	0	3	alpha-1,3-mannosylglycoprotein 2-beta-N-acetylglucosaminyltransferase activity	MF	1	1
GO:0003831	1	0.973669	0	1	beta-N-acetylglucosaminylglycopeptide beta-1,4-galactosyltransferase activity	MF	1	1
GO:0003834	1	0.975138	0	1	beta-carotene 15,15'-monooxygenase activity	MF	1	1
GO:0003837	1	0.973133	0	1	beta-ureidopropionase activity	MF	1	1
GO:0003838	1	0.972845	0	1	sterol 24-C-methyltransferase activity	MF	1	1
GO:0003839	1	0.946997	0	2	gamma-glutamylcyclotransferase activity	MF	1	1
GO:0003841	1	0.921721	0	3	1-acylglycerol-3-phosphate O-acyltransferase activity	MF	1	1
GO:0003842	1	0.979897	0	1	1-pyrroline-5-carboxylate dehydrogenase activity	MF	1	1
GO:0003844	1	0.985024	0	1	1,4-alpha-glucan branching enzyme activity	MF	1	1
GO:0003847	1	0.973796	0	1	1-alkyl-2-acetylglycerophosphocholine esterase activity	MF	1	1
GO:0003854	1	0.94678	0	2	3-beta-hydroxy-delta5-steroid dehydrogenase activity	MF	1	1
GO:0003860	1	0.974831	0	1	3-hydroxyisobutyryl-CoA hydrolase activity	MF	1	1
GO:0003863	1	0.975861	0	1	3-methyl-2-oxobutanoate dehydrogenase (2-methylpropanoyl-transferring) activity	MF	1	1
GO:0003865	1	0.920126	0	3	3-oxo-5-alpha-steroid 4-dehydrogenase activity	MF	1	1
GO:0003867	1	0.975342	0	1	4-aminobutyrate transaminase activity	MF	1	1
GO:0003868	1	0.94714	0	2	4-hydroxyphenylpyruvate dioxygenase activity	MF	1	1
GO:0003872	1	0.978453	0	2	6-phosphofructokinase activity	MF	1	1
GO:0003873	1	0.951061	0	2	6-phosphofructo-2-kinase activity	MF	1	1
GO:0003874	1	0.97192	0	1	6-pyruvoyltetrahydropterin synthase activity	MF	1	1
GO:0003876	1	0.992352	0	1	AMP deaminase activity	MF	1	1
GO:0003878	1	0.984902	0	2	ATP citrate synthase activity	MF	1	1
GO:0003881	1	0.972614	0	1	CDP-diacylglycerol-inositol 3-phosphatidyltransferase activity	MF	1	1
GO:0003883	1	0.98357	0	1	CTP synthase activity	MF	1	1
GO:0003884	1	0.897732	0	4	D-amino-acid oxidase activity	MF	1	1
GO:0003887	1	0.827901	0	13	DNA-directed DNA polymerase activity	MF	1	1
GO:0003896	1	0.94807	0	2	DNA primase activity	MF	1	1
GO:0003899	1	0.546279	0	27	DNA-directed 5'-3' RNA polymerase activity	MF	1	1
GO:0003906	1	0.895738	0	4	DNA-(apurinic or apyrimidinic site) endonuclease activity	MF	1	1
GO:0003910	1	0.925302	0	4	DNA ligase (ATP) activity	MF	1	1
GO:0003916	1	0.954032	0	5	DNA topoisomerase activity	MF	1	1
GO:0003917	1	0.968613	0	3	DNA topoisomerase type I activity	MF	1	1
GO:0003918	1	0.976295	0	3	DNA topoisomerase type II (ATP-hydrolyzing) activity	MF	1	1
GO:0003919	1	0.976857	0	1	FMN adenylyltransferase activity	MF	1	1
GO:0003920	1	0.973067	0	1	GMP reductase activity	MF	1	1
GO:0003921	1	0.990769	0	1	GMP synthase activity	MF	1	1
GO:0003922	1	0.990769	0	1	GMP synthase (glutamine-hydrolyzing) activity	MF	1	1
GO:0003923	1	0.925861	0	3	GPI-anchor transamidase activity	MF	1	1
GO:0003934	1	0.972575	0	1	GTP cyclohydrolase I activity	MF	1	1
GO:0003938	1	0.978349	0	1	IMP dehydrogenase activity	MF	1	1
GO:0003939	1	0.972878	0	1	L-iditol 2-dehydrogenase activity	MF	1	1
GO:0003941	1	0.92562	0	3	L-serine ammonia-lyase activity	MF	1	1
GO:0003948	1	0.973161	0	1	N4-(beta-N-acetylglucosaminyl)-L-asparaginase activity	MF	1	1
GO:0003950	1	0.961801	0	3	NAD+ ADP-ribosyltransferase activity	MF	1	1
GO:0003951	1	0.853229	0	9	NAD+ kinase activity	MF	1	1
GO:0003952	1	0.983213	0	1	NAD+ synthase (glutamine-hydrolyzing) activity	MF	1	1
GO:0003953	1	0.992446	0	1	NAD+ nucleosidase activity	MF	1	1
GO:0003954	1	0.804974	0	8	NADH dehydrogenase activity	MF	1	1
GO:0003958	1	0.946354	0	3	NADPH-hemoprotein reductase activity	MF	1	1
GO:0003960	1	0.972852	0	1	NADPH:quinone reductase activity	MF	1	1
GO:0003964	1	0.977858	0	1	RNA-directed DNA polymerase activity	MF	1	1
GO:0003972	1	0.975076	0	1	RNA ligase (ATP) activity	MF	1	1
GO:0003973	1	0.97417	0	1	(S)-2-hydroxy-acid oxidase activity	MF	1	1
GO:0003974	1	0.97328	0	1	UDP-N-acetylglucosamine 4-epimerase activity	MF	1	1
GO:0003975	1	0.973363	0	1	UDP-N-acetylglucosamine-dolichyl-phosphate N-acetylglucosaminephosphotransferase activity	MF	1	1
GO:0003977	1	0.975497	0	1	UDP-N-acetylglucosamine diphosphorylase activity	MF	1	1
GO:0003978	1	0.97328	0	1	UDP-glucose 4-epimerase activity	MF	1	1
GO:0003979	1	0.974568	0	1	UDP-glucose 6-dehydrogenase activity	MF	1	1
GO:0003980	1	0.980004	0	2	UDP-glucose:glycoprotein glucosyltransferase activity	MF	1	1
GO:0003983	1	0.964104	0	2	UTP:glucose-1-phosphate uridylyltransferase activity	MF	1	1
GO:0003984	1	0.981593	0	1	acetolactate synthase activity	MF	1	1
GO:0003985	1	0.922345	0	3	acetyl-CoA C-acetyltransferase activity	MF	1	1
GO:0003986	1	0.923559	0	3	acetyl-CoA hydrolase activity	MF	1	1
GO:0003987	1	0.985778	0	1	acetate-CoA ligase activity	MF	1	1
GO:0003988	1	0.902098	0	4	acetyl-CoA C-acyltransferase activity	MF	1	1
GO:0003989	1	0.992446	0	1	acetyl-CoA carboxylase activity	MF	1	1
GO:0003990	1	0.970967	0	2	acetylcholinesterase activity	MF	1	1
GO:0003994	1	0.981832	0	2	aconitate hydratase activity	MF	1	1
GO:0003997	1	0.874672	0	7	acyl-CoA oxidase activity	MF	1	1
GO:0003999	1	0.972233	0	1	adenine phosphoribosyltransferase activity	MF	1	1
GO:0004000	1	0.893527	0	5	adenosine deaminase activity	MF	1	1
GO:0004001	1	0.973156	0	1	adenosine kinase activity	MF	1	1
GO:0004013	1	0.974955	0	1	adenosylhomocysteinase activity	MF	1	1
GO:0004014	1	0.979849	0	1	adenosylmethionine decarboxylase activity	MF	1	1
GO:0004016	1	0.97727	0	3	adenylate cyclase activity	MF	1	1
GO:0004017	1	0.888089	0	5	adenylate kinase activity	MF	1	1
GO:0004018	1	0.975313	0	1	N6-(1,2-dicarboxyethyl)AMP AMP-lyase (fumarate-forming) activity	MF	1	1
GO:0004019	1	0.978556	0	1	adenylosuccinate synthase activity	MF	1	1
GO:0004020	1	0.981593	0	1	adenylylsulfate kinase activity	MF	1	1
GO:0004021	1	0.980247	0	1	L-alanine:2-oxoglutarate aminotransferase activity	MF	1	1
GO:0004022	1	0.899082	0	4	alcohol dehydrogenase (NAD) activity	MF	1	1
GO:0004024	1	0.973407	0	1	alcohol dehydrogenase activity, zinc-dependent	MF	1	1
GO:0004028	1	0.958025	0	2	3-chloroallyl aldehyde dehydrogenase activity	MF	1	1
GO:0004029	1	0.909661	0	5	aldehyde dehydrogenase (NAD) activity	MF	1	1
GO:0004031	1	0.992446	0	1	aldehyde oxidase activity	MF	1	1
GO:0004034	1	0.94614	0	2	aldose 1-epimerase activity	MF	1	1
GO:0004040	1	0.875134	0	6	amidase activity	MF	1	1
GO:0004045	1	0.945572	0	2	aminoacyl-tRNA hydrolase activity	MF	1	1
GO:0004046	1	0.9008	0	4	aminoacylase activity	MF	1	1
GO:0004047	1	0.950668	0	2	aminomethyltransferase activity	MF	1	1
GO:0004053	1	0.972823	0	1	arginase activity	MF	1	1
GO:0004054	1	0.947621	0	2	arginine kinase activity	MF	1	1
GO:0004057	1	0.979897	0	1	arginyltransferase activity	MF	1	1
GO:0004058	1	0.941154	0	3	aromatic-L-amino-acid decarboxylase activity	MF	1	1
GO:0004061	1	0.945953	0	2	arylformamidase activity	MF	1	1
GO:0004064	1	0.922006	0	3	arylesterase activity	MF	1	1
GO:0004067	1	0.990658	0	1	asparaginase activity	MF	1	1
GO:0004069	1	0.923147	0	3	L-aspartate:2-oxoglutarate aminotransferase activity	MF	1	1
GO:0004070	1	0.992446	0	1	aspartate carbamoyltransferase activity	MF	1	1
GO:0004077	1	0.992446	0	1	biotin-[acetyl-CoA-carboxylase] ligase activity	MF	1	1
GO:0004081	1	0.972018	0	1	bis(5'-nucleosyl)-tetraphosphatase (asymmetrical) activity	MF	1	1
GO:0004084	1	0.951128	0	2	branched-chain-amino-acid transaminase activity	MF	1	1
GO:0004088	1	0.992446	0	1	carbamoyl-phosphate synthase (glutamine-hydrolyzing) activity	MF	1	1
GO:0004089	1	0.847649	0	6	carbonate dehydratase activity	MF	1	1
GO:0004090	1	0.945831	0	2	carbonyl reductase (NADPH) activity	MF	1	1
GO:0004092	1	0.980989	0	1	carnitine O-acetyltransferase activity	MF	1	1
GO:0004095	1	0.9302	0	5	carnitine O-palmitoyltransferase activity	MF	1	1
GO:0004096	1	0.926271	0	3	catalase activity	MF	1	1
GO:0004100	1	0.984949	0	2	chitin synthase activity	MF	1	1
GO:0004103	1	0.877526	0	5	choline kinase activity	MF	1	1
GO:0004104	1	0.970967	0	2	cholinesterase activity	MF	1	1
GO:0004105	1	0.975229	0	1	choline-phosphate cytidylyltransferase activity	MF	1	1
GO:0004108	1	0.975285	0	1	citrate (Si)-synthase activity	MF	1	1
GO:0004111	1	0.873554	0	5	creatine kinase activity	MF	1	1
GO:0004114	1	0.952864	0	5	3',5'-cyclic-nucleotide phosphodiesterase activity	MF	1	1
GO:0004115	1	0.952864	0	5	3',5'-cyclic-AMP phosphodiesterase activity	MF	1	1
GO:0004118	1	0.992147	0	1	cGMP-stimulated cyclic-nucleotide phosphodiesterase activity	MF	1	1
GO:0004122	1	0.984226	0	1	cystathionine beta-synthase activity	MF	1	1
GO:0004123	1	0.947594	0	2	cystathionine gamma-lyase activity	MF	1	1
GO:0004124	1	0.883071	0	5	cysteine synthase activity	MF	1	1
GO:0004127	1	0.947377	0	2	cytidylate kinase activity	MF	1	1
GO:0004128	1	0.951553	0	2	cytochrome-b5 reductase activity, acting on NAD(P)H	MF	1	1
GO:0004129	1	0.800451	0	8	cytochrome-c oxidase activity	MF	1	1
GO:0004132	1	0.972536	0	1	dCMP deaminase activity	MF	1	1
GO:0004134	1	0.992446	0	1	4-alpha-glucanotransferase activity	MF	1	1
GO:0004135	1	0.992446	0	1	amylo-alpha-1,6-glucosidase activity	MF	1	1
GO:0004139	1	0.972799	0	1	deoxyribose-phosphate aldolase activity	MF	1	1
GO:0004140	1	0.95263	0	2	dephospho-CoA kinase activity	MF	1	1
GO:0004142	1	0.949716	0	2	diacylglycerol cholinephosphotransferase activity	MF	1	1
GO:0004143	1	0.961841	0	4	diacylglycerol kinase activity	MF	1	1
GO:0004144	1	0.876962	0	5	diacylglycerol O-acyltransferase activity	MF	1	1
GO:0004146	1	0.97229	0	1	dihydrofolate reductase activity	MF	1	1
GO:0004148	1	0.977065	0	1	dihydrolipoyl dehydrogenase activity	MF	1	1
GO:0004149	1	0.975041	0	1	dihydrolipoyllysine-residue succinyltransferase activity	MF	1	1
GO:0004151	1	0.992446	0	1	dihydroorotase activity	MF	1	1
GO:0004152	1	0.97505	0	1	dihydroorotate dehydrogenase activity	MF	1	1
GO:0004155	1	0.972515	0	1	6,7-dihydropteridine reductase activity	MF	1	1
GO:0004157	1	0.944363	0	3	dihydropyrimidinase activity	MF	1	1
GO:0004161	1	0.973109	0	1	dimethylallyltranstransferase activity	MF	1	1
GO:0004163	1	0.973082	0	1	diphosphomevalonate decarboxylase activity	MF	1	1
GO:0004164	1	0.972676	0	1	diphthine synthase activity	MF	1	1
GO:0004167	1	0.983891	0	1	dopachrome isomerase activity	MF	1	1
GO:0004168	1	0.973692	0	1	dolichol kinase activity	MF	1	1
GO:0004170	1	0.975147	0	1	dUTP diphosphatase activity	MF	1	1
GO:0004174	1	0.979865	0	1	electron-transferring-flavoprotein dehydrogenase activity	MF	1	1
GO:0004175	1	0.540767	0	24	endopeptidase activity	MF	1	1
GO:0004176	1	0.950231	0	3	ATP-dependent peptidase activity	MF	1	1
GO:0004180	1	0.742227	0	16	carboxypeptidase activity	MF	1	1
GO:0004181	1	0.78945	0	12	metallocarboxypeptidase activity	MF	1	1
GO:0004185	1	0.819834	0	10	serine-type carboxypeptidase activity	MF	1	1
GO:0004197	1	0.53188	0	31	cysteine-type endopeptidase activity	MF	1	1
GO:0004198	1	0.880447	0	9	calcium-dependent cysteine-type endopeptidase activity	MF	1	1
GO:0004222	1	0.362191	0	55	metalloendopeptidase activity	MF	1	1
GO:0004298	1	0.660296	0	15	threonine-type endopeptidase activity	MF	1	1
GO:0004300	1	0.873451	0	6	enoyl-CoA hydratase activity	MF	1	1
GO:0004301	1	0.911684	0	4	epoxide hydrolase activity	MF	1	1
GO:0004305	1	0.975266	0	1	ethanolamine kinase activity	MF	1	1
GO:0004307	1	0.924795	0	3	ethanolaminephosphotransferase activity	MF	1	1
GO:0004311	1	0.974152	0	1	farnesyltranstransferase activity	MF	1	1
GO:0004312	1	0.992446	0	1	fatty acid synthase activity	MF	1	1
GO:0004314	1	0.974998	0	1	[acyl-carrier-protein] S-malonyltransferase activity	MF	1	1
GO:0004315	1	0.973206	0	1	3-oxoacyl-[acyl-carrier-protein] synthase activity	MF	1	1
GO:0004322	1	0.906696	0	4	ferroxidase activity	MF	1	1
GO:0004325	1	0.97323	0	1	ferrochelatase activity	MF	1	1
GO:0004326	1	0.983473	0	1	tetrahydrofolylpolyglutamate synthase activity	MF	1	1
GO:0004329	1	0.98357	0	1	formate-tetrahydrofolate ligase activity	MF	1	1
GO:0004331	1	0.951061	0	2	fructose-2,6-bisphosphate 2-phosphatase activity	MF	1	1
GO:0004332	1	0.947345	0	2	fructose-bisphosphate aldolase activity	MF	1	1
GO:0004333	1	0.975818	0	1	fumarate hydratase activity	MF	1	1
GO:0004334	1	0.974227	0	1	fumarylacetoacetase activity	MF	1	1
GO:0004335	1	0.973515	0	1	galactokinase activity	MF	1	1
GO:0004337	1	0.973109	0	1	geranyltranstransferase activity	MF	1	1
GO:0004340	1	0.938241	0	3	glucokinase activity	MF	1	1
GO:0004342	1	0.972654	0	1	glucosamine-6-phosphate deaminase activity	MF	1	1
GO:0004343	1	0.925179	0	3	glucosamine 6-phosphate N-acetyltransferase activity	MF	1	1
GO:0004345	1	0.976094	0	1	glucose-6-phosphate dehydrogenase activity	MF	1	1
GO:0004347	1	0.980811	0	1	glucose-6-phosphate isomerase activity	MF	1	1
GO:0004349	1	0.988212	0	1	glutamate 5-kinase activity	MF	1	1
GO:0004350	1	0.988212	0	1	glutamate-5-semialdehyde dehydrogenase activity	MF	1	1
GO:0004351	1	0.976339	0	1	glutamate decarboxylase activity	MF	1	1
GO:0004352	1	0.978721	0	1	glutamate dehydrogenase (NAD+) activity	MF	1	1
GO:0004356	1	0.874697	0	5	glutamate-ammonia ligase activity	MF	1	1
GO:0004357	1	0.985024	0	1	glutamate-cysteine ligase activity	MF	1	1
GO:0004359	1	0.93633	0	4	glutaminase activity	MF	1	1
GO:0004360	1	0.975204	0	2	glutamine-fructose-6-phosphate transaminase (isomerizing) activity	MF	1	1
GO:0004361	1	0.973563	0	1	glutaryl-CoA dehydrogenase activity	MF	1	1
GO:0004362	1	0.925619	0	3	glutathione-disulfide reductase activity	MF	1	1
GO:0004363	1	0.974922	0	1	glutathione synthase activity	MF	1	1
GO:0004364	1	0.396726	0	33	glutathione transferase activity	MF	1	1
GO:0004365	1	0.896132	0	4	glyceraldehyde-3-phosphate dehydrogenase (NAD+) (phosphorylating) activity	MF	1	1
GO:0004366	1	0.984464	0	1	glycerol-3-phosphate O-acyltransferase activity	MF	1	1
GO:0004367	1	0.948295	0	2	glycerol-3-phosphate dehydrogenase [NAD+] activity	MF	1	1
GO:0004368	1	0.936379	0	3	glycerol-3-phosphate dehydrogenase (quinone) activity	MF	1	1
GO:0004370	1	0.958898	0	2	glycerol kinase activity	MF	1	1
GO:0004371	1	0.978616	0	1	glycerone kinase activity	MF	1	1
GO:0004372	1	0.975598	0	1	glycine hydroxymethyltransferase activity	MF	1	1
GO:0004373	1	0.98662	0	1	glycogen (starch) synthase activity	MF	1	1
GO:0004375	1	0.991896	0	1	glycine dehydrogenase (decarboxylating) activity	MF	1	1
GO:0004377	1	0.974258	0	1	GDP-Man:Man3GlcNAc2-PP-Dol alpha-1,2-mannosyltransferase activity	MF	1	1
GO:0004378	1	0.973302	0	1	GDP-Man:Man1GlcNAc2-PP-Dol alpha-1,3-mannosyltransferase activity	MF	1	1
GO:0004379	1	0.975786	0	1	glycylpeptide N-tetradecanoyltransferase activity	MF	1	1
GO:0004382	1	0.884074	0	5	guanosine-diphosphatase activity	MF	1	1
GO:0004383	1	0.970123	0	4	guanylate cyclase activity	MF	1	1
GO:0004385	1	0.965728	0	2	guanylate kinase activity	MF	1	1
GO:0004394	1	0.97348	0	1	heparan sulfate 2-O-sulfotransferase activity	MF	1	1
GO:0004395	1	0.972646	0	1	hexaprenyldihydroxybenzoate methyltransferase activity	MF	1	1
GO:0004396	1	0.938241	0	3	hexokinase activity	MF	1	1
GO:0004397	1	0.986411	0	1	histidine ammonia-lyase activity	MF	1	1
GO:0004407	1	0.862504	0	8	histone deacetylase activity	MF	1	1
GO:0004408	1	0.972994	0	1	holocytochrome-c synthase activity	MF	1	1
GO:0004411	1	0.974128	0	1	homogentisate 1,2-dioxygenase activity	MF	1	1
GO:0004415	1	0.975438	0	1	hyalurononglucosaminidase activity	MF	1	1
GO:0004416	1	0.976532	0	1	hydroxyacylglutathione hydrolase activity	MF	1	1
GO:0004419	1	0.972785	0	1	hydroxymethylglutaryl-CoA lyase activity	MF	1	1
GO:0004420	1	0.978826	0	1	hydroxymethylglutaryl-CoA reductase (NADPH) activity	MF	1	1
GO:0004421	1	0.974239	0	1	hydroxymethylglutaryl-CoA synthase activity	MF	1	1
GO:0004422	1	0.972519	0	1	hypoxanthine phosphoribosyltransferase activity	MF	1	1
GO:0004427	1	0.952264	0	2	inorganic diphosphatase activity	MF	1	1
GO:0004430	1	0.931163	0	4	1-phosphatidylinositol 4-kinase activity	MF	1	1
GO:0004435	1	0.948804	0	6	phosphatidylinositol phospholipase C activity	MF	1	1
GO:0004438	1	0.930871	0	5	phosphatidylinositol-3-phosphatase activity	MF	1	1
GO:0004439	1	0.90763	0	5	phosphatidylinositol-4,5-bisphosphate 5-phosphatase activity	MF	1	1
GO:0004445	1	0.949694	0	2	inositol-polyphosphate 5-phosphatase activity	MF	1	1
GO:0004447	1	0.97279	0	1	iodide peroxidase activity	MF	1	1
GO:0004449	1	0.911674	0	4	isocitrate dehydrogenase (NAD+) activity	MF	1	1
GO:0004450	1	0.951093	0	2	isocitrate dehydrogenase (NADP+) activity	MF	1	1
GO:0004451	1	0.992326	0	1	isocitrate lyase activity	MF	1	1
GO:0004452	1	0.972497	0	1	isopentenyl-diphosphate delta-isomerase activity	MF	1	1
GO:0004458	1	0.975487	0	1	D-lactate dehydrogenase (cytochrome) activity	MF	1	1
GO:0004459	1	0.948519	0	2	L-lactate dehydrogenase activity	MF	1	1
GO:0004467	1	0.886449	0	9	long-chain fatty acid-CoA ligase activity	MF	1	1
GO:0004468	1	0.938956	0	3	lysine N-acetyltransferase activity, acting on acetyl phosphate as donor	MF	1	1
GO:0004470	1	0.984353	0	1	malic enzyme activity	MF	1	1
GO:0004471	1	0.984353	0	1	malate dehydrogenase (decarboxylating) (NAD+) activity	MF	1	1
GO:0004473	1	0.984353	0	1	malate dehydrogenase (decarboxylating) (NADP+) activity	MF	1	1
GO:0004474	1	0.992326	0	1	malate synthase activity	MF	1	1
GO:0004475	1	0.973919	0	1	mannose-1-phosphate guanylyltransferase activity	MF	1	1
GO:0004476	1	0.957513	0	2	mannose-6-phosphate isomerase activity	MF	1	1
GO:0004478	1	0.919307	0	4	methionine adenosyltransferase activity	MF	1	1
GO:0004482	1	0.973131	0	1	mRNA (guanine-N7-)-methyltransferase activity	MF	1	1
GO:0004483	1	0.974162	0	2	mRNA (nucleoside-2'-O-)-methyltransferase activity	MF	1	1
GO:0004484	1	0.931828	0	3	mRNA guanylyltransferase activity	MF	1	1
GO:0004485	1	0.964169	0	2	methylcrotonoyl-CoA carboxylase activity	MF	1	1
GO:0004489	1	0.987183	0	1	methylenetetrahydrofolate reductase (NAD(P)H) activity	MF	1	1
GO:0004491	1	0.978887	0	1	methylmalonate-semialdehyde dehydrogenase (acylating) activity	MF	1	1
GO:0004493	1	0.972484	0	1	methylmalonyl-CoA epimerase activity	MF	1	1
GO:0004494	1	0.987936	0	1	methylmalonyl-CoA mutase activity	MF	1	1
GO:0004496	1	0.9912	0	1	mevalonate kinase activity	MF	1	1
GO:0004499	1	0.867039	0	6	N,N-dimethylaniline monooxygenase activity	MF	1	1
GO:0004500	1	0.98238	0	1	dopamine beta-monooxygenase activity	MF	1	1
GO:0004502	1	0.948559	0	2	kynurenine 3-monooxygenase activity	MF	1	1
GO:0004504	1	0.964934	0	2	peptidylglycine monooxygenase activity	MF	1	1
GO:0004505	1	0.974613	0	1	phenylalanine 4-monooxygenase activity	MF	1	1
GO:0004510	1	0.974613	0	1	tryptophan 5-monooxygenase activity	MF	1	1
GO:0004512	1	0.975764	0	1	inositol-3-phosphate synthase activity	MF	1	1
GO:0004514	1	0.981103	0	1	nicotinate-nucleotide diphosphorylase (carboxylating) activity	MF	1	1
GO:0004515	1	0.945675	0	2	nicotinate-nucleotide adenylyltransferase activity	MF	1	1
GO:0004516	1	0.981103	0	1	nicotinate phosphoribosyltransferase activity	MF	1	1
GO:0004518	1	0.407986	0	46	nuclease activity	MF	1	1
GO:0004520	1	0.883064	0	5	endodeoxyribonuclease activity	MF	1	1
GO:0004523	1	0.768914	0	10	RNA-DNA hybrid ribonuclease activity	MF	1	1
GO:0004525	1	0.948529	0	4	ribonuclease III activity	MF	1	1
GO:0004526	1	0.815595	0	8	ribonuclease P activity	MF	1	1
GO:0004527	1	0.549702	0	30	exonuclease activity	MF	1	1
GO:0004528	1	0.963045	0	2	phosphodiesterase I activity	MF	1	1
GO:0004530	1	0.992446	0	1	deoxyribonuclease I activity	MF	1	1
GO:0004531	1	0.922628	0	3	deoxyribonuclease II activity	MF	1	1
GO:0004534	1	0.984144	0	2	5'-3' exoribonuclease activity	MF	1	1
GO:0004535	1	0.932053	0	4	poly(A)-specific ribonuclease activity	MF	1	1
GO:0004536	1	0.946445	0	2	deoxyribonuclease activity	MF	1	1
GO:0004540	1	0.87528	0	7	ribonuclease activity	MF	1	1
GO:0004550	1	0.919191	0	3	nucleoside diphosphate kinase activity	MF	1	1
GO:0004551	1	0.97223	0	1	nucleotide diphosphatase activity	MF	1	1
GO:0004553	1	0.723063	0	19	hydrolase activity, hydrolyzing O-glycosyl compounds	MF	1	1
GO:0004556	1	0.982969	0	1	alpha-amylase activity	MF	1	1
GO:0004557	1	0.973846	0	1	alpha-galactosidase activity	MF	1	1
GO:0004558	1	0.974863	0	3	alpha-1,4-glucosidase activity	MF	1	1
GO:0004559	1	0.976729	0	3	alpha-mannosidase activity	MF	1	1
GO:0004560	1	0.974938	0	1	alpha-L-fucosidase activity	MF	1	1
GO:0004563	1	0.979676	0	1	beta-N-acetylhexosaminidase activity	MF	1	1
GO:0004565	1	0.962168	0	2	beta-galactosidase activity	MF	1	1
GO:0004566	1	0.979581	0	1	beta-glucuronidase activity	MF	1	1
GO:0004567	1	0.990568	0	1	beta-mannosidase activity	MF	1	1
GO:0004568	1	0.972599	0	2	chitinase activity	MF	1	1
GO:0004571	1	0.887523	0	7	mannosyl-oligosaccharide 1,2-alpha-mannosidase activity	MF	1	1
GO:0004573	1	0.972382	0	2	mannosyl-oligosaccharide glucosidase activity	MF	1	1
GO:0004576	1	0.963471	0	2	oligosaccharyl transferase activity	MF	1	1
GO:0004579	1	0.919888	0	4	dolichyl-diphosphooligosaccharide-protein glycotransferase activity	MF	1	1
GO:0004582	1	0.945151	0	2	dolichyl-phosphate beta-D-mannosyltransferase activity	MF	1	1
GO:0004583	1	0.973591	0	1	dolichyl-phosphate-glucose-glycolipid alpha-glucosyltransferase activity	MF	1	1
GO:0004586	1	0.966185	0	2	ornithine decarboxylase activity	MF	1	1
GO:0004587	1	0.974051	0	1	ornithine-oxo-acid transaminase activity	MF	1	1
GO:0004588	1	0.950167	0	2	orotate phosphoribosyltransferase activity	MF	1	1
GO:0004590	1	0.950167	0	2	orotidine-5'-phosphate decarboxylase activity	MF	1	1
GO:0004591	1	0.984265	0	2	oxoglutarate dehydrogenase (succinyl-transferring) activity	MF	1	1
GO:0004596	1	0.872052	0	7	peptide alpha-N-acetyltransferase activity	MF	1	1
GO:0004597	1	0.992211	0	1	peptide-aspartate beta-dioxygenase activity	MF	1	1
GO:0004598	1	0.964959	0	2	peptidylamidoglycolate lyase activity	MF	1	1
GO:0004601	1	0.697503	0	17	peroxidase activity	MF	1	1
GO:0004602	1	0.735552	0	11	glutathione peroxidase activity	MF	1	1
GO:0004605	1	0.950299	0	2	phosphatidate cytidylyltransferase activity	MF	1	1
GO:0004609	1	0.974938	0	1	phosphatidylserine decarboxylase activity	MF	1	1
GO:0004610	1	0.97977	0	1	phosphoacetylglucosamine mutase activity	MF	1	1
GO:0004611	1	0.95875	0	3	phosphoenolpyruvate carboxykinase activity	MF	1	1
GO:0004613	1	0.95875	0	3	phosphoenolpyruvate carboxykinase (GTP) activity	MF	1	1
GO:0004614	1	0.977277	0	1	phosphoglucomutase activity	MF	1	1
GO:0004615	1	0.972934	0	1	phosphomannomutase activity	MF	1	1
GO:0004616	1	0.975229	0	1	phosphogluconate dehydrogenase (decarboxylating) activity	MF	1	1
GO:0004617	1	0.97288	0	1	phosphoglycerate dehydrogenase activity	MF	1	1
GO:0004618	1	0.973625	0	1	phosphoglycerate kinase activity	MF	1	1
GO:0004619	1	0.978188	0	1	phosphoglycerate mutase activity	MF	1	1
GO:0004620	1	0.745607	0	13	phospholipase activity	MF	1	1
GO:0004622	1	0.965735	0	2	lysophospholipase activity	MF	1	1
GO:0004630	1	0.971673	0	2	phospholipase D activity	MF	1	1
GO:0004631	1	0.972438	0	1	phosphomevalonate kinase activity	MF	1	1
GO:0004634	1	0.975103	0	1	phosphopyruvate hydratase activity	MF	1	1
GO:0004637	1	0.991433	0	1	phosphoribosylamine-glycine ligase activity	MF	1	1
GO:0004638	1	0.973908	0	1	phosphoribosylaminoimidazole carboxylase activity	MF	1	1
GO:0004639	1	0.973908	0	1	phosphoribosylaminoimidazolesuccinocarboxamide synthase activity	MF	1	1
GO:0004641	1	0.991433	0	1	phosphoribosylformylglycinamidine cyclo-ligase activity	MF	1	1
GO:0004642	1	0.992446	0	1	phosphoribosylformylglycinamidine synthase activity	MF	1	1
GO:0004644	1	0.991433	0	1	phosphoribosylglycinamide formyltransferase activity	MF	1	1
GO:0004645	1	0.991627	0	1	phosphorylase activity	MF	1	1
GO:0004647	1	0.973298	0	1	phosphoserine phosphatase activity	MF	1	1
GO:0004648	1	0.973171	0	1	O-phospho-L-serine:2-oxoglutarate aminotransferase activity	MF	1	1
GO:0004649	1	0.992276	0	1	poly(ADP-ribose) glycohydrolase activity	MF	1	1
GO:0004651	1	0.983213	0	1	polynucleotide 5'-phosphatase activity	MF	1	1
GO:0004652	1	0.907953	0	7	polynucleotide adenylyltransferase activity	MF	1	1
GO:0004653	1	0.926008	0	5	polypeptide N-acetylgalactosaminyltransferase activity	MF	1	1
GO:0004654	1	0.986662	0	1	polyribonucleotide nucleotidyltransferase activity	MF	1	1
GO:0004656	1	0.927795	0	3	procollagen-proline 4-dioxygenase activity	MF	1	1
GO:0004657	1	0.981217	0	1	proline dehydrogenase activity	MF	1	1
GO:0004658	1	0.987235	0	1	propionyl-CoA carboxylase activity	MF	1	1
GO:0004659	1	0.909179	0	4	prenyltransferase activity	MF	1	1
GO:0004660	1	0.940767	0	3	protein farnesyltransferase activity	MF	1	1
GO:0004662	1	0.973428	0	1	CAAX-protein geranylgeranyltransferase activity	MF	1	1
GO:0004663	1	0.964252	0	2	Rab geranylgeranyltransferase activity	MF	1	1
GO:0004671	1	0.972965	0	1	protein C-terminal S-isoprenylcysteine carboxyl O-methyltransferase activity	MF	1	1
GO:0004675	1	0.935029	0	4	transmembrane receptor protein serine/threonine kinase activity	MF	1	1
GO:0004679	1	0.86555	0	7	AMP-activated protein kinase activity	MF	1	1
GO:0004683	1	0.908521	0	6	calmodulin-dependent protein kinase activity	MF	1	1
GO:0004686	1	0.989538	0	1	elongation factor-2 kinase activity	MF	1	1
GO:0004687	1	0.992446	0	1	myosin light chain kinase activity	MF	1	1
GO:0004689	1	0.991981	0	1	phosphorylase kinase activity	MF	1	1
GO:0004691	1	0.971795	0	2	cAMP-dependent protein kinase activity	MF	1	1
GO:0004692	1	0.982674	0	2	cGMP-dependent protein kinase activity	MF	1	1
GO:0004693	1	0.775406	0	12	cyclin-dependent protein serine/threonine kinase activity	MF	1	1
GO:0004694	1	0.992446	0	1	eukaryotic translation initiation factor 2alpha kinase activity	MF	1	1
GO:0004697	1	0.939434	0	6	protein kinase C activity	MF	1	1
GO:0004698	1	0.992446	0	1	calcium-dependent protein kinase C activity	MF	1	1
GO:0004703	1	0.975603	0	2	G protein-coupled receptor kinase activity	MF	1	1
GO:0004708	1	0.818956	0	8	MAP kinase kinase activity	MF	1	1
GO:0004709	1	0.942852	0	6	MAP kinase kinase kinase activity	MF	1	1
GO:0004711	1	0.958777	0	3	ribosomal protein S6 kinase activity	MF	1	1
GO:0004712	1	0.982607	0	2	protein serine/threonine/tyrosine kinase activity	MF	1	1
GO:0004715	1	0.57326	0	27	non-membrane spanning protein tyrosine kinase activity	MF	1	1
GO:0004719	1	0.95489	0	2	protein-L-isoaspartate (D-aspartate) O-methyltransferase activity	MF	1	1
GO:0004721	1	0.203604	0	74	phosphoprotein phosphatase activity	MF	1	1
GO:0004722	1	0.450509	0	35	protein serine/threonine phosphatase activity	MF	1	1
GO:0004724	1	0.840429	0	8	magnesium-dependent protein serine/threonine phosphatase activity	MF	1	1
GO:0004725	1	0.272856	0	67	protein tyrosine phosphatase activity	MF	1	1
GO:0004726	1	0.972175	0	1	non-membrane spanning protein tyrosine phosphatase activity	MF	1	1
GO:0004731	1	0.947378	0	2	purine-nucleoside phosphorylase activity	MF	1	1
GO:0004733	1	0.972809	0	1	pyridoxamine-phosphate oxidase activity	MF	1	1
GO:0004735	1	0.94621	0	2	pyrroline-5-carboxylate reductase activity	MF	1	1
GO:0004736	1	0.992446	0	1	pyruvate carboxylase activity	MF	1	1
GO:0004739	1	0.952532	0	2	pyruvate dehydrogenase (acetyl-transferring) activity	MF	1	1
GO:0004740	1	0.974439	0	1	pyruvate dehydrogenase (acetyl-transferring) kinase activity	MF	1	1
GO:0004741	1	0.974743	0	1	[pyruvate dehydrogenase (lipoamide)] phosphatase activity	MF	1	1
GO:0004742	1	0.952071	0	2	dihydrolipoyllysine-residue acetyltransferase activity	MF	1	1
GO:0004743	1	0.968499	0	2	pyruvate kinase activity	MF	1	1
GO:0004744	1	0.975138	0	1	retinal isomerase activity	MF	1	1
GO:0004747	1	0.972814	0	1	ribokinase activity	MF	1	1
GO:0004748	1	0.962191	0	2	ribonucleoside-diphosphate reductase activity, thioredoxin disulfide as acceptor	MF	1	1
GO:0004749	1	0.95664	0	2	ribose phosphate diphosphokinase activity	MF	1	1
GO:0004750	1	0.972431	0	1	ribulose-phosphate 3-epimerase activity	MF	1	1
GO:0004751	1	0.972689	0	1	ribose-5-phosphate isomerase activity	MF	1	1
GO:0004753	1	0.991955	0	1	saccharopine dehydrogenase activity	MF	1	1
GO:0004756	1	0.97325	0	1	selenide, water dikinase activity	MF	1	1
GO:0004760	1	0.973989	0	1	serine-pyruvate transaminase activity	MF	1	1
GO:0004766	1	0.974913	0	1	spermidine synthase activity	MF	1	1
GO:0004767	1	0.91156	0	4	sphingomyelin phosphodiesterase activity	MF	1	1
GO:0004768	1	0.855838	0	6	stearoyl-CoA 9-desaturase activity	MF	1	1
GO:0004774	1	0.923471	0	3	succinate-CoA ligase activity	MF	1	1
GO:0004775	1	0.900621	0	4	succinate-CoA ligase (ADP-forming) activity	MF	1	1
GO:0004776	1	0.923471	0	3	succinate-CoA ligase (GDP-forming) activity	MF	1	1
GO:0004777	1	0.976756	0	1	succinate-semialdehyde dehydrogenase (NAD+) activity	MF	1	1
GO:0004778	1	0.972443	0	1	succinyl-CoA hydrolase activity	MF	1	1
GO:0004780	1	0.972701	0	1	sulfate adenylyltransferase (ADP) activity	MF	1	1
GO:0004781	1	0.981593	0	1	sulfate adenylyltransferase (ATP) activity	MF	1	1
GO:0004784	1	0.89454	0	4	superoxide dismutase activity	MF	1	1
GO:0004788	1	0.972625	0	1	thiamine diphosphokinase activity	MF	1	1
GO:0004791	1	0.937543	0	3	thioredoxin-disulfide reductase activity	MF	1	1
GO:0004792	1	0.872345	0	5	thiosulfate sulfurtransferase activity	MF	1	1
GO:0004794	1	0.951571	0	2	L-threonine ammonia-lyase activity	MF	1	1
GO:0004797	1	0.97275	0	1	thymidine kinase activity	MF	1	1
GO:0004798	1	0.972588	0	1	thymidylate kinase activity	MF	1	1
GO:0004799	1	0.97274	0	1	thymidylate synthase activity	MF	1	1
GO:0004801	1	0.973967	0	1	sedoheptulose-7-phosphate:D-glyceraldehyde-3-phosphate glyceronetransferase activity	MF	1	1
GO:0004802	1	0.979332	0	1	transketolase activity	MF	1	1
GO:0004805	1	0.979162	0	1	trehalose-phosphatase activity	MF	1	1
GO:0004806	1	0.96441	0	2	triglyceride lipase activity	MF	1	1
GO:0004807	1	0.972924	0	1	triose-phosphate isomerase activity	MF	1	1
GO:0004809	1	0.951659	0	2	tRNA (guanine-N2-)-methyltransferase activity	MF	1	1
GO:0004812	1	0.543422	0	35	aminoacyl-tRNA ligase activity	MF	1	1
GO:0004813	1	0.98108	0	2	alanine-tRNA ligase activity	MF	1	1
GO:0004814	1	0.96325	0	2	arginine-tRNA ligase activity	MF	1	1
GO:0004815	1	0.976362	0	1	aspartate-tRNA ligase activity	MF	1	1
GO:0004816	1	0.976794	0	1	asparagine-tRNA ligase activity	MF	1	1
GO:0004817	1	0.991384	0	1	cysteine-tRNA ligase activity	MF	1	1
GO:0004818	1	0.96714	0	2	glutamate-tRNA ligase activity	MF	1	1
GO:0004819	1	0.987299	0	1	glutamine-tRNA ligase activity	MF	1	1
GO:0004820	1	0.985689	0	1	glycine-tRNA ligase activity	MF	1	1
GO:0004821	1	0.978276	0	1	histidine-tRNA ligase activity	MF	1	1
GO:0004822	1	0.984169	0	2	isoleucine-tRNA ligase activity	MF	1	1
GO:0004823	1	0.982308	0	2	leucine-tRNA ligase activity	MF	1	1
GO:0004824	1	0.981839	0	1	lysine-tRNA ligase activity	MF	1	1
GO:0004825	1	0.967882	0	2	methionine-tRNA ligase activity	MF	1	1
GO:0004826	1	0.912672	0	4	phenylalanine-tRNA ligase activity	MF	1	1
GO:0004827	1	0.947905	0	3	proline-tRNA ligase activity	MF	1	1
GO:0004828	1	0.949555	0	2	serine-tRNA ligase activity	MF	1	1
GO:0004829	1	0.987901	0	1	threonine-tRNA ligase activity	MF	1	1
GO:0004830	1	0.957641	0	2	tryptophan-tRNA ligase activity	MF	1	1
GO:0004831	1	0.960977	0	2	tyrosine-tRNA ligase activity	MF	1	1
GO:0004832	1	0.984296	0	2	valine-tRNA ligase activity	MF	1	1
GO:0004833	1	0.975174	0	1	tryptophan 2,3-dioxygenase activity	MF	1	1
GO:0004836	1	0.98238	0	1	tyramine-beta hydroxylase activity	MF	1	1
GO:0004837	1	0.987563	0	1	tyrosine decarboxylase activity	MF	1	1
GO:0004838	1	0.976544	0	1	L-tyrosine:2-oxoglutarate aminotransferase activity	MF	1	1
GO:0004839	1	0.992446	0	1	ubiquitin activating enzyme activity	MF	1	1
GO:0004843	1	0.602776	0	28	thiol-dependent ubiquitin-specific protease activity	MF	1	1
GO:0004844	1	0.972724	0	1	uracil DNA N-glycosylase activity	MF	1	1
GO:0004845	1	0.973017	0	1	uracil phosphoribosyltransferase activity	MF	1	1
GO:0004849	1	0.958101	0	2	uridine kinase activity	MF	1	1
GO:0004850	1	0.972819	0	1	uridine phosphorylase activity	MF	1	1
GO:0004854	1	0.977508	0	3	xanthine dehydrogenase activity	MF	1	1
GO:0004855	1	0.992446	0	1	xanthine oxidase activity	MF	1	1
GO:0004856	1	0.97606	0	1	xylulokinase activity	MF	1	1
GO:0004857	1	0.957436	0	3	enzyme inhibitor activity	MF	1	1
GO:0004860	1	0.828579	0	8	protein kinase inhibitor activity	MF	1	1
GO:0004861	1	0.916005	0	4	cyclin-dependent protein serine/threonine kinase inhibitor activity	MF	1	1
GO:0004864	1	0.919994	0	3	protein phosphatase inhibitor activity	MF	1	1
GO:0004865	1	0.919665	0	3	protein serine/threonine phosphatase inhibitor activity	MF	1	1
GO:0004866	1	0.984949	0	2	endopeptidase inhibitor activity	MF	1	1
GO:0004867	1	0.595985	0	25	serine-type endopeptidase inhibitor activity	MF	1	1
GO:0004869	1	0.898004	0	4	cysteine-type endopeptidase inhibitor activity	MF	1	1
GO:0004879	1	0.947234	0	3	nuclear receptor activity	MF	1	1
GO:0004888	1	0.42434	0	43	transmembrane signaling receptor activity	MF	1	1
GO:0004890	1	0.992446	0	1	GABA-A receptor activity	MF	1	1
GO:0004896	1	0.992446	0	1	cytokine receptor activity	MF	1	1
GO:0004935	1	0.974922	0	1	adrenergic receptor activity	MF	1	1
GO:0004937	1	0.974922	0	1	alpha1-adrenergic receptor activity	MF	1	1
GO:0004948	1	0.991864	0	1	calcitonin receptor activity	MF	1	1
GO:0004952	1	0.975807	0	1	dopamine neurotransmitter receptor activity	MF	1	1
GO:0004965	1	0.981192	0	2	G protein-coupled GABA receptor activity	MF	1	1
GO:0004970	1	0.983366	0	2	ionotropic glutamate receptor activity	MF	1	1
GO:0004983	1	0.90441	0	4	neuropeptide Y receptor activity	MF	1	1
GO:0004984	1	0.972774	0	1	olfactory receptor activity	MF	1	1
GO:0004989	1	0.93322	0	3	octopamine receptor activity	MF	1	1
GO:0004993	1	0.837475	0	10	G protein-coupled serotonin receptor activity	MF	1	1
GO:0004997	1	0.973951	0	1	thyrotropin-releasing hormone receptor activity	MF	1	1
GO:0005001	1	0.973987	0	3	transmembrane receptor protein tyrosine phosphatase activity	MF	1	1
GO:0005003	1	0.992446	0	1	ephrin receptor activity	MF	1	1
GO:0005005	1	0.992446	0	1	transmembrane-ephrin receptor activity	MF	1	1
GO:0005006	1	0.992446	0	1	epidermal growth factor-activated receptor activity	MF	1	1
GO:0005009	1	0.992446	0	1	insulin-activated receptor activity	MF	1	1
GO:0005024	1	0.987363	0	1	transforming growth factor beta-activated receptor activity	MF	1	1
GO:0005025	1	0.969333	0	2	transforming growth factor beta receptor activity, type I	MF	1	1
GO:0005041	1	0.991113	0	1	low-density lipoprotein particle receptor activity	MF	1	1
GO:0005042	1	0.984941	0	2	netrin receptor activity	MF	1	1
GO:0005044	1	0.984949	0	2	scavenger receptor activity	MF	1	1
GO:0005047	1	0.972731	0	2	signal recognition particle binding	MF	1	1
GO:0005048	1	0.983181	0	1	signal sequence binding	MF	1	1
GO:0005049	1	0.969832	0	4	nuclear export signal receptor activity	MF	1	1
GO:0005052	1	0.974398	0	1	peroxisome matrix targeting signal-1 binding	MF	1	1
GO:0005068	1	0.984365	0	2	transmembrane receptor protein tyrosine kinase adaptor activity	MF	1	1
GO:0005078	1	0.992446	0	1	MAP-kinase scaffold activity	MF	1	1
GO:0005080	1	0.830229	0	10	protein kinase C binding	MF	1	1
GO:0005085	1	0.486023	0	52	guanyl-nucleotide exchange factor activity	MF	1	1
GO:0005086	1	0.902989	0	7	ARF guanyl-nucleotide exchange factor activity	MF	1	1
GO:0005087	1	0.982249	0	1	Ran guanyl-nucleotide exchange factor activity	MF	1	1
GO:0005088	1	0.953805	0	3	Ras guanyl-nucleotide exchange factor activity	MF	1	1
GO:0005089	1	0.916947	0	10	Rho guanyl-nucleotide exchange factor activity	MF	1	1
GO:0005090	1	0.974689	0	1	Sar guanyl-nucleotide exchange factor activity	MF	1	1
GO:0005092	1	0.884291	0	5	GDP-dissociation inhibitor activity	MF	1	1
GO:0005093	1	0.952861	0	2	Rab GDP-dissociation inhibitor activity	MF	1	1
GO:0005094	1	0.972432	0	1	Rho GDP-dissociation inhibitor activity	MF	1	1
GO:0005095	1	0.992446	0	1	GTPase inhibitor activity	MF	1	1
GO:0005096	1	0.346513	0	72	GTPase activator activity	MF	1	1
GO:0005102	1	0.392679	0	43	signaling receptor binding	MF	1	1
GO:0005104	1	0.975733	0	1	fibroblast growth factor receptor binding	MF	1	1
GO:0005109	1	0.871239	0	7	frizzled binding	MF	1	1
GO:0005114	1	0.990888	0	1	type II transforming growth factor beta receptor binding	MF	1	1
GO:0005119	1	0.964944	0	3	smoothened binding	MF	1	1
GO:0005124	1	0.975547	0	1	scavenger receptor binding	MF	1	1
GO:0005125	1	0.79427	0	9	cytokine activity	MF	1	1
GO:0005154	1	0.955232	0	2	epidermal growth factor receptor binding	MF	1	1
GO:0005158	1	0.984933	0	2	insulin receptor binding	MF	1	1
GO:0005159	1	0.984949	0	2	insulin-like growth factor receptor binding	MF	1	1
GO:0005160	1	0.950097	0	2	transforming growth factor beta receptor binding	MF	1	1
GO:0005178	1	0.949785	0	4	integrin binding	MF	1	1
GO:0005179	1	0.892655	0	4	hormone activity	MF	1	1
GO:0005184	1	0.945863	0	2	neuropeptide hormone activity	MF	1	1
GO:0005198	1	0.575751	0	31	structural molecule activity	MF	1	1
GO:0005201	1	0.687295	0	21	extracellular matrix structural constituent	MF	1	1
GO:0005215	1	0.84509	0	7	transporter activity	MF	1	1
GO:0005216	1	0.395314	0	55	ion channel activity	MF	1	1
GO:0005217	1	0.989368	0	1	intracellular ligand-gated ion channel activity	MF	1	1
GO:0005219	1	0.992446	0	1	ryanodine-sensitive calcium-release channel activity	MF	1	1
GO:0005220	1	0.992446	0	1	inositol 1,4,5-trisphosphate-sensitive calcium-release channel activity	MF	1	1
GO:0005228	1	0.992446	0	1	intracellular sodium activated potassium channel activity	MF	1	1
GO:0005229	1	0.979817	0	1	intracellular calcium activated chloride channel activity	MF	1	1
GO:0005230	1	0.497411	0	31	extracellular ligand-gated ion channel activity	MF	1	1
GO:0005242	1	0.975257	0	1	inward rectifier potassium channel activity	MF	1	1
GO:0005243	1	0.651439	0	18	gap junction channel activity	MF	1	1
GO:0005244	1	0.829212	0	14	voltage-gated ion channel activity	MF	1	1
GO:0005245	1	0.943161	0	6	voltage-gated calcium channel activity	MF	1	1
GO:0005246	1	0.946847	0	3	calcium channel regulator activity	MF	1	1
GO:0005247	1	0.96321	0	4	voltage-gated chloride channel activity	MF	1	1
GO:0005248	1	0.992446	0	1	voltage-gated sodium channel activity	MF	1	1
GO:0005249	1	0.901838	0	8	voltage-gated potassium channel activity	MF	1	1
GO:0005251	1	0.915626	0	6	delayed rectifier potassium channel activity	MF	1	1
GO:0005261	1	0.904983	0	8	cation channel activity	MF	1	1
GO:0005262	1	0.833942	0	14	calcium channel activity	MF	1	1
GO:0005267	1	0.57979	0	32	potassium channel activity	MF	1	1
GO:0005272	1	0.843676	0	10	sodium channel activity	MF	1	1
GO:0005277	1	0.93685	0	3	acetylcholine transmembrane transporter activity	MF	1	1
GO:0005313	1	0.87674	0	6	L-glutamate transmembrane transporter activity	MF	1	1
GO:0005315	1	0.850907	0	7	inorganic phosphate transmembrane transporter activity	MF	1	1
GO:0005319	1	0.873433	0	13	lipid transporter activity	MF	1	1
GO:0005324	1	0.943369	0	4	long-chain fatty acid transporter activity	MF	1	1
GO:0005326	1	0.960124	0	2	neurotransmitter transporter activity	MF	1	1
GO:0005328	1	0.882801	0	8	neurotransmitter:sodium symporter activity	MF	1	1
GO:0005332	1	0.955727	0	3	gamma-aminobutyric acid:sodium symporter activity	MF	1	1
GO:0005335	1	0.980423	0	1	serotonin:sodium symporter activity	MF	1	1
GO:0005337	1	0.828134	0	8	nucleoside transmembrane transporter activity	MF	1	1
GO:0005344	1	0.84877	0	6	oxygen carrier activity	MF	1	1
GO:0005347	1	0.683984	0	15	ATP transmembrane transporter activity	MF	1	1
GO:0005366	1	0.947246	0	3	myo-inositol:proton symporter activity	MF	1	1
GO:0005381	1	0.883334	0	5	iron ion transmembrane transporter activity	MF	1	1
GO:0005384	1	0.928861	0	3	manganese ion transmembrane transporter activity	MF	1	1
GO:0005385	1	0.716178	0	14	zinc ion transmembrane transporter activity	MF	1	1
GO:0005388	1	0.962747	0	5	calcium-transporting ATPase activity	MF	1	1
GO:0005391	1	0.905506	0	7	sodium:potassium-exchanging ATPase activity	MF	1	1
GO:0005415	1	0.976015	0	1	nucleoside:sodium symporter activity	MF	1	1
GO:0005432	1	0.972975	0	3	calcium:sodium antiporter activity	MF	1	1
GO:0005452	1	0.962433	0	4	inorganic anion exchanger activity	MF	1	1
GO:0005457	1	0.973295	0	1	GDP-fucose transmembrane transporter activity	MF	1	1
GO:0005459	1	0.854415	0	6	UDP-galactose transmembrane transporter activity	MF	1	1
GO:0005460	1	0.973174	0	1	UDP-glucose transmembrane transporter activity	MF	1	1
GO:0005461	1	0.973126	0	1	UDP-glucuronic acid transmembrane transporter activity	MF	1	1
GO:0005462	1	0.89866	0	4	UDP-N-acetylglucosamine transmembrane transporter activity	MF	1	1
GO:0005463	1	0.973126	0	1	UDP-N-acetylgalactosamine transmembrane transporter activity	MF	1	1
GO:0005464	1	0.946412	0	2	UDP-xylose transmembrane transporter activity	MF	1	1
GO:0005471	1	0.8722	0	5	ATP:ADP antiporter activity	MF	1	1
GO:0005483	1	0.920347	0	3	soluble NSF attachment protein activity	MF	1	1
GO:0005484	1	0.531162	0	23	SNAP receptor activity	MF	1	1
GO:0005501	1	0.992383	0	1	retinoid binding	MF	1	1
GO:0005504	1	0.826634	0	9	fatty acid binding	MF	1	1
GO:0005507	1	0.725528	0	15	copper ion binding	MF	1	1
GO:0005516	1	0.571076	0	43	calmodulin binding	MF	1	1
GO:0005518	1	0.933918	0	4	collagen binding	MF	1	1
GO:0005519	1	0.966166	0	2	cytoskeletal regulatory protein binding	MF	1	1
GO:0005520	1	0.992304	0	1	insulin-like growth factor binding	MF	1	1
GO:0005521	1	0.924685	0	4	lamin binding	MF	1	1
GO:0005523	1	0.89537	0	6	tropomyosin binding	MF	1	1
GO:0005534	1	0.973515	0	1	galactose binding	MF	1	1
GO:0005536	1	0.938241	0	3	glucose binding	MF	1	1
GO:0005537	1	0.951746	0	2	mannose binding	MF	1	1
GO:0005543	1	0.786906	0	14	phospholipid binding	MF	1	1
GO:0005544	1	0.720622	0	17	calcium-dependent phospholipid binding	MF	1	1
GO:0005545	1	0.910637	0	5	1-phosphatidylinositol binding	MF	1	1
GO:0005546	1	0.859792	0	12	phosphatidylinositol-4,5-bisphosphate binding	MF	1	1
GO:0005547	1	0.887958	0	8	phosphatidylinositol-3,4,5-trisphosphate binding	MF	1	1
GO:0005548	1	0.964001	0	3	phospholipid transporter activity	MF	1	1
GO:0005581	1	0.540767	0	26	collagen trimer	CC	1	1
GO:0005587	1	0.992446	0	1	collagen type IV trimer	CC	1	1
GO:0005604	1	0.73548	0	27	basement membrane	CC	1	1
GO:0005622	1	0.757752	0	18	intracellular	CC	1	1
GO:0005635	1	0.390835	0	53	nuclear envelope	CC	1	1
GO:0005637	1	0.729762	0	15	nuclear inner membrane	CC	1	1
GO:0005638	1	0.975769	0	2	lamin filament	CC	1	1
GO:0005639	1	0.953653	0	2	integral component of nuclear inner membrane	CC	1	1
GO:0005640	1	0.976418	0	3	nuclear outer membrane	CC	1	1
GO:0005643	1	0.586978	0	34	nuclear pore	CC	1	1
GO:0005652	1	0.98976	0	1	nuclear lamina	CC	1	1
GO:0005654	1	0.167387	0	91	nucleoplasm	CC	1	1
GO:0005655	1	0.907247	0	4	nucleolar ribonuclease P complex	CC	1	1
GO:0005656	1	0.960324	0	2	nuclear pre-replicative complex	CC	1	1
GO:0005657	1	0.936861	0	3	replication fork	CC	1	1
GO:0005658	1	0.902458	0	5	alpha DNA polymerase:primase complex	CC	1	1
GO:0005662	1	0.916128	0	4	DNA replication factor A complex	CC	1	1
GO:0005663	1	0.887345	0	5	DNA replication factor C complex	CC	1	1
GO:0005664	1	0.910498	0	4	nuclear origin of replication recognition complex	CC	1	1
GO:0005665	1	0.742583	0	12	RNA polymerase II, core complex	CC	1	1
GO:0005666	1	0.651742	0	17	RNA polymerase III complex	CC	1	1
GO:0005667	1	0.509004	0	32	transcription factor complex	CC	1	1
GO:0005668	1	0.989368	0	1	RNA polymerase transcription factor SL1 complex	CC	1	1
GO:0005669	1	0.676733	0	17	transcription factor TFIID complex	CC	1	1
GO:0005671	1	0.916069	0	4	Ada2/Gcn5/Ada3 transcription activator complex	CC	1	1
GO:0005672	1	0.923762	0	3	transcription factor TFIIA complex	CC	1	1
GO:0005673	1	0.94835	0	2	transcription factor TFIIE complex	CC	1	1
GO:0005674	1	0.947814	0	2	transcription factor TFIIF complex	CC	1	1
GO:0005675	1	0.798431	0	9	transcription factor TFIIH holo complex	CC	1	1
GO:0005677	1	0.973001	0	1	chromatin silencing complex	CC	1	1
GO:0005680	1	0.781083	0	14	anaphase-promoting complex	CC	1	1
GO:0005681	1	0.38599	0	42	spliceosomal complex	CC	1	1
GO:0005682	1	0.752569	0	11	U5 snRNP	CC	1	1
GO:0005683	1	0.972465	0	1	U7 snRNP	CC	1	1
GO:0005684	1	0.809999	0	8	U2-type spliceosomal complex	CC	1	1
GO:0005685	1	0.640146	0	17	U1 snRNP	CC	1	1
GO:0005686	1	0.614479	0	19	U2 snRNP	CC	1	1
GO:0005687	1	0.825092	0	7	U4 snRNP	CC	1	1
GO:0005688	1	0.82028	0	7	U6 snRNP	CC	1	1
GO:0005689	1	0.870556	0	5	U12-type spliceosomal complex	CC	1	1
GO:0005694	1	0.0897939	0	131	chromosome	CC	1	1
GO:0005697	1	0.966681	0	2	telomerase holoenzyme complex	CC	1	1
GO:0005712	1	0.985009	0	1	chiasma	CC	1	1
GO:0005719	1	0.954276	0	2	nuclear euchromatin	CC	1	1
GO:0005720	1	0.869958	0	6	nuclear heterochromatin	CC	1	1
GO:0005730	1	0.0424471	0	150	nucleolus	CC	1	1
GO:0005732	1	0.870125	0	6	small nucleolar ribonucleoprotein complex	CC	1	1
GO:0005736	1	0.744229	0	12	RNA polymerase I complex	CC	1	1
GO:0005739	1	2.47324e-06	0	512	mitochondrion	CC	1	0.00820993
GO:0005740	1	0.894903	0	4	mitochondrial envelope	CC	1	1
GO:0005741	1	0.520289	0	26	mitochondrial outer membrane	CC	1	1
GO:0005742	1	0.919481	0	3	mitochondrial outer membrane translocase complex	CC	1	1
GO:0005743	1	0.0521596	0	115	mitochondrial inner membrane	CC	1	1
GO:0005744	1	0.824379	0	7	TIM23 mitochondrial import inner membrane translocase complex	CC	1	1
GO:0005746	1	0.945766	0	2	mitochondrial respiratory chain	CC	1	1
GO:0005747	1	0.342769	0	39	mitochondrial respiratory chain complex I	CC	1	1
GO:0005749	1	0.88847	0	5	mitochondrial respiratory chain complex II, succinate dehydrogenase complex (ubiquinone)	CC	1	1
GO:0005750	1	0.821346	0	7	mitochondrial respiratory chain complex III	CC	1	1
GO:0005751	1	0.893554	0	4	mitochondrial respiratory chain complex IV	CC	1	1
GO:0005753	1	0.896158	0	5	mitochondrial proton-transporting ATP synthase complex	CC	1	1
GO:0005758	1	0.570645	0	20	mitochondrial intermembrane space	CC	1	1
GO:0005759	1	0.250144	0	61	mitochondrial matrix	CC	1	1
GO:0005760	1	0.99226	0	1	gamma DNA polymerase complex	CC	1	1
GO:0005761	1	0.845564	0	6	mitochondrial ribosome	CC	1	1
GO:0005762	1	0.387456	0	34	mitochondrial large ribosomal subunit	CC	1	1
GO:0005763	1	0.468438	0	28	mitochondrial small ribosomal subunit	CC	1	1
GO:0005769	1	0.450563	0	41	early endosome	CC	1	1
GO:0005771	1	0.765405	0	11	multivesicular body	CC	1	1
GO:0005774	1	0.682463	0	18	vacuolar membrane	CC	1	1
GO:0005776	1	0.838541	0	9	autophagosome	CC	1	1
GO:0005779	1	0.896265	0	4	integral component of peroxisomal membrane	CC	1	1
GO:0005780	1	0.974989	0	1	extrinsic component of intraperoxisomal membrane	CC	1	1
GO:0005782	1	0.836958	0	8	peroxisomal matrix	CC	1	1
GO:0005784	1	0.955505	0	2	Sec61 translocon complex	CC	1	1
GO:0005785	1	0.935334	0	3	signal recognition particle receptor complex	CC	1	1
GO:0005786	1	0.861703	0	7	signal recognition particle, endoplasmic reticulum targeting	CC	1	1
GO:0005787	1	0.893663	0	4	signal peptidase complex	CC	1	1
GO:0005788	1	0.61279	0	23	endoplasmic reticulum lumen	CC	1	1
GO:0005790	1	0.992446	0	1	smooth endoplasmic reticulum	CC	1	1
GO:0005791	1	0.791299	0	10	rough endoplasmic reticulum	CC	1	1
GO:0005793	1	0.643576	0	17	endoplasmic reticulum-Golgi intermediate compartment	CC	1	1
GO:0005795	1	0.942346	0	4	Golgi stack	CC	1	1
GO:0005797	1	0.810776	0	10	Golgi medial cisterna	CC	1	1
GO:0005798	1	0.97181	0	3	Golgi-associated vesicle	CC	1	1
GO:0005801	1	0.841317	0	8	cis-Golgi network	CC	1	1
GO:0005811	1	0.670875	0	17	lipid droplet	CC	1	1
GO:0005814	1	0.807515	0	12	centriole	CC	1	1
GO:0005818	1	0.855218	0	7	aster	CC	1	1
GO:0005819	1	0.474018	0	41	spindle	CC	1	1
GO:0005826	1	0.9519	0	5	actomyosin contractile ring	CC	1	1
GO:0005828	1	0.944282	0	4	kinetochore microtubule	CC	1	1
GO:0005832	1	0.843162	0	9	chaperonin-containing T-complex	CC	1	1
GO:0005834	1	0.777662	0	11	heterotrimeric G-protein complex	CC	1	1
GO:0005838	1	0.901371	0	4	proteasome regulatory particle	CC	1	1
GO:0005839	1	0.677671	0	14	proteasome core complex	CC	1	1
GO:0005840	1	0.0138803	0	151	ribosome	CC	1	1
GO:0005844	1	0.830691	0	12	polysome	CC	1	1
GO:0005845	1	0.936441	0	3	mRNA cap binding complex	CC	1	1
GO:0005846	1	0.962729	0	2	nuclear cap binding complex	CC	1	1
GO:0005847	1	0.824206	0	10	mRNA cleavage and polyadenylation specificity factor complex	CC	1	1
GO:0005848	1	0.973801	0	1	mRNA cleavage stimulating factor complex	CC	1	1
GO:0005849	1	0.964148	0	2	mRNA cleavage factor complex	CC	1	1
GO:0005850	1	0.924658	0	3	eukaryotic translation initiation factor 2 complex	CC	1	1
GO:0005851	1	0.883428	0	5	eukaryotic translation initiation factor 2B complex	CC	1	1
GO:0005852	1	0.69798	0	16	eukaryotic translation initiation factor 3 complex	CC	1	1
GO:0005854	1	0.945783	0	2	nascent polypeptide-associated complex	CC	1	1
GO:0005859	1	0.958443	0	3	muscle myosin complex	CC	1	1
GO:0005861	1	0.822363	0	8	troponin complex	CC	1	1
GO:0005862	1	0.972751	0	1	muscle thin filament tropomyosin	CC	1	1
GO:0005863	1	0.867961	0	8	striated muscle myosin thick filament	CC	1	1
GO:0005865	1	0.822319	0	11	striated muscle thin filament	CC	1	1
GO:0005868	1	0.840567	0	8	cytoplasmic dynein complex	CC	1	1
GO:0005869	1	0.775118	0	10	dynactin complex	CC	1	1
GO:0005871	1	0.770162	0	20	kinesin complex	CC	1	1
GO:0005875	1	0.924434	0	5	microtubule associated complex	CC	1	1
GO:0005879	1	0.992446	0	1	axonemal microtubule	CC	1	1
GO:0005883	1	0.992446	0	1	neurofilament	CC	1	1
GO:0005885	1	0.826515	0	7	Arp2/3 protein complex	CC	1	1
GO:0005890	1	0.934228	0	3	sodium:potassium-exchanging ATPase complex	CC	1	1
GO:0005891	1	0.921916	0	7	voltage-gated calcium channel complex	CC	1	1
GO:0005892	1	0.920482	0	3	acetylcholine-gated channel complex	CC	1	1
GO:0005901	1	0.921605	0	3	caveola	CC	1	1
GO:0005902	1	0.984779	0	2	microvillus	CC	1	1
GO:0005903	1	0.992248	0	1	brush border	CC	1	1
GO:0005905	1	0.902808	0	8	clathrin-coated pit	CC	1	1
GO:0005911	1	0.705118	0	21	cell-cell junction	CC	1	1
GO:0005912	1	0.647351	0	38	adherens junction	CC	1	1
GO:0005921	1	0.633826	0	19	gap junction	CC	1	1
GO:0005923	1	0.946434	0	3	bicellular tight junction	CC	1	1
GO:0005925	1	0.749239	0	15	focal adhesion	CC	1	1
GO:0005929	1	0.489496	0	36	cilium	CC	1	1
GO:0005930	1	0.8775	0	7	axoneme	CC	1	1
GO:0005938	1	0.216623	0	90	cell cortex	CC	1	1
GO:0005940	1	0.940255	0	3	septin ring	CC	1	1
GO:0005942	1	0.935559	0	4	phosphatidylinositol 3-kinase complex	CC	1	1
GO:0005945	1	0.978453	0	2	6-phosphofructokinase complex	CC	1	1
GO:0005946	1	0.984949	0	2	alpha,alpha-trehalose-phosphate synthase complex (UDP-forming)	CC	1	1
GO:0005947	1	0.949981	0	2	mitochondrial alpha-ketoglutarate dehydrogenase complex	CC	1	1
GO:0005952	1	0.95592	0	3	cAMP-dependent protein kinase complex	CC	1	1
GO:0005953	1	0.973428	0	1	CAAX-protein geranylgeranyltransferase complex	CC	1	1
GO:0005955	1	0.990139	0	1	calcineurin complex	CC	1	1
GO:0005956	1	0.947531	0	2	protein kinase CK2 complex	CC	1	1
GO:0005958	1	0.990413	0	1	DNA-dependent protein kinase-DNA ligase 4 complex	CC	1	1
GO:0005960	1	0.937461	0	3	glycine cleavage complex	CC	1	1
GO:0005964	1	0.97705	0	3	phosphorylase kinase complex	CC	1	1
GO:0005965	1	0.940767	0	3	protein farnesyltransferase complex	CC	1	1
GO:0005967	1	0.906867	0	4	mitochondrial pyruvate dehydrogenase complex	CC	1	1
GO:0005968	1	0.941375	0	3	Rab-protein geranylgeranyltransferase complex	CC	1	1
GO:0005971	1	0.988378	0	1	ribonucleoside-diphosphate reductase complex	CC	1	1
GO:0005975	1	0.166252	0	84	carbohydrate metabolic process	BP	1	1
GO:0005977	1	0.895197	0	8	glycogen metabolic process	BP	1	1
GO:0005978	1	0.907249	0	6	glycogen biosynthetic process	BP	1	1
GO:0005979	1	0.957814	0	2	regulation of glycogen biosynthetic process	BP	1	1
GO:0005980	1	0.959396	0	5	glycogen catabolic process	BP	1	1
GO:0005986	1	0.981724	0	1	sucrose biosynthetic process	BP	1	1
GO:0005992	1	0.964423	0	3	trehalose biosynthetic process	BP	1	1
GO:0005997	1	0.949296	0	2	xylulose metabolic process	BP	1	1
GO:0005998	1	0.972583	0	1	xylulose catabolic process	BP	1	1
GO:0006000	1	0.933675	0	3	fructose metabolic process	BP	1	1
GO:0006002	1	0.936746	0	5	fructose 6-phosphate metabolic process	BP	1	1
GO:0006003	1	0.951061	0	2	fructose 2,6-bisphosphate metabolic process	BP	1	1
GO:0006004	1	0.923829	0	3	fucose metabolic process	BP	1	1
GO:0006006	1	0.785773	0	9	glucose metabolic process	BP	1	1
GO:0006007	1	0.957109	0	3	glucose catabolic process	BP	1	1
GO:0006011	1	0.964104	0	2	UDP-glucose metabolic process	BP	1	1
GO:0006012	1	0.921779	0	3	galactose metabolic process	BP	1	1
GO:0006013	1	0.950289	0	4	mannose metabolic process	BP	1	1
GO:0006014	1	0.946241	0	2	D-ribose metabolic process	BP	1	1
GO:0006015	1	0.95664	0	2	5-phosphoribose 1-diphosphate biosynthetic process	BP	1	1
GO:0006020	1	0.966144	0	2	inositol metabolic process	BP	1	1
GO:0006021	1	0.949902	0	2	inositol biosynthetic process	BP	1	1
GO:0006024	1	0.938099	0	3	glycosaminoglycan biosynthetic process	BP	1	1
GO:0006030	1	0.847838	0	8	chitin metabolic process	BP	1	1
GO:0006031	1	0.958492	0	3	chitin biosynthetic process	BP	1	1
GO:0006032	1	0.972599	0	2	chitin catabolic process	BP	1	1
GO:0006038	1	0.992446	0	1	cell wall chitin biosynthetic process	BP	1	1
GO:0006043	1	0.972654	0	1	glucosamine catabolic process	BP	1	1
GO:0006044	1	0.946856	0	2	N-acetylglucosamine metabolic process	BP	1	1
GO:0006046	1	0.946856	0	2	N-acetylglucosamine catabolic process	BP	1	1
GO:0006047	1	0.975204	0	2	UDP-N-acetylglucosamine metabolic process	BP	1	1
GO:0006048	1	0.853536	0	7	UDP-N-acetylglucosamine biosynthetic process	BP	1	1
GO:0006062	1	0.972878	0	1	sorbitol catabolic process	BP	1	1
GO:0006065	1	0.974568	0	1	UDP-glucuronate biosynthetic process	BP	1	1
GO:0006066	1	0.948391	0	2	alcohol metabolic process	BP	1	1
GO:0006069	1	0.973407	0	1	ethanol oxidation	BP	1	1
GO:0006071	1	0.938388	0	3	glycerol metabolic process	BP	1	1
GO:0006072	1	0.902341	0	5	glycerol-3-phosphate metabolic process	BP	1	1
GO:0006081	1	0.938102	0	3	cellular aldehyde metabolic process	BP	1	1
GO:0006082	1	0.617302	0	19	organic acid metabolic process	BP	1	1
GO:0006083	1	0.949737	0	2	acetate metabolic process	BP	1	1
GO:0006084	1	0.974239	0	1	acetyl-CoA metabolic process	BP	1	1
GO:0006085	1	0.959287	0	3	acetyl-CoA biosynthetic process	BP	1	1
GO:0006086	1	0.906867	0	4	acetyl-CoA biosynthetic process from pyruvate	BP	1	1
GO:0006090	1	0.91662	0	6	pyruvate metabolic process	BP	1	1
GO:0006091	1	0.9707	0	2	generation of precursor metabolites and energy	BP	1	1
GO:0006094	1	0.867839	0	8	gluconeogenesis	BP	1	1
GO:0006096	1	0.599137	0	24	glycolytic process	BP	1	1
GO:0006097	1	0.992326	0	1	glyoxylate cycle	BP	1	1
GO:0006098	1	0.85305	0	6	pentose-phosphate shunt	BP	1	1
GO:0006099	1	0.569143	0	26	tricarboxylic acid cycle	BP	1	1
GO:0006101	1	0.952601	0	4	citrate metabolic process	BP	1	1
GO:0006102	1	0.867065	0	6	isocitrate metabolic process	BP	1	1
GO:0006103	1	0.973683	0	1	2-oxoglutarate metabolic process	BP	1	1
GO:0006104	1	0.949592	0	2	succinyl-CoA metabolic process	BP	1	1
GO:0006105	1	0.972077	0	1	succinate metabolic process	BP	1	1
GO:0006106	1	0.975818	0	1	fumarate metabolic process	BP	1	1
GO:0006107	1	0.946738	0	2	oxaloacetate metabolic process	BP	1	1
GO:0006108	1	0.911017	0	4	malate metabolic process	BP	1	1
GO:0006112	1	0.992446	0	1	energy reserve metabolic process	BP	1	1
GO:0006116	1	0.948295	0	2	NADH oxidation	BP	1	1
GO:0006119	1	0.947782	0	2	oxidative phosphorylation	BP	1	1
GO:0006120	1	0.454415	0	29	mitochondrial electron transport, NADH to ubiquinone	BP	1	1
GO:0006121	1	0.888165	0	5	mitochondrial electron transport, succinate to ubiquinone	BP	1	1
GO:0006122	1	0.77664	0	9	mitochondrial electron transport, ubiquinol to cytochrome c	BP	1	1
GO:0006123	1	0.778384	0	9	mitochondrial electron transport, cytochrome c to oxygen	BP	1	1
GO:0006139	1	0.700904	0	20	nucleobase-containing compound metabolic process	BP	1	1
GO:0006144	1	0.945983	0	2	purine nucleobase metabolic process	BP	1	1
GO:0006152	1	0.972121	0	1	purine nucleoside catabolic process	BP	1	1
GO:0006154	1	0.948831	0	2	adenosine catabolic process	BP	1	1
GO:0006163	1	0.780198	0	9	purine nucleotide metabolic process	BP	1	1
GO:0006165	1	0.847871	0	6	nucleoside diphosphate phosphorylation	BP	1	1
GO:0006166	1	0.895926	0	4	purine ribonucleoside salvage	BP	1	1
GO:0006167	1	0.925631	0	3	AMP biosynthetic process	BP	1	1
GO:0006168	1	0.945511	0	2	adenine salvage	BP	1	1
GO:0006171	1	0.984709	0	2	cAMP biosynthetic process	BP	1	1
GO:0006172	1	0.919689	0	3	ADP biosynthetic process	BP	1	1
GO:0006177	1	0.969317	0	2	GMP biosynthetic process	BP	1	1
GO:0006178	1	0.972519	0	1	guanine salvage	BP	1	1
GO:0006182	1	0.970123	0	4	cGMP biosynthetic process	BP	1	1
GO:0006183	1	0.951183	0	2	GTP biosynthetic process	BP	1	1
GO:0006188	1	0.992352	0	1	IMP biosynthetic process	BP	1	1
GO:0006198	1	0.992446	0	1	cAMP catabolic process	BP	1	1
GO:0006207	1	0.895217	0	5	'de novo' pyrimidine nucleobase biosynthetic process	BP	1	1
GO:0006208	1	0.944363	0	3	pyrimidine nucleobase catabolic process	BP	1	1
GO:0006210	1	0.945263	0	3	thymine catabolic process	BP	1	1
GO:0006212	1	0.939403	0	3	uracil catabolic process	BP	1	1
GO:0006214	1	0.992316	0	1	thymidine catabolic process	BP	1	1
GO:0006218	1	0.972819	0	1	uridine catabolic process	BP	1	1
GO:0006220	1	0.919142	0	3	pyrimidine nucleotide metabolic process	BP	1	1
GO:0006221	1	0.854764	0	7	pyrimidine nucleotide biosynthetic process	BP	1	1
GO:0006222	1	0.950167	0	2	UMP biosynthetic process	BP	1	1
GO:0006225	1	0.947377	0	2	UDP biosynthetic process	BP	1	1
GO:0006226	1	0.948363	0	2	dUMP biosynthetic process	BP	1	1
GO:0006227	1	0.972588	0	1	dUDP biosynthetic process	BP	1	1
GO:0006228	1	0.964891	0	2	UTP biosynthetic process	BP	1	1
GO:0006231	1	0.946021	0	2	dTMP biosynthetic process	BP	1	1
GO:0006233	1	0.972588	0	1	dTDP biosynthetic process	BP	1	1
GO:0006235	1	0.972588	0	1	dTTP biosynthetic process	BP	1	1
GO:0006241	1	0.95626	0	2	CTP biosynthetic process	BP	1	1
GO:0006256	1	0.951935	0	2	UDP catabolic process	BP	1	1
GO:0006259	1	0.730134	0	16	DNA metabolic process	BP	1	1
GO:0006260	1	0.337008	0	59	DNA replication	BP	1	1
GO:0006261	1	0.812876	0	11	DNA-dependent DNA replication	BP	1	1
GO:0006264	1	0.938206	0	3	mitochondrial DNA replication	BP	1	1
GO:0006265	1	0.945649	0	6	DNA topological change	BP	1	1
GO:0006266	1	0.908793	0	4	DNA ligation	BP	1	1
GO:0006267	1	0.932342	0	6	pre-replicative complex assembly involved in nuclear cell cycle DNA replication	BP	1	1
GO:0006268	1	0.893462	0	9	DNA unwinding involved in DNA replication	BP	1	1
GO:0006269	1	0.924451	0	3	DNA replication, synthesis of RNA primer	BP	1	1
GO:0006270	1	0.799523	0	14	DNA replication initiation	BP	1	1
GO:0006271	1	0.915838	0	5	DNA strand elongation involved in DNA replication	BP	1	1
GO:0006272	1	0.931274	0	4	leading strand elongation	BP	1	1
GO:0006273	1	0.927202	0	4	lagging strand elongation	BP	1	1
GO:0006275	1	0.921438	0	3	regulation of DNA replication	BP	1	1
GO:0006282	1	0.992276	0	1	regulation of DNA repair	BP	1	1
GO:0006283	1	0.908741	0	5	transcription-coupled nucleotide-excision repair	BP	1	1
GO:0006284	1	0.802129	0	8	base-excision repair	BP	1	1
GO:0006285	1	0.972753	0	1	base-excision repair, AP site formation	BP	1	1
GO:0006287	1	0.977458	0	3	base-excision repair, gap-filling	BP	1	1
GO:0006289	1	0.628957	0	22	nucleotide-excision repair	BP	1	1
GO:0006290	1	0.992446	0	1	pyrimidine dimer repair	BP	1	1
GO:0006294	1	0.971654	0	1	nucleotide-excision repair, preincision complex assembly	BP	1	1
GO:0006296	1	0.937529	0	3	nucleotide-excision repair, DNA incision, 5'-to lesion	BP	1	1
GO:0006297	1	0.949522	0	4	nucleotide-excision repair, DNA gap filling	BP	1	1
GO:0006298	1	0.869305	0	10	mismatch repair	BP	1	1
GO:0006301	1	0.911523	0	4	postreplication repair	BP	1	1
GO:0006302	1	0.834194	0	11	double-strand break repair	BP	1	1
GO:0006303	1	0.926424	0	5	double-strand break repair via nonhomologous end joining	BP	1	1
GO:0006307	1	0.972347	0	1	DNA dealkylation involved in DNA repair	BP	1	1
GO:0006309	1	0.75883	0	12	apoptotic DNA fragmentation	BP	1	1
GO:0006310	1	0.635756	0	25	DNA recombination	BP	1	1
GO:0006312	1	0.947518	0	2	mitotic recombination	BP	1	1
GO:0006333	1	0.946129	0	2	chromatin assembly or disassembly	BP	1	1
GO:0006334	1	0.68128	0	14	nucleosome assembly	BP	1	1
GO:0006335	1	0.900951	0	4	DNA replication-dependent nucleosome assembly	BP	1	1
GO:0006336	1	0.93174	0	4	DNA replication-independent nucleosome assembly	BP	1	1
GO:0006337	1	0.913991	0	4	nucleosome disassembly	BP	1	1
GO:0006338	1	0.69486	0	22	chromatin remodeling	BP	1	1
GO:0006342	1	0.85049	0	6	chromatin silencing	BP	1	1
GO:0006346	1	0.972403	0	1	methylation-dependent chromatin silencing	BP	1	1
GO:0006348	1	0.917956	0	4	chromatin silencing at telomere	BP	1	1
GO:0006351	1	0.469929	0	34	transcription, DNA-templated	BP	1	1
GO:0006352	1	0.761467	0	11	DNA-templated transcription, initiation	BP	1	1
GO:0006353	1	0.984144	0	2	DNA-templated transcription, termination	BP	1	1
GO:0006357	1	0.00991699	0	206	regulation of transcription by RNA polymerase II	BP	1	1
GO:0006360	1	0.758618	0	12	transcription by RNA polymerase I	BP	1	1
GO:0006361	1	0.987758	0	1	transcription initiation from RNA polymerase I promoter	BP	1	1
GO:0006362	1	0.973604	0	1	transcription elongation from RNA polymerase I promoter	BP	1	1
GO:0006363	1	0.972071	0	1	termination of RNA polymerase I transcription	BP	1	1
GO:0006364	1	0.254605	0	63	rRNA processing	BP	1	1
GO:0006366	1	0.540353	0	27	transcription by RNA polymerase II	BP	1	1
GO:0006367	1	0.628862	0	19	transcription initiation from RNA polymerase II promoter	BP	1	1
GO:0006368	1	0.726141	0	17	transcription elongation from RNA polymerase II promoter	BP	1	1
GO:0006370	1	0.874543	0	7	7-methylguanosine mRNA capping	BP	1	1
GO:0006376	1	0.887574	0	5	mRNA splice site selection	BP	1	1
GO:0006378	1	0.792269	0	15	mRNA polyadenylation	BP	1	1
GO:0006379	1	0.98881	0	1	mRNA cleavage	BP	1	1
GO:0006382	1	0.941729	0	3	adenosine to inosine editing	BP	1	1
GO:0006383	1	0.696989	0	16	transcription by RNA polymerase III	BP	1	1
GO:0006384	1	0.913233	0	4	transcription initiation from RNA polymerase III promoter	BP	1	1
GO:0006386	1	0.971882	0	1	termination of RNA polymerase III transcription	BP	1	1
GO:0006388	1	0.87245	0	5	tRNA splicing, via endonucleolytic cleavage and ligation	BP	1	1
GO:0006390	1	0.919302	0	4	mitochondrial transcription	BP	1	1
GO:0006396	1	0.46984	0	38	RNA processing	BP	1	1
GO:0006397	1	0.116061	0	108	mRNA processing	BP	1	1
GO:0006398	1	0.923132	0	4	mRNA 3'-end processing by stem-loop binding and cleavage	BP	1	1
GO:0006399	1	0.971938	0	1	tRNA metabolic process	BP	1	1
GO:0006400	1	0.769418	0	11	tRNA modification	BP	1	1
GO:0006401	1	0.757957	0	15	RNA catabolic process	BP	1	1
GO:0006402	1	0.871591	0	8	mRNA catabolic process	BP	1	1
GO:0006404	1	0.992396	0	1	RNA import into nucleus	BP	1	1
GO:0006405	1	0.908597	0	8	RNA export from nucleus	BP	1	1
GO:0006406	1	0.733561	0	16	mRNA export from nucleus	BP	1	1
GO:0006408	1	0.973283	0	1	snRNA export from nucleus	BP	1	1
GO:0006409	1	0.984743	0	2	tRNA export from nucleus	BP	1	1
GO:0006412	1	0.00547852	0	206	translation	BP	1	1
GO:0006413	1	0.344482	0	45	translational initiation	BP	1	1
GO:0006414	1	0.706495	0	16	translational elongation	BP	1	1
GO:0006415	1	0.887773	0	5	translational termination	BP	1	1
GO:0006417	1	0.460116	0	45	regulation of translation	BP	1	1
GO:0006418	1	0.624069	0	28	tRNA aminoacylation for protein translation	BP	1	1
GO:0006419	1	0.98108	0	2	alanyl-tRNA aminoacylation	BP	1	1
GO:0006420	1	0.96325	0	2	arginyl-tRNA aminoacylation	BP	1	1
GO:0006421	1	0.976794	0	1	asparaginyl-tRNA aminoacylation	BP	1	1
GO:0006422	1	0.976362	0	1	aspartyl-tRNA aminoacylation	BP	1	1
GO:0006423	1	0.991384	0	1	cysteinyl-tRNA aminoacylation	BP	1	1
GO:0006424	1	0.96714	0	2	glutamyl-tRNA aminoacylation	BP	1	1
GO:0006425	1	0.987299	0	1	glutaminyl-tRNA aminoacylation	BP	1	1
GO:0006426	1	0.985689	0	1	glycyl-tRNA aminoacylation	BP	1	1
GO:0006427	1	0.978276	0	1	histidyl-tRNA aminoacylation	BP	1	1
GO:0006428	1	0.984169	0	2	isoleucyl-tRNA aminoacylation	BP	1	1
GO:0006429	1	0.982308	0	2	leucyl-tRNA aminoacylation	BP	1	1
GO:0006430	1	0.981839	0	1	lysyl-tRNA aminoacylation	BP	1	1
GO:0006431	1	0.967882	0	2	methionyl-tRNA aminoacylation	BP	1	1
GO:0006432	1	0.931358	0	3	phenylalanyl-tRNA aminoacylation	BP	1	1
GO:0006433	1	0.947905	0	3	prolyl-tRNA aminoacylation	BP	1	1
GO:0006434	1	0.949555	0	2	seryl-tRNA aminoacylation	BP	1	1
GO:0006435	1	0.987901	0	1	threonyl-tRNA aminoacylation	BP	1	1
GO:0006436	1	0.957641	0	2	tryptophanyl-tRNA aminoacylation	BP	1	1
GO:0006437	1	0.960977	0	2	tyrosyl-tRNA aminoacylation	BP	1	1
GO:0006438	1	0.984296	0	2	valyl-tRNA aminoacylation	BP	1	1
GO:0006446	1	0.888382	0	5	regulation of translational initiation	BP	1	1
GO:0006449	1	0.974689	0	1	regulation of translational termination	BP	1	1
GO:0006450	1	0.945318	0	2	regulation of translational fidelity	BP	1	1
GO:0006452	1	0.945763	0	2	translational frameshifting	BP	1	1
GO:0006457	1	0.219152	0	68	protein folding	BP	1	1
GO:0006464	1	0.761626	0	13	cellular protein modification process	BP	1	1
GO:0006465	1	0.835043	0	7	signal peptide processing	BP	1	1
GO:0006469	1	0.853902	0	8	negative regulation of protein kinase activity	BP	1	1
GO:0006470	1	0.0781026	0	120	protein dephosphorylation	BP	1	1
GO:0006471	1	0.910162	0	5	protein ADP-ribosylation	BP	1	1
GO:0006473	1	0.877895	0	5	protein acetylation	BP	1	1
GO:0006474	1	0.936542	0	3	N-terminal protein amino acid acetylation	BP	1	1
GO:0006476	1	0.895756	0	5	protein deacetylation	BP	1	1
GO:0006478	1	0.973743	0	1	peptidyl-tyrosine sulfation	BP	1	1
GO:0006479	1	0.879741	0	6	protein methylation	BP	1	1
GO:0006480	1	0.972572	0	1	N-terminal protein amino acid methylation	BP	1	1
GO:0006481	1	0.946932	0	2	C-terminal protein methylation	BP	1	1
GO:0006482	1	0.973019	0	1	protein demethylation	BP	1	1
GO:0006486	1	0.286883	0	57	protein glycosylation	BP	1	1
GO:0006487	1	0.615304	0	22	protein N-linked glycosylation	BP	1	1
GO:0006488	1	0.828639	0	7	dolichol-linked oligosaccharide biosynthetic process	BP	1	1
GO:0006489	1	0.973363	0	1	dolichyl diphosphate biosynthetic process	BP	1	1
GO:0006490	1	0.911187	0	4	oligosaccharide-lipid intermediate biosynthetic process	BP	1	1
GO:0006491	1	0.865464	0	8	N-glycan processing	BP	1	1
GO:0006493	1	0.865462	0	6	protein O-linked glycosylation	BP	1	1
GO:0006497	1	0.926431	0	3	protein lipidation	BP	1	1
GO:0006499	1	0.975786	0	1	N-terminal protein myristoylation	BP	1	1
GO:0006501	1	0.927481	0	3	C-terminal protein lipidation	BP	1	1
GO:0006505	1	0.987782	0	1	GPI anchor metabolic process	BP	1	1
GO:0006506	1	0.602543	0	21	GPI anchor biosynthetic process	BP	1	1
GO:0006513	1	0.947848	0	2	protein monoubiquitination	BP	1	1
GO:0006515	1	0.832752	0	9	protein quality control for misfolded or incompletely synthesized proteins	BP	1	1
GO:0006516	1	0.868445	0	7	glycoprotein catabolic process	BP	1	1
GO:0006517	1	0.833351	0	10	protein deglycosylation	BP	1	1
GO:0006518	1	0.863028	0	8	peptide metabolic process	BP	1	1
GO:0006520	1	0.657594	0	19	cellular amino acid metabolic process	BP	1	1
GO:0006530	1	0.990658	0	1	asparagine catabolic process	BP	1	1
GO:0006531	1	0.973683	0	1	aspartate metabolic process	BP	1	1
GO:0006532	1	0.973683	0	1	aspartate biosynthetic process	BP	1	1
GO:0006533	1	0.948105	0	2	aspartate catabolic process	BP	1	1
GO:0006535	1	0.883071	0	5	cysteine biosynthetic process from serine	BP	1	1
GO:0006536	1	0.973683	0	1	glutamate metabolic process	BP	1	1
GO:0006537	1	0.945125	0	4	glutamate biosynthetic process	BP	1	1
GO:0006538	1	0.978721	0	1	glutamate catabolic process	BP	1	1
GO:0006539	1	0.975477	0	1	glutamate catabolic process via 2-oxoglutarate	BP	1	1
GO:0006542	1	0.874697	0	5	glutamine biosynthetic process	BP	1	1
GO:0006543	1	0.952321	0	3	glutamine catabolic process	BP	1	1
GO:0006544	1	0.967691	0	2	glycine metabolic process	BP	1	1
GO:0006545	1	0.948945	0	2	glycine biosynthetic process	BP	1	1
GO:0006546	1	0.966004	0	2	glycine catabolic process	BP	1	1
GO:0006547	1	0.971007	0	2	histidine metabolic process	BP	1	1
GO:0006548	1	0.945205	0	3	histidine catabolic process	BP	1	1
GO:0006552	1	0.954037	0	2	leucine catabolic process	BP	1	1
GO:0006555	1	0.907697	0	4	methionine metabolic process	BP	1	1
GO:0006556	1	0.919307	0	4	S-adenosylmethionine biosynthetic process	BP	1	1
GO:0006557	1	0.979849	0	1	S-adenosylmethioninamine biosynthetic process	BP	1	1
GO:0006559	1	0.786494	0	9	L-phenylalanine catabolic process	BP	1	1
GO:0006560	1	0.96149	0	2	proline metabolic process	BP	1	1
GO:0006561	1	0.935053	0	3	proline biosynthetic process	BP	1	1
GO:0006562	1	0.981217	0	1	proline catabolic process	BP	1	1
GO:0006563	1	0.972735	0	1	L-serine metabolic process	BP	1	1
GO:0006564	1	0.947182	0	2	L-serine biosynthetic process	BP	1	1
GO:0006565	1	0.928345	0	3	L-serine catabolic process	BP	1	1
GO:0006567	1	0.879549	0	5	threonine catabolic process	BP	1	1
GO:0006568	1	0.973563	0	1	tryptophan metabolic process	BP	1	1
GO:0006569	1	0.87694	0	5	tryptophan catabolic process	BP	1	1
GO:0006570	1	0.947618	0	2	tyrosine metabolic process	BP	1	1
GO:0006571	1	0.974613	0	1	tyrosine biosynthetic process	BP	1	1
GO:0006572	1	0.874303	0	5	tyrosine catabolic process	BP	1	1
GO:0006573	1	0.978887	0	1	valine metabolic process	BP	1	1
GO:0006574	1	0.928295	0	3	valine catabolic process	BP	1	1
GO:0006581	1	0.970967	0	2	acetylcholine catabolic process	BP	1	1
GO:0006584	1	0.95058	0	2	catecholamine metabolic process	BP	1	1
GO:0006585	1	0.948693	0	2	dopamine biosynthetic process from tyrosine	BP	1	1
GO:0006589	1	0.970161	0	2	octopamine biosynthetic process	BP	1	1
GO:0006595	1	0.974913	0	1	polyamine metabolic process	BP	1	1
GO:0006596	1	0.922955	0	4	polyamine biosynthetic process	BP	1	1
GO:0006597	1	0.979849	0	1	spermine biosynthetic process	BP	1	1
GO:0006605	1	0.918027	0	4	protein targeting	BP	1	1
GO:0006606	1	0.643308	0	30	protein import into nucleus	BP	1	1
GO:0006607	1	0.88654	0	6	NLS-bearing protein import into nucleus	BP	1	1
GO:0006611	1	0.915117	0	6	protein export from nucleus	BP	1	1
GO:0006612	1	0.715399	0	14	protein targeting to membrane	BP	1	1
GO:0006614	1	0.834701	0	8	SRP-dependent cotranslational protein targeting to membrane	BP	1	1
GO:0006616	1	0.91072	0	4	SRP-dependent cotranslational protein targeting to membrane, translocation	BP	1	1
GO:0006617	1	0.972015	0	1	SRP-dependent cotranslational protein targeting to membrane, signal sequence recognition	BP	1	1
GO:0006620	1	0.946976	0	2	posttranslational protein targeting to endoplasmic reticulum membrane	BP	1	1
GO:0006621	1	0.89919	0	4	protein retention in ER lumen	BP	1	1
GO:0006623	1	0.838798	0	10	protein targeting to vacuole	BP	1	1
GO:0006624	1	0.91886	0	4	vacuolar protein processing	BP	1	1
GO:0006625	1	0.936765	0	4	protein targeting to peroxisome	BP	1	1
GO:0006626	1	0.94667	0	2	protein targeting to mitochondrion	BP	1	1
GO:0006627	1	0.868483	0	6	protein processing involved in protein targeting to mitochondrion	BP	1	1
GO:0006633	1	0.449802	0	32	fatty acid biosynthetic process	BP	1	1
GO:0006636	1	0.810575	0	8	unsaturated fatty acid biosynthetic process	BP	1	1
GO:0006641	1	0.93281	0	3	triglyceride metabolic process	BP	1	1
GO:0006646	1	0.856913	0	6	phosphatidylethanolamine biosynthetic process	BP	1	1
GO:0006654	1	0.866793	0	6	phosphatidic acid biosynthetic process	BP	1	1
GO:0006655	1	0.973591	0	1	phosphatidylglycerol biosynthetic process	BP	1	1
GO:0006656	1	0.879107	0	5	phosphatidylcholine biosynthetic process	BP	1	1
GO:0006657	1	0.812708	0	8	CDP-choline pathway	BP	1	1
GO:0006659	1	0.930989	0	3	phosphatidylserine biosynthetic process	BP	1	1
GO:0006660	1	0.948961	0	2	phosphatidylserine catabolic process	BP	1	1
GO:0006661	1	0.931952	0	3	phosphatidylinositol biosynthetic process	BP	1	1
GO:0006662	1	0.944692	0	2	glycerol ether metabolic process	BP	1	1
GO:0006664	1	0.991071	0	1	glycolipid metabolic process	BP	1	1
GO:0006666	1	0.97433	0	1	3-keto-sphinganine metabolic process	BP	1	1
GO:0006672	1	0.947274	0	2	ceramide metabolic process	BP	1	1
GO:0006679	1	0.956436	0	2	glucosylceramide biosynthetic process	BP	1	1
GO:0006680	1	0.98166	0	2	glucosylceramide catabolic process	BP	1	1
GO:0006684	1	0.973924	0	1	sphingomyelin metabolic process	BP	1	1
GO:0006685	1	0.9181	0	4	sphingomyelin catabolic process	BP	1	1
GO:0006686	1	0.910122	0	4	sphingomyelin biosynthetic process	BP	1	1
GO:0006688	1	0.981577	0	1	glycosphingolipid biosynthetic process	BP	1	1
GO:0006689	1	0.972805	0	1	ganglioside catabolic process	BP	1	1
GO:0006693	1	0.974291	0	1	prostaglandin metabolic process	BP	1	1
GO:0006694	1	0.782227	0	9	steroid biosynthetic process	BP	1	1
GO:0006695	1	0.937928	0	3	cholesterol biosynthetic process	BP	1	1
GO:0006729	1	0.893687	0	4	tetrahydrobiopterin biosynthetic process	BP	1	1
GO:0006734	1	0.946891	0	2	NADH metabolic process	BP	1	1
GO:0006739	1	0.92835	0	3	NADP metabolic process	BP	1	1
GO:0006740	1	0.99213	0	1	NADPH regeneration	BP	1	1
GO:0006741	1	0.950777	0	2	NADP biosynthetic process	BP	1	1
GO:0006742	1	0.973176	0	1	NADP catabolic process	BP	1	1
GO:0006744	1	0.749356	0	11	ubiquinone biosynthetic process	BP	1	1
GO:0006747	1	0.976857	0	1	FAD biosynthetic process	BP	1	1
GO:0006749	1	0.406418	0	33	glutathione metabolic process	BP	1	1
GO:0006750	1	0.93412	0	3	glutathione biosynthetic process	BP	1	1
GO:0006751	1	0.9148	0	5	glutathione catabolic process	BP	1	1
GO:0006753	1	0.947102	0	2	nucleoside phosphate metabolic process	BP	1	1
GO:0006754	1	0.743557	0	11	ATP biosynthetic process	BP	1	1
GO:0006769	1	0.973107	0	1	nicotinamide metabolic process	BP	1	1
GO:0006771	1	0.972058	0	1	riboflavin metabolic process	BP	1	1
GO:0006772	1	0.972625	0	1	thiamine metabolic process	BP	1	1
GO:0006783	1	0.871638	0	5	heme biosynthetic process	BP	1	1
GO:0006784	1	0.973353	0	1	heme a biosynthetic process	BP	1	1
GO:0006790	1	0.95364	0	2	sulfur compound metabolic process	BP	1	1
GO:0006796	1	0.978963	0	1	phosphate-containing compound metabolic process	BP	1	1
GO:0006801	1	0.866485	0	6	superoxide metabolic process	BP	1	1
GO:0006805	1	0.612627	0	20	xenobiotic metabolic process	BP	1	1
GO:0006807	1	0.780546	0	11	nitrogen compound metabolic process	BP	1	1
GO:0006810	1	0.73068	0	18	transport	BP	1	1
GO:0006813	1	0.622009	0	29	potassium ion transport	BP	1	1
GO:0006817	1	0.933837	0	4	phosphate ion transport	BP	1	1
GO:0006825	1	0.911756	0	4	copper ion transport	BP	1	1
GO:0006826	1	0.932335	0	3	iron ion transport	BP	1	1
GO:0006828	1	0.971108	0	3	manganese ion transport	BP	1	1
GO:0006829	1	0.909981	0	4	zinc ion transport	BP	1	1
GO:0006833	1	0.920982	0	3	water transport	BP	1	1
GO:0006836	1	0.699007	0	18	neurotransmitter transport	BP	1	1
GO:0006839	1	0.951372	0	2	mitochondrial transport	BP	1	1
GO:0006843	1	0.948904	0	2	mitochondrial citrate transmembrane transport	BP	1	1
GO:0006844	1	0.948614	0	2	acyl carnitine transport	BP	1	1
GO:0006850	1	0.944825	0	2	mitochondrial pyruvate transmembrane transport	BP	1	1
GO:0006851	1	0.900732	0	4	mitochondrial calcium ion transmembrane transport	BP	1	1
GO:0006857	1	0.966781	0	3	oligopeptide transport	BP	1	1
GO:0006865	1	0.77661	0	11	amino acid transport	BP	1	1
GO:0006869	1	0.701906	0	28	lipid transport	BP	1	1
GO:0006875	1	0.989164	0	1	cellular metal ion homeostasis	BP	1	1
GO:0006876	1	0.853014	0	6	cellular cadmium ion homeostasis	BP	1	1
GO:0006879	1	0.705304	0	14	cellular iron ion homeostasis	BP	1	1
GO:0006880	1	0.945291	0	2	intracellular sequestering of iron ion	BP	1	1
GO:0006882	1	0.760118	0	11	cellular zinc ion homeostasis	BP	1	1
GO:0006883	1	0.905506	0	7	cellular sodium ion homeostasis	BP	1	1
GO:0006884	1	0.908417	0	8	cell volume homeostasis	BP	1	1
GO:0006885	1	0.882279	0	9	regulation of pH	BP	1	1
GO:0006886	1	0.063013	0	131	intracellular protein transport	BP	1	1
GO:0006887	1	0.572201	0	28	exocytosis	BP	1	1
GO:0006888	1	0.283831	0	57	ER to Golgi vesicle-mediated transport	BP	1	1
GO:0006890	1	0.614773	0	21	retrograde vesicle-mediated transport, Golgi to ER	BP	1	1
GO:0006891	1	0.638867	0	24	intra-Golgi vesicle-mediated transport	BP	1	1
GO:0006892	1	0.971916	0	1	post-Golgi vesicle-mediated transport	BP	1	1
GO:0006893	1	0.879963	0	9	Golgi to plasma membrane transport	BP	1	1
GO:0006895	1	0.939024	0	3	Golgi to endosome transport	BP	1	1
GO:0006896	1	0.884394	0	7	Golgi to vacuole transport	BP	1	1
GO:0006898	1	0.816566	0	14	receptor-mediated endocytosis	BP	1	1
GO:0006900	1	0.862003	0	6	vesicle budding from membrane	BP	1	1
GO:0006903	1	0.972899	0	1	vesicle targeting	BP	1	1
GO:0006904	1	0.756333	0	15	vesicle docking involved in exocytosis	BP	1	1
GO:0006906	1	0.629072	0	17	vesicle fusion	BP	1	1
GO:0006907	1	0.924486	0	4	pinocytosis	BP	1	1
GO:0006909	1	0.848093	0	9	phagocytosis	BP	1	1
GO:0006911	1	0.98487	0	1	phagocytosis, engulfment	BP	1	1
GO:0006913	1	0.879809	0	7	nucleocytoplasmic transport	BP	1	1
GO:0006914	1	0.383183	0	49	autophagy	BP	1	1
GO:0006915	1	0.408699	0	47	apoptotic process	BP	1	1
GO:0006919	1	0.965663	0	2	activation of cysteine-type endopeptidase activity involved in apoptotic process	BP	1	1
GO:0006935	1	0.670899	0	30	chemotaxis	BP	1	1
GO:0006936	1	0.699604	0	21	muscle contraction	BP	1	1
GO:0006937	1	0.553228	0	29	regulation of muscle contraction	BP	1	1
GO:0006941	1	0.992447	0	1	striated muscle contraction	BP	1	1
GO:0006942	1	0.984949	0	2	regulation of striated muscle contraction	BP	1	1
GO:0006949	1	0.992437	0	1	syncytium formation	BP	1	1
GO:0006950	1	0.891722	0	4	response to stress	BP	1	1
GO:0006952	1	0.92539	0	5	defense response	BP	1	1
GO:0006955	1	0.923864	0	3	immune response	BP	1	1
GO:0006970	1	0.80623	0	10	response to osmotic stress	BP	1	1
GO:0006972	1	0.797349	0	12	hyperosmotic response	BP	1	1
GO:0006973	1	0.97437	0	1	intracellular accumulation of glycerol	BP	1	1
GO:0006974	1	0.239874	0	84	cellular response to DNA damage stimulus	BP	1	1
GO:0006979	1	0.388861	0	51	response to oxidative stress	BP	1	1
GO:0006986	1	0.768192	0	16	response to unfolded protein	BP	1	1
GO:0006990	1	0.94539	0	4	positive regulation of transcription from RNA polymerase II promoter involved in unfolded protein response	BP	1	1
GO:0006995	1	0.855333	0	6	cellular response to nitrogen starvation	BP	1	1
GO:0006996	1	0.967279	0	2	organelle organization	BP	1	1
GO:0006997	1	0.772183	0	19	nucleus organization	BP	1	1
GO:0006998	1	0.933992	0	4	nuclear envelope organization	BP	1	1
GO:0006999	1	0.92544	0	5	nuclear pore organization	BP	1	1
GO:0007004	1	0.868274	0	8	telomere maintenance via telomerase	BP	1	1
GO:0007005	1	0.551559	0	32	mitochondrion organization	BP	1	1
GO:0007007	1	0.945917	0	2	inner mitochondrial membrane organization	BP	1	1
GO:0007009	1	0.951091	0	3	plasma membrane organization	BP	1	1
GO:0007015	1	0.583969	0	35	actin filament organization	BP	1	1
GO:0007018	1	0.69088	0	25	microtubule-based movement	BP	1	1
GO:0007019	1	0.893979	0	6	microtubule depolymerization	BP	1	1
GO:0007020	1	0.940445	0	3	microtubule nucleation	BP	1	1
GO:0007021	1	0.86746	0	6	tubulin complex assembly	BP	1	1
GO:0007023	1	0.891965	0	5	post-chaperonin tubulin folding pathway	BP	1	1
GO:0007026	1	0.948525	0	4	negative regulation of microtubule depolymerization	BP	1	1
GO:0007029	1	0.791903	0	14	endoplasmic reticulum organization	BP	1	1
GO:0007030	1	0.549943	0	28	Golgi organization	BP	1	1
GO:0007031	1	0.887138	0	6	peroxisome organization	BP	1	1
GO:0007032	1	0.816687	0	12	endosome organization	BP	1	1
GO:0007033	1	0.951468	0	4	vacuole organization	BP	1	1
GO:0007034	1	0.736138	0	12	vacuolar transport	BP	1	1
GO:0007035	1	0.908623	0	7	vacuolar acidification	BP	1	1
GO:0007041	1	0.935889	0	5	lysosomal transport	BP	1	1
GO:0007042	1	0.932994	0	3	lysosomal lumen acidification	BP	1	1
GO:0007043	1	0.984664	0	2	cell-cell junction assembly	BP	1	1
GO:0007049	1	0.0471198	0	166	cell cycle	BP	1	1
GO:0007050	1	0.947145	0	2	cell cycle arrest	BP	1	1
GO:0007051	1	0.992446	0	1	spindle organization	BP	1	1
GO:0007052	1	0.661201	0	18	mitotic spindle organization	BP	1	1
GO:0007059	1	0.543166	0	35	chromosome segregation	BP	1	1
GO:0007060	1	0.896076	0	4	male meiosis chromosome segregation	BP	1	1
GO:0007062	1	0.897828	0	7	sister chromatid cohesion	BP	1	1
GO:0007063	1	0.992446	0	1	regulation of sister chromatid cohesion	BP	1	1
GO:0007064	1	0.830958	0	10	mitotic sister chromatid cohesion	BP	1	1
GO:0007076	1	0.924312	0	8	mitotic chromosome condensation	BP	1	1
GO:0007077	1	0.975619	0	2	mitotic nuclear envelope disassembly	BP	1	1
GO:0007078	1	0.991686	0	1	lamin depolymerization	BP	1	1
GO:0007079	1	0.87884	0	6	mitotic chromosome movement towards spindle pole	BP	1	1
GO:0007080	1	0.918379	0	4	mitotic metaphase plate congression	BP	1	1
GO:0007084	1	0.934733	0	3	mitotic nuclear envelope reassembly	BP	1	1
GO:0007088	1	0.96756	0	2	regulation of mitotic nuclear division	BP	1	1
GO:0007091	1	0.918575	0	5	metaphase/anaphase transition of mitotic cell cycle	BP	1	1
GO:0007093	1	0.914764	0	4	mitotic cell cycle checkpoint	BP	1	1
GO:0007094	1	0.835772	0	9	mitotic spindle assembly checkpoint	BP	1	1
GO:0007095	1	0.941552	0	4	mitotic G2 DNA damage checkpoint	BP	1	1
GO:0007096	1	0.951608	0	4	regulation of exit from mitosis	BP	1	1
GO:0007097	1	0.87206	0	8	nuclear migration	BP	1	1
GO:0007098	1	0.868198	0	7	centrosome cycle	BP	1	1
GO:0007099	1	0.918965	0	5	centriole replication	BP	1	1
GO:0007100	1	0.927482	0	3	mitotic centrosome separation	BP	1	1
GO:0007110	1	0.972302	0	1	meiosis I cytokinesis	BP	1	1
GO:0007111	1	0.973366	0	1	meiosis II cytokinesis	BP	1	1
GO:0007127	1	0.988677	0	1	meiosis I	BP	1	1
GO:0007129	1	0.850875	0	7	synapsis	BP	1	1
GO:0007130	1	0.871376	0	6	synaptonemal complex assembly	BP	1	1
GO:0007131	1	0.816314	0	12	reciprocal meiotic recombination	BP	1	1
GO:0007140	1	0.90249	0	4	male meiotic nuclear division	BP	1	1
GO:0007143	1	0.956832	0	2	female meiotic nuclear division	BP	1	1
GO:0007147	1	0.984745	0	1	female meiosis II	BP	1	1
GO:0007154	1	0.885735	0	7	cell communication	BP	1	1
GO:0007155	1	0.633138	0	38	cell adhesion	BP	1	1
GO:0007156	1	0.757093	0	20	homophilic cell adhesion via plasma membrane adhesion molecules	BP	1	1
GO:0007157	1	0.984949	0	2	heterophilic cell-cell adhesion via plasma membrane cell adhesion molecules	BP	1	1
GO:0007158	1	0.977714	0	2	neuron cell-cell adhesion	BP	1	1
GO:0007160	1	0.9214	0	8	cell-matrix adhesion	BP	1	1
GO:0007162	1	0.984949	0	2	negative regulation of cell adhesion	BP	1	1
GO:0007166	1	0.881298	0	7	cell surface receptor signaling pathway	BP	1	1
GO:0007168	1	0.970123	0	4	receptor guanylyl cyclase signaling pathway	BP	1	1
GO:0007172	1	0.991407	0	1	signal complex assembly	BP	1	1
GO:0007173	1	0.868167	0	7	epidermal growth factor receptor signaling pathway	BP	1	1
GO:0007175	1	0.983067	0	1	negative regulation of epidermal growth factor-activated receptor activity	BP	1	1
GO:0007178	1	0.935029	0	4	transmembrane receptor protein serine/threonine kinase signaling pathway	BP	1	1
GO:0007179	1	0.773443	0	15	transforming growth factor beta receptor signaling pathway	BP	1	1
GO:0007187	1	0.85815	0	9	G protein-coupled receptor signaling pathway, coupled to cyclic nucleotide second messenger	BP	1	1
GO:0007188	1	0.806105	0	10	adenylate cyclase-modulating G protein-coupled receptor signaling pathway	BP	1	1
GO:0007189	1	0.925356	0	9	adenylate cyclase-activating G protein-coupled receptor signaling pathway	BP	1	1
GO:0007190	1	0.977502	0	2	activation of adenylate cyclase activity	BP	1	1
GO:0007191	1	0.935517	0	3	adenylate cyclase-activating dopamine receptor signaling pathway	BP	1	1
GO:0007193	1	0.97727	0	3	adenylate cyclase-inhibiting G protein-coupled receptor signaling pathway	BP	1	1
GO:0007196	1	0.992446	0	1	adenylate cyclase-inhibiting G protein-coupled glutamate receptor signaling pathway	BP	1	1
GO:0007197	1	0.984432	0	1	adenylate cyclase-inhibiting G protein-coupled acetylcholine receptor signaling pathway	BP	1	1
GO:0007200	1	0.940218	0	3	phospholipase C-activating G protein-coupled receptor signaling pathway	BP	1	1
GO:0007204	1	0.967556	0	2	positive regulation of cytosolic calcium ion concentration	BP	1	1
GO:0007205	1	0.961841	0	4	protein kinase C-activating G protein-coupled receptor signaling pathway	BP	1	1
GO:0007210	1	0.93416	0	5	serotonin receptor signaling pathway	BP	1	1
[truncated: 4,641 more rows]

## Sheet: pnp-1(jy121)
S7 Table: Detailed GO term results for pnp-1(jy121)
category	over_represented_pvalue	under_represented_pvalue	numDEInCat	numInCat	term	ontology	p.adjust.over_represented	p.adjust.under_represented
GO:0045087	2.92184e-26	1	36	181	innate immune response	BP	1.93893e-22	1
GO:0030246	2.10608e-08	1	14	109	carbohydrate binding	MF	6.98797e-05	1
GO:0050830	5.10578e-08	1	10	55	defense response to Gram-positive bacterium	BP	0.00011294	1
GO:0050829	1.37605e-07	1	11	77	defense response to Gram-negative bacterium	BP	0.000228286	1
GO:0002376	6.75841e-05	0.999998	4	15	immune system process	BP	0.0896976	1
GO:0034353	0.000328372	0.999993	3	7	RNA pyrophosphohydrolase activity	MF	0.311297	1
GO:0110155	0.000328372	0.999993	3	7	NA	NA	0.311297	1
GO:0045121	0.00103105	0.999884	5	44	membrane raft	CC	0.855257	1
GO:0005882	0.00130888	0.999942	3	15	intermediate filament	CC	0.965078	1
GO:0000956	0.00186693	0.999906	3	16	nuclear-transcribed mRNA catabolic process	BP	1	1
GO:0031047	0.00244994	0.999755	4	41	gene silencing by RNA	BP	1	1
GO:0009253	0.00286314	0.999958	2	4	peptidoglycan catabolic process	BP	1	1
GO:0062023	0.00367599	0.999928	2	5	collagen-containing extracellular matrix	CC	1	1
GO:0010332	0.00643603	0.999807	2	7	response to gamma radiation	BP	1	1
GO:0033149	0.00688903	0.999797	2	6	FFAT motif binding	MF	1	1
GO:0061817	0.00688903	0.999797	2	6	endoplasmic reticulum-plasma membrane tethering	BP	1	1
GO:0090158	0.00688903	0.999797	2	6	endoplasmic reticulum membrane organization	BP	1	1
GO:0003796	0.00693868	0.999795	2	6	lysozyme activity	MF	1	1
GO:0004190	0.00719356	0.999396	3	19	aspartic-type endopeptidase activity	MF	1	1
GO:0009116	0.00941749	0.999656	2	7	nucleoside metabolic process	BP	1	1
GO:0043654	0.00972937	1	1	1	recognition of apoptotic cell	BP	1	1
GO:0043330	0.00987529	1	1	1	response to exogenous dsRNA	BP	1	1
GO:0003857	0.010045	0.999606	2	8	3-hydroxyacyl-CoA dehydrogenase activity	MF	1	1
GO:0090162	0.0110674	1	1	1	establishment of epithelial cell polarity	BP	1	1
GO:0008236	0.0117626	0.998768	3	30	serine-type peptidase activity	MF	1	1
GO:0008239	0.0137781	0.999319	2	11	dipeptidyl-peptidase activity	MF	1	1
GO:0044255	0.0152112	0.999208	2	11	cellular lipid metabolic process	BP	1	1
GO:0051607	0.0156531	1	1	1	defense response to virus	BP	1	1
GO:0003937	0.0166132	1	1	1	IMP cyclohydrolase activity	MF	1	1
GO:0004643	0.0166132	1	1	1	phosphoribosylaminoimidazolecarboxamide formyltransferase activity	MF	1	1
GO:0016287	0.016656	1	1	1	glycerone-phosphate O-acyltransferase activity	MF	1	1
GO:0030422	0.0173538	0.998989	2	15	production of siRNA involved in RNA interference	BP	1	1
GO:0006203	0.0179416	1	1	1	dGTP catabolic process	BP	1	1
GO:0008832	0.0179416	1	1	1	dGTPase activity	MF	1	1
GO:0005044	0.019192	0.999908	1	2	scavenger receptor activity	MF	1	1
GO:0004032	0.019611	0.99885	2	10	alditol:NADP+ 1-oxidoreductase activity	MF	1	1
GO:0071558	0.0198395	0.999901	1	2	histone demethylase activity (H3-K27 specific)	MF	1	1
GO:2000748	0.019992	1	1	1	positive regulation of defecation rhythm	BP	1	1
GO:0070830	0.0206896	0.999893	1	2	bicellular tight junction assembly	BP	1	1
GO:0007586	0.021414	1	1	1	digestion	BP	1	1
GO:0030856	0.021414	1	1	1	regulation of epithelial cell differentiation	BP	1	1
GO:0031146	0.0218095	0.997115	3	31	SCF-dependent proteasomal ubiquitin-dependent protein catabolic process	BP	1	1
GO:0047408	0.022155	1	1	1	alkenylglycerophosphocholine hydrolase activity	MF	1	1
GO:0047409	0.022155	1	1	1	alkenylglycerophosphoethanolamine hydrolase activity	MF	1	1
GO:0038022	0.0222074	1	1	1	G protein-coupled olfactory receptor activity	MF	1	1
GO:0060205	0.0222266	1	1	1	cytoplasmic vesicle lumen	CC	1	1
GO:0004422	0.0222353	1	1	1	hypoxanthine phosphoribosyltransferase activity	MF	1	1
GO:0006178	0.0222353	1	1	1	guanine salvage	BP	1	1
GO:0032263	0.0222353	1	1	1	GMP salvage	BP	1	1
GO:0046100	0.0222353	1	1	1	hypoxanthine metabolic process	BP	1	1
GO:0052657	0.0222353	1	1	1	guanine phosphoribosyltransferase activity	MF	1	1
GO:0008817	0.0222353	1	1	1	cob(I)yrinic acid a,c-diamide adenosyltransferase activity	MF	1	1
GO:0008106	0.0234961	0.998458	2	11	alcohol dehydrogenase (NADP+) activity	MF	1	1
GO:0030163	0.02467	0.996574	3	32	protein catabolic process	BP	1	1
GO:0090305	0.0262944	0.994665	4	64	nucleic acid phosphodiester bond hydrolysis	BP	1	1
GO:0031332	0.0290922	0.999716	1	3	RNAi effector complex	CC	1	1
GO:0071557	0.0293774	0.99971	1	3	histone H3-K27 demethylation	BP	1	1
GO:1905885	0.0296622	0.999778	1	2	positive regulation of triglyceride transport	BP	1	1
GO:0031260	0.0309689	0.999678	1	3	pseudopodium membrane	CC	1	1
GO:0001845	0.0317296	0.999746	1	2	phagolysosome assembly	BP	1	1
GO:0032264	0.0318107	0.999744	1	2	IMP salvage	BP	1	1
GO:0009103	0.0325018	0.999733	1	2	lipopolysaccharide biosynthetic process	BP	1	1
GO:0033692	0.0325018	0.999733	1	2	cellular polysaccharide biosynthetic process	BP	1	1
GO:0004594	0.0339221	0.999709	1	2	pantothenate kinase activity	MF	1	1
GO:0004402	0.0340094	0.997123	2	17	histone acetyltransferase activity	MF	1	1
GO:0001147	0.035239	0.999582	1	3	transcription termination site sequence-specific DNA binding	MF	1	1
GO:0008611	0.0355887	0.99968	1	2	ether lipid biosynthetic process	BP	1	1
GO:0017059	0.0358902	0.999674	1	2	serine C-palmitoyltransferase complex	CC	1	1
GO:0001172	0.0383036	0.999444	1	4	transcription, RNA-templated	BP	1	1
GO:0003968	0.0383036	0.999444	1	4	RNA-directed 5'-3' RNA polymerase activity	MF	1	1
GO:0070919	0.0383036	0.999444	1	4	production of siRNA involved in chromatin silencing by small RNA	BP	1	1
GO:0016486	0.039351	0.999478	1	3	peptide hormone processing	BP	1	1
GO:0004066	0.0395623	0.999603	1	2	asparagine synthase (glutamine-hydrolyzing) activity	MF	1	1
GO:0006529	0.0395623	0.999603	1	2	asparagine biosynthetic process	BP	1	1
GO:0036499	0.0400939	0.996313	2	16	PERK-mediated unfolded protein response	BP	1	1
GO:0045184	0.0412243	0.999426	1	3	establishment of protein localization	BP	1	1
GO:0008126	0.0417417	0.999558	1	2	acetylesterase activity	MF	1	1
GO:0034338	0.0417417	0.999558	1	2	short-chain carboxylesterase activity	MF	1	1
GO:0005542	0.0424308	0.999543	1	2	folic acid binding	MF	1	1
GO:0035461	0.0424308	0.999543	1	2	vitamin transmembrane transport	BP	1	1
GO:0051180	0.0424308	0.999543	1	2	vitamin transport	BP	1	1
GO:0090482	0.0424308	0.999543	1	2	vitamin transmembrane transporter activity	MF	1	1
GO:0004731	0.043558	0.999518	1	2	purine-nucleoside phosphorylase activity	MF	1	1
GO:0050911	0.0439501	0.999509	1	2	detection of chemical stimulus involved in sensory perception of smell	BP	1	1
GO:0090328	0.0439721	0.999509	1	2	regulation of olfactory learning	BP	1	1
GO:0004126	0.0439791	0.999509	1	2	cytidine deaminase activity	MF	1	1
GO:0006217	0.0439791	0.999509	1	2	deoxycytidine catabolic process	BP	1	1
GO:0009972	0.0439791	0.999509	1	2	cytidine deamination	BP	1	1
GO:0046109	0.0439791	0.999509	1	2	uridine biosynthetic process	BP	1	1
GO:0047844	0.0439791	0.999509	1	2	deoxycytidine deaminase activity	MF	1	1
GO:0006168	0.0439791	0.999509	1	2	adenine salvage	BP	1	1
GO:0031380	0.0475898	0.999082	1	5	nuclear RNA-directed RNA polymerase complex	CC	1	1
GO:0061837	0.0525152	0.999064	1	3	neuropeptide processing	BP	1	1
GO:1990357	0.053684	0.999022	1	3	terminal web	CC	1	1
GO:0004758	0.0563378	0.998921	1	3	serine C-palmitoyltransferase activity	MF	1	1
GO:0004705	0.056509	0.998915	1	3	JUN kinase activity	MF	1	1
GO:0007258	0.056509	0.998915	1	3	JUN phosphorylation	BP	1	1
GO:0051260	0.0584609	0.993251	2	20	protein homooligomerization	BP	1	1
GO:0019008	0.0619201	0.998693	1	3	molybdopterin synthase complex	CC	1	1
GO:0009236	0.0649013	0.998563	1	3	cobalamin biosynthetic process	BP	1	1
GO:0016998	0.0652422	0.998547	1	3	cell wall macromolecule catabolic process	BP	1	1
GO:0008270	0.0659059	0.967647	11	352	zinc ion binding	MF	1	1
GO:0016747	0.0663109	0.99173	2	22	transferase activity, transferring acyl groups other than amino-acyl groups	MF	1	1
GO:0007492	0.0670009	0.998166	1	5	endoderm development	BP	1	1
GO:0050658	0.0670113	0.998278	1	4	RNA transport	BP	1	1
GO:0032467	0.0679773	0.998227	1	4	positive regulation of cytokinesis	BP	1	1
GO:1904731	0.070956	0.997939	1	5	positive regulation of intestinal lipid absorption	BP	1	1
GO:0015937	0.0727751	0.997963	1	4	coenzyme A biosynthetic process	BP	1	1
GO:0007165	0.0745627	0.971877	6	182	signal transduction	BP	1	1
GO:0031532	0.0761695	0.99762	1	5	actin cytoskeleton reorganization	BP	1	1
GO:1902097	0.0771706	0.997556	1	5	positive regulation of transcription from RNA polymerase II promoter involved in defense response to Gram-negative bacterium	BP	1	1
GO:0061024	0.0787797	0.997607	1	4	membrane organization	BP	1	1
GO:0006508	0.0792051	0.964829	8	253	proteolysis	BP	1	1
GO:0047372	0.0826049	0.997365	1	4	acylglycerol lipase activity	MF	1	1
GO:0050435	0.0846418	0.997231	1	4	amyloid-beta metabolic process	BP	1	1
GO:0006166	0.0855628	0.997169	1	4	purine ribonucleoside salvage	BP	1	1
GO:0000147	0.0861808	0.996816	1	6	actin cortical patch assembly	BP	1	1
GO:0030048	0.0861808	0.996816	1	6	actin filament-based movement	BP	1	1
GO:0051127	0.0861808	0.996816	1	6	positive regulation of actin nucleation	BP	1	1
GO:0051666	0.0861808	0.996816	1	6	actin cortical patch localization	BP	1	1
GO:0007254	0.0866273	0.996908	1	5	JNK cascade	BP	1	1
GO:0008409	0.0869665	0.996756	1	6	5'-3' exonuclease activity	MF	1	1
GO:0006369	0.0870818	0.996748	1	6	termination of RNA polymerase II transcription	BP	1	1
GO:0050921	0.0873762	0.996725	1	6	positive regulation of chemotaxis	BP	1	1
GO:1904747	0.0894747	0.996563	1	6	positive regulation of apoptotic process involved in development	BP	1	1
GO:0097602	0.090068	0.9866	2	23	cullin family protein binding	MF	1	1
GO:0016973	0.0900832	0.996515	1	6	poly(A)+ mRNA export from nucleus	BP	1	1
GO:0010877	0.090796	0.99636	1	7	lipid transport involved in lipid storage	BP	1	1
GO:0030915	0.0911776	0.996428	1	6	Smc5-Smc6 complex	CC	1	1
GO:0001891	0.0919537	0.99619	1	8	phagocytic cup	CC	1	1
GO:0046512	0.0929915	0.996427	1	5	sphingosine biosynthetic process	BP	1	1
GO:0006189	0.0965785	0.995984	1	6	'de novo' IMP biosynthetic process	BP	1	1
GO:0016573	0.0988961	0.984271	2	29	histone acetylation	BP	1	1
GO:0031225	0.101005	0.995599	1	6	anchored component of membrane	CC	1	1
GO:0016604	0.10367	0.995134	1	8	nuclear body	CC	1	1
GO:2000292	0.10378	0.995219	1	7	regulation of defecation	BP	1	1
GO:0006509	0.10682	0.995065	1	6	membrane protein ectodomain proteolysis	BP	1	1
GO:0006631	0.108579	0.971955	3	59	fatty acid metabolic process	BP	1	1
GO:0031490	0.110184	0.994597	1	7	chromatin DNA binding	MF	1	1
GO:0045179	0.110205	0.994595	1	7	apical cortex	CC	1	1
GO:0005575	0.110491	0.9639	4	96	cellular_component	CC	1	1
GO:0006541	0.11357	0.994046	1	9	glutamine metabolic process	BP	1	1
GO:0030670	0.117426	0.993625	1	9	phagocytic vesicle membrane	CC	1	1
GO:0006777	0.117555	0.993996	1	6	Mo-molybdopterin cofactor biosynthetic process	BP	1	1
GO:0045887	0.117882	0.993574	1	9	positive regulation of synaptic growth at neuromuscular junction	BP	1	1
GO:0060290	0.126439	0.992582	1	9	transdifferentiation	BP	1	1
GO:0048680	0.126777	0.992318	1	12	positive regulation of axon regeneration	BP	1	1
GO:0034620	0.127059	0.992507	1	9	cellular response to unfolded protein	BP	1	1
GO:0005254	0.12794	0.97625	2	32	chloride channel activity	MF	1	1
GO:0044666	0.128026	0.99239	1	9	MLL3/4 complex	CC	1	1
GO:0003674	0.128907	0.948983	5	144	molecular_function	MF	1	1
GO:0043171	0.129133	0.992085	1	11	peptide catabolic process	BP	1	1
GO:0005768	0.129332	0.96382	3	70	endosome	CC	1	1
GO:0003712	0.130779	0.975288	2	36	transcription coregulator activity	MF	1	1
GO:0035418	0.13315	0.991572	1	11	protein localization to synapse	BP	1	1
GO:0016070	0.136323	0.991471	1	8	RNA metabolic process	BP	1	1
GO:0031461	0.138623	0.990932	1	10	cullin-RING ubiquitin ligase complex	CC	1	1
GO:0005319	0.139872	0.990537	1	13	lipid transporter activity	MF	1	1
GO:0003724	0.141061	0.97186	2	48	RNA helicase activity	MF	1	1
GO:0007186	0.142675	0.958306	3	72	G protein-coupled receptor signaling pathway	BP	1	1
GO:0005112	0.144048	0.990092	1	11	Notch binding	MF	1	1
GO:0071028	0.145326	0.990461	1	7	nuclear mRNA surveillance	BP	1	1
GO:0071786	0.145491	0.990438	1	7	endoplasmic reticulum tubular network organization	BP	1	1
GO:2000294	0.148886	0.989619	1	9	positive regulation of defecation	BP	1	1
GO:1902742	0.151268	0.989146	1	10	apoptotic process involved in development	BP	1	1
GO:0042742	0.151303	0.989268	1	9	defense response to bacterium	BP	1	1
GO:0042048	0.159476	0.987895	1	10	olfactory behavior	BP	1	1
GO:0051252	0.169549	0.98626	1	10	regulation of RNA metabolic process	BP	1	1
GO:0006164	0.172249	0.985667	1	11	purine nucleotide biosynthetic process	BP	1	1
GO:0070006	0.175739	0.984843	1	13	metalloaminopeptidase activity	MF	1	1
GO:0042277	0.176877	0.984639	1	13	peptide binding	MF	1	1
GO:0070403	0.177374	0.985088	1	9	NAD+ binding	MF	1	1
GO:0008233	0.181658	0.919732	5	170	peptidase activity	MF	1	1
GO:0000132	0.182227	0.95757	2	48	establishment of mitotic spindle orientation	BP	1	1
GO:0035434	0.1833	0.984035	1	9	copper ion transmembrane transport	BP	1	1
GO:1905905	0.183624	0.983506	1	12	pharyngeal gland morphogenesis	BP	1	1
GO:0045177	0.185767	0.982898	1	14	apical part of cell	CC	1	1
GO:0030479	0.190095	0.982276	1	12	actin cortical patch	CC	1	1
GO:0005375	0.191256	0.982355	1	10	copper ion transmembrane transporter activity	MF	1	1
GO:0032504	0.193569	0.981595	1	12	multicellular organism reproduction	BP	1	1
GO:1903356	0.200709	0.979817	1	15	positive regulation of distal tip cell migration	BP	1	1
GO:0004707	0.201588	0.979971	1	12	MAP kinase activity	MF	1	1
GO:0008374	0.204476	0.979526	1	11	O-acyltransferase activity	MF	1	1
GO:1901076	0.204494	0.979015	1	15	positive regulation of engulfment of apoptotic cell	BP	1	1
GO:1902476	0.206427	0.948023	2	50	chloride transmembrane transport	BP	1	1
GO:0005770	0.211397	0.977417	1	16	late endosome	CC	1	1
GO:0000978	0.211577	0.945926	2	49	RNA polymerase II proximal promoter sequence-specific DNA binding	MF	1	1
GO:0003993	0.215142	0.977231	1	11	acid phosphatase activity	MF	1	1
GO:0009451	0.215541	0.977143	1	11	RNA modification	BP	1	1
GO:0010494	0.217686	0.976088	1	15	cytoplasmic stress granule	CC	1	1
GO:0005884	0.221413	0.975122	1	16	actin filament	CC	1	1
GO:0006820	0.224875	0.974405	1	15	anion transport	BP	1	1
GO:0006878	0.226854	0.97436	1	12	cellular copper ion homeostasis	BP	1	1
GO:0018105	0.229094	0.916448	3	94	peptidyl-serine phosphorylation	BP	1	1
GO:0005778	0.229821	0.973337	1	14	peroxisomal membrane	CC	1	1
GO:0004714	0.234681	0.971484	1	21	transmembrane receptor protein tyrosine kinase activity	MF	1	1
GO:0043652	0.234776	0.971869	1	16	engulfment of apoptotic cell	BP	1	1
GO:0016485	0.239899	0.970564	1	16	protein processing	BP	1	1
GO:0006637	0.240927	0.970717	1	13	acyl-CoA metabolic process	BP	1	1
GO:0008360	0.245152	0.969081	1	17	regulation of cell shape	BP	1	1
GO:0004521	0.247296	0.968749	1	15	endoribonuclease activity	MF	1	1
GO:0004252	0.24825	0.968253	1	17	serine-type endopeptidase activity	MF	1	1
GO:0070986	0.248957	0.96787	1	19	left/right axis specification	BP	1	1
GO:0033674	0.253845	0.966233	1	23	positive regulation of kinase activity	BP	1	1
GO:0047617	0.258226	0.965922	1	14	acyl-CoA hydrolase activity	MF	1	1
GO:0046513	0.260594	0.965096	1	15	ceramide biosynthetic process	BP	1	1
GO:0004177	0.261836	0.964173	1	20	aminopeptidase activity	MF	1	1
GO:0043186	0.265071	0.921241	2	67	P granule	CC	1	1
GO:0004930	0.266791	0.920673	2	56	G protein-coupled receptor activity	MF	1	1
GO:0007369	0.269699	0.961955	1	19	gastrulation	BP	1	1
GO:0018107	0.271857	0.960971	1	23	peptidyl-threonine phosphorylation	BP	1	1
GO:0045165	0.276103	0.960251	1	17	cell fate commitment	BP	1	1
GO:0006139	0.278419	0.959199	1	20	nucleobase-containing compound metabolic process	BP	1	1
GO:0016705	0.282948	0.912741	2	51	oxidoreductase activity, acting on paired donors, with incorporation or reduction of molecular oxygen	MF	1	1
GO:0009986	0.302411	0.951054	1	23	cell surface	CC	1	1
GO:0036498	0.302642	0.87333	3	102	IRE1-mediated unfolded protein response	BP	1	1
GO:0004386	0.303027	0.901312	2	84	helicase activity	MF	1	1
GO:0006869	0.305312	0.949687	1	28	lipid transport	BP	1	1
GO:0034707	0.307145	0.94997	1	18	chloride channel complex	CC	1	1
GO:0008652	0.307877	0.949715	1	18	cellular amino acid biosynthetic process	BP	1	1
GO:0019005	0.310752	0.948324	1	21	SCF ubiquitin ligase complex	CC	1	1
GO:0031902	0.312232	0.947911	1	20	late endosome membrane	CC	1	1
GO:0050832	0.320734	0.944591	1	22	defense response to fungus	BP	1	1
GO:0016757	0.322558	0.860462	3	106	transferase activity, transferring glycosyl groups	MF	1	1
GO:0043235	0.326659	0.94173	1	30	receptor complex	CC	1	1
GO:0004519	0.329979	0.940997	1	23	endonuclease activity	MF	1	1
GO:0031430	0.330296	0.940389	1	29	M band	CC	1	1
GO:0007163	0.337893	0.937806	1	24	establishment or maintenance of cell polarity	BP	1	1
GO:0015293	0.33885	0.937426	1	24	symporter activity	MF	1	1
GO:0036459	0.344041	0.935069	1	27	thiol-dependent ubiquitinyl hydrolase activity	MF	1	1
GO:0012501	0.348266	0.933613	1	24	programmed cell death	BP	1	1
GO:0000922	0.348312	0.933237	1	28	spindle pole	CC	1	1
GO:0005829	0.35467	0.76634	9	424	cytosol	CC	1	1
GO:0052689	0.358078	0.929614	1	23	carboxylic ester hydrolase activity	MF	1	1
GO:0030421	0.359291	0.928448	1	30	defecation	BP	1	1
GO:0004497	0.359962	0.868814	2	61	monooxygenase activity	MF	1	1
GO:0005615	0.370798	0.788916	5	205	extracellular space	CC	1	1
GO:0005802	0.371491	0.92342	1	26	trans-Golgi network	CC	1	1
GO:0016246	0.372109	0.922467	1	35	RNA interference	BP	1	1
GO:0006511	0.372494	0.826061	3	114	ubiquitin-dependent protein catabolic process	BP	1	1
GO:0008654	0.374405	0.922591	1	22	phospholipid biosynthetic process	BP	1	1
GO:0006821	0.377324	0.920777	1	26	chloride transport	BP	1	1
GO:0019899	0.377468	0.920432	1	29	enzyme binding	MF	1	1
GO:0016746	0.384708	0.852836	2	67	transferase activity, transferring acyl groups	MF	1	1
GO:0000724	0.389822	0.914638	1	29	double-strand break repair via homologous recombination	BP	1	1
GO:0006814	0.393257	0.912896	1	30	sodium ion transport	BP	1	1
GO:0010468	0.403502	0.839848	2	81	regulation of gene expression	BP	1	1
GO:0015020	0.405144	0.907433	1	26	glucuronosyltransferase activity	MF	1	1
GO:0018108	0.407984	0.9049	1	40	peptidyl-tyrosine phosphorylation	BP	1	1
GO:0051213	0.411685	0.903781	1	29	dioxygenase activity	MF	1	1
GO:0000932	0.4148	0.901742	1	34	P-body	CC	1	1
GO:0051539	0.415195	0.901965	1	29	4 iron, 4 sulfur cluster binding	MF	1	1
GO:0006635	0.425881	0.896416	1	28	fatty acid beta-oxidation	BP	1	1
GO:0016579	0.430612	0.893279	1	34	protein deubiquitination	BP	1	1
GO:0003690	0.446187	0.885014	1	29	double-stranded DNA binding	MF	1	1
GO:0031966	0.446722	0.884707	1	29	mitochondrial membrane	CC	1	1
GO:0009058	0.450454	0.882329	1	31	biosynthetic process	BP	1	1
GO:0016874	0.462841	0.796549	2	88	ligase activity	MF	1	1
GO:0042626	0.46306	0.873607	1	49	ATPase activity, coupled to transmembrane movement of substances	MF	1	1
GO:0005506	0.47164	0.790006	2	78	iron ion binding	MF	1	1
GO:0016491	0.472778	0.677878	7	327	oxidoreductase activity	MF	1	1
GO:0006665	0.473016	0.868615	1	32	sphingolipid metabolic process	BP	1	1
GO:0004672	0.473291	0.701894	5	280	protein kinase activity	MF	1	1
GO:0020037	0.476287	0.786279	2	80	heme binding	MF	1	1
GO:0040017	0.491525	0.85529	1	53	positive regulation of locomotion	BP	1	1
GO:0007169	0.495007	0.853547	1	42	transmembrane receptor protein tyrosine kinase signaling pathway	BP	1	1
GO:0007281	0.500848	0.849602	1	42	germ cell development	BP	1	1
GO:0031410	0.50205	0.764745	2	103	cytoplasmic vesicle	CC	1	1
GO:0000287	0.507503	0.845252	1	39	magnesium ion binding	MF	1	1
GO:0008104	0.50828	0.844061	1	49	protein localization	BP	1	1
GO:0006417	0.513343	0.840733	1	45	regulation of translation	BP	1	1
GO:0004674	0.516883	0.680821	4	228	protein serine/threonine kinase activity	MF	1	1
GO:0051536	0.51922	0.836902	1	40	iron-sulfur cluster binding	MF	1	1
GO:0016567	0.521959	0.703815	3	154	protein ubiquitination	BP	1	1
GO:0003824	0.525489	0.639131	6	318	catalytic activity	MF	1	1
GO:0005524	0.525706	0.593917	12	768	ATP binding	MF	1	1
GO:0031625	0.532478	0.827041	1	42	ubiquitin protein ligase binding	MF	1	1
GO:0006915	0.551905	0.811772	1	47	apoptotic process	BP	1	1
GO:0090502	0.56348	0.802703	1	44	RNA phosphodiester bond hydrolysis, endonucleolytic	BP	1	1
GO:0005777	0.567541	0.799456	1	43	peroxisome	CC	1	1
GO:0004713	0.568183	0.798201	1	54	protein tyrosine kinase activity	MF	1	1
GO:0003729	0.568209	0.705875	2	107	mRNA binding	MF	1	1
GO:0016301	0.570015	0.594937	6	362	kinase activity	MF	1	1
GO:0006468	0.577772	0.601769	5	311	protein phosphorylation	BP	1	1
GO:0003682	0.584214	0.784476	1	57	chromatin binding	MF	1	1
GO:0016310	0.588785	0.575723	6	368	phosphorylation	BP	1	1
GO:0030170	0.591867	0.778551	1	45	pyridoxal phosphate binding	MF	1	1
GO:0008237	0.609335	0.761707	1	62	metallopeptidase activity	MF	1	1
GO:0004842	0.622573	0.749233	1	61	ubiquitin-protein transferase activity	MF	1	1
GO:0008234	0.627696	0.744592	1	55	cysteine-type peptidase activity	MF	1	1
GO:0000790	0.63007	0.742042	1	59	nuclear chromatin	CC	1	1
GO:0006325	0.631292	0.740786	1	60	chromatin organization	BP	1	1
GO:0006897	0.636728	0.734902	1	71	endocytosis	BP	1	1
GO:0051015	0.643115	0.7283	1	75	actin filament binding	MF	1	1
GO:0008194	0.648097	0.724391	1	51	UDP-glycosyltransferase activity	MF	1	1
GO:0016311	0.65703	0.714847	1	54	dephosphorylation	BP	1	1
GO:0045138	0.666419	0.703812	1	73	nematode male tail tip morphogenesis	BP	1	1
GO:0055114	0.679645	0.456786	8	448	oxidation-reduction process	BP	1	1
GO:0005813	0.692241	0.674954	1	67	centrosome	CC	1	1
GO:0040011	0.714644	0.647328	1	82	locomotion	BP	1	1
GO:0005874	0.716441	0.645303	1	76	microtubule	CC	1	1
GO:0016758	0.720742	0.640509	1	63	transferase activity, transferring hexosyl groups	MF	1	1
GO:0043161	0.721064	0.639834	1	68	proteasome-mediated ubiquitin-dependent protein catabolic process	BP	1	1
GO:0005576	0.7226	0.488615	3	194	extracellular region	CC	1	1
GO:0048471	0.732145	0.625129	1	78	perinuclear region of cytoplasm	CC	1	1
GO:0003676	0.733192	0.413916	6	424	nucleic acid binding	MF	1	1
GO:0016787	0.745285	0.367017	10	661	hydrolase activity	MF	1	1
GO:0042802	0.76544	0.57934	1	79	identical protein binding	MF	1	1
GO:0000981	0.774324	0.566313	1	80	DNA-binding transcription factor activity, RNA polymerase II-specific	MF	1	1
GO:0043231	0.778107	0.46086	2	146	intracellular membrane-bounded organelle	CC	1	1
GO:0016021	0.797613	0.256363	42	2445	integral component of membrane	CC	1	1
GO:0005886	0.806723	0.30299	8	623	plasma membrane	CC	1	1
GO:0016887	0.80711	0.514118	1	120	ATPase activity	MF	1	1
GO:0055120	0.808083	0.513281	1	89	striated muscle dense body	CC	1	1
GO:0005764	0.808367	0.51299	1	84	lysosome	CC	1	1
GO:0006629	0.814824	0.406098	2	160	lipid metabolic process	BP	1	1
GO:0035556	0.821128	0.49062	1	118	intracellular signal transduction	BP	1	1
GO:0043005	0.824164	0.485734	1	102	neuron projection	CC	1	1
GO:0006281	0.834658	0.467062	1	108	DNA repair	BP	1	1
GO:0005789	0.841216	0.363797	2	167	endoplasmic reticulum membrane	CC	1	1
GO:0000977	0.848316	0.442134	1	100	RNA polymerase II regulatory region sequence-specific DNA binding	MF	1	1
GO:0000122	0.853678	0.431622	1	113	negative regulation of transcription by RNA polymerase II	BP	1	1
GO:0030054	0.856907	0.425242	1	120	cell junction	CC	1	1
GO:0005887	0.858278	0.334573	2	210	integral component of plasma membrane	CC	1	1
GO:0055085	0.86372	0.265917	4	352	transmembrane transport	BP	1	1
GO:0042025	0.889173	0.279026	2	185	host cell nucleus	CC	1	1
GO:0003723	0.890742	0.209788	5	431	RNA binding	MF	1	1
GO:0005856	0.891081	0.275192	2	213	cytoskeleton	CC	1	1
GO:0005623	0.89478	0.235004	3	315	cell	CC	1	1
GO:0022857	0.900714	0.332385	1	125	transmembrane transporter activity	MF	1	1
GO:0030424	0.902457	0.328028	1	146	axon	CC	1	1
GO:0006811	0.903725	0.250589	2	229	ion transport	BP	1	1
GO:0016020	0.933722	0.0920204	43	2740	membrane	CC	1	1
GO:0043565	0.940895	0.171716	2	232	sequence-specific DNA binding	MF	1	1
GO:0046872	0.945002	0.0927925	13	1056	metal ion binding	MF	1	1
GO:0005783	0.948056	0.133086	3	318	endoplasmic reticulum	CC	1	1
GO:0045944	0.95119	0.198886	1	173	positive regulation of transcription by RNA polymerase II	BP	1	1
GO:0002119	0.952262	0.195466	1	196	nematode larval development	BP	1	1
GO:0016740	0.954939	0.0870908	8	729	transferase activity	MF	1	1
GO:0000166	0.95745	0.0858185	7	745	nucleotide binding	MF	1	1
GO:0006355	0.96396	0.0982764	3	357	regulation of transcription, DNA-templated	BP	1	1
GO:0005794	0.970013	0.137285	1	188	Golgi apparatus	CC	1	1
GO:0030154	0.971324	0.132546	1	203	cell differentiation	BP	1	1
GO:0008340	0.976062	0.115074	1	223	determination of adult lifespan	BP	1	1
GO:0005515	0.990688	0.0205294	9	1000	protein binding	MF	1	1
GO:0009792	0.992615	0.0444962	1	293	embryo development ending in birth or egg hatching	BP	1	1
GO:0003700	0.995459	0.0296924	1	275	DNA-binding transcription factor activity	MF	1	1
GO:0007275	0.996653	0.0229146	1	358	multicellular organism development	BP	1	1
GO:0003677	0.999408	0.00333526	2	529	DNA binding	MF	1	1
GO:0005737	0.999937	0.000167267	14	1737	cytoplasm	CC	1	0.552186
GO:0005634	0.999965	9.4221e-05	15	1843	nucleus	CC	1	0.552186
GO:0005739	0.99998	0.000249632	1	512	mitochondrion	CC	1	0.552186
GO:0019915	1	0.66496	0	22	lipid storage	BP	1	1
GO:0006730	1	0.747205	0	15	one-carbon metabolic process	BP	1	1
GO:0033962	1	0.896837	0	6	cytoplasmic mRNA processing body assembly	BP	1	1
GO:0000002	1	0.963936	0	2	mitochondrial genome maintenance	BP	1	1
GO:0000003	1	0.185101	0	101	reproduction	BP	1	1
GO:0000009	1	0.979505	0	1	alpha-1,6-mannosyltransferase activity	MF	1	1
GO:0000012	1	0.978271	0	1	single strand break repair	BP	1	1
GO:0000014	1	0.897083	0	7	single-stranded DNA endodeoxyribonuclease activity	MF	1	1
GO:0000015	1	0.978994	0	1	phosphopyruvate hydratase complex	CC	1	1
GO:0000019	1	0.986155	0	1	regulation of mitotic recombination	BP	1	1
GO:0000022	1	0.966306	0	2	mitotic spindle elongation	BP	1	1
GO:0000026	1	0.960763	0	2	alpha-1,2-mannosyltransferase activity	MF	1	1
GO:0000027	1	0.635653	0	21	ribosomal large subunit assembly	BP	1	1
GO:0000028	1	0.755579	0	13	ribosomal small subunit assembly	BP	1	1
GO:0000030	1	0.857478	0	8	mannosyltransferase activity	MF	1	1
GO:0000032	1	0.962824	0	2	cell wall mannoprotein biosynthetic process	BP	1	1
GO:0000033	1	0.977941	0	1	alpha-1,3-mannosyltransferase activity	MF	1	1
GO:0000035	1	0.956021	0	2	acyl binding	MF	1	1
GO:0000036	1	0.956021	0	2	acyl carrier activity	MF	1	1
GO:0000038	1	0.956526	0	2	very long-chain fatty acid metabolic process	BP	1	1
GO:0000041	1	0.960639	0	2	transition metal ion transport	BP	1	1
GO:0000045	1	0.595986	0	28	autophagosome assembly	BP	1	1
GO:0000048	1	0.94156	0	4	peptidyltransferase activity	MF	1	1
GO:0000049	1	0.599599	0	28	tRNA binding	MF	1	1
GO:0000054	1	0.921653	0	4	ribosomal subunit export from nucleus	BP	1	1
GO:0000055	1	0.917399	0	5	ribosomal large subunit export from nucleus	BP	1	1
GO:0000056	1	0.968717	0	2	ribosomal small subunit export from nucleus	BP	1	1
GO:0000062	1	0.775987	0	12	fatty-acyl-CoA binding	MF	1	1
GO:0000064	1	0.977776	0	1	L-ornithine transmembrane transporter activity	MF	1	1
GO:0000070	1	0.64471	0	32	mitotic sister chromatid segregation	BP	1	1
GO:0000075	1	0.977765	0	1	cell cycle checkpoint	BP	1	1
GO:0000076	1	0.937182	0	4	DNA replication checkpoint	BP	1	1
GO:0000077	1	0.818576	0	13	DNA damage checkpoint	BP	1	1
GO:0000079	1	0.605587	0	24	regulation of cyclin-dependent protein serine/threonine kinase activity	BP	1	1
GO:0000082	1	0.938167	0	4	G1/S transition of mitotic cell cycle	BP	1	1
GO:0000083	1	0.938061	0	4	regulation of transcription involved in G1/S transition of mitotic cell cycle	BP	1	1
GO:0000086	1	0.8957	0	6	G2/M transition of mitotic cell cycle	BP	1	1
GO:0000095	1	0.977917	0	1	S-adenosyl-L-methionine transmembrane transporter activity	MF	1	1
GO:0000103	1	0.983173	0	1	sulfate assimilation	BP	1	1
GO:0000104	1	0.928295	0	4	succinate dehydrogenase activity	MF	1	1
GO:0000109	1	0.978021	0	1	nucleotide-excision repair complex	CC	1	1
GO:0000110	1	0.945772	0	3	nucleotide-excision repair factor 1 complex	CC	1	1
GO:0000111	1	0.990275	0	1	nucleotide-excision repair factor 2 complex	CC	1	1
GO:0000112	1	0.987907	0	1	nucleotide-excision repair factor 3 complex	CC	1	1
GO:0000118	1	0.867009	0	10	histone deacetylase complex	CC	1	1
GO:0000123	1	0.849122	0	9	histone acetyltransferase complex	CC	1	1
GO:0000124	1	0.859449	0	8	SAGA complex	CC	1	1
GO:0000126	1	0.953978	0	3	transcription factor TFIIIB complex	CC	1	1
GO:0000127	1	0.959038	0	3	transcription factor TFIIIC complex	CC	1	1
GO:0000137	1	0.970935	0	3	Golgi cis cisterna	CC	1	1
GO:0000138	1	0.855929	0	9	Golgi trans cisterna	CC	1	1
GO:0000139	1	0.141395	0	106	Golgi membrane	CC	1	1
GO:0000145	1	0.898624	0	8	exocyst	CC	1	1
GO:0000146	1	0.898188	0	11	microfilament motor activity	MF	1	1
GO:0000149	1	0.602964	0	25	SNARE binding	MF	1	1
GO:0000150	1	0.978443	0	1	recombinase activity	MF	1	1
GO:0000151	1	0.646052	0	25	ubiquitin ligase complex	CC	1	1
GO:0000153	1	0.968666	0	2	cytoplasmic ubiquitin ligase complex	CC	1	1
GO:0000154	1	0.946607	0	3	rRNA modification	BP	1	1
GO:0000159	1	0.878344	0	8	protein phosphatase type 2A complex	CC	1	1
GO:0000160	1	0.989469	0	1	phosphorelay signal transduction system	BP	1	1
GO:0000164	1	0.942071	0	3	protein phosphatase type 1 complex	CC	1	1
GO:0000165	1	0.688631	0	23	MAPK cascade	BP	1	1
GO:0000171	1	0.96418	0	2	ribonuclease MRP activity	MF	1	1
GO:0000172	1	0.921767	0	4	ribonuclease MRP complex	CC	1	1
GO:0000175	1	0.784033	0	14	3'-5'-exoribonuclease activity	MF	1	1
GO:0000176	1	0.781601	0	12	nuclear exosome (RNase complex)	CC	1	1
GO:0000177	1	0.82713	0	9	cytoplasmic exosome (RNase complex)	CC	1	1
GO:0000178	1	0.82638	0	10	exosome (RNase complex)	CC	1	1
GO:0000179	1	0.956061	0	2	rRNA (adenine-N6,N6-)-dimethyltransferase activity	MF	1	1
GO:0000182	1	0.990014	0	1	rDNA binding	MF	1	1
GO:0000183	1	0.977814	0	1	chromatin silencing at rDNA	BP	1	1
GO:0000184	1	0.806287	0	14	nuclear-transcribed mRNA catabolic process, nonsense-mediated decay	BP	1	1
GO:0000185	1	0.98941	0	1	activation of MAPKKK activity	BP	1	1
GO:0000186	1	0.934826	0	6	activation of MAPKK activity	BP	1	1
GO:0000187	1	0.746581	0	17	activation of MAPK activity	BP	1	1
GO:0000188	1	0.971784	0	2	inactivation of MAPK activity	BP	1	1
GO:0000209	1	0.512822	0	38	protein polyubiquitination	BP	1	1
GO:0000210	1	0.977883	0	1	NAD+ diphosphatase activity	MF	1	1
GO:0000212	1	0.84311	0	12	meiotic spindle organization	BP	1	1
GO:0000213	1	0.956021	0	2	tRNA-intron endonuclease activity	MF	1	1
GO:0000214	1	0.956089	0	2	tRNA-intron endonuclease complex	CC	1	1
GO:0000220	1	0.896783	0	7	vacuolar proton-transporting V-type ATPase, V0 domain	CC	1	1
GO:0000221	1	0.938278	0	3	vacuolar proton-transporting V-type ATPase, V1 domain	CC	1	1
GO:0000224	1	0.912195	0	5	peptide-N4-(N-acetyl-beta-glucosaminyl)asparagine amidase activity	MF	1	1
GO:0000225	1	0.977765	0	1	N-acetylglucosaminylphosphatidylinositol deacetylase activity	MF	1	1
GO:0000226	1	0.419316	0	48	microtubule cytoskeleton organization	BP	1	1
GO:0000228	1	0.845243	0	13	nuclear chromosome	CC	1	1
GO:0000234	1	0.981895	0	1	phosphoethanolamine N-methyltransferase activity	MF	1	1
GO:0000235	1	0.893829	0	7	astral microtubule	CC	1	1
GO:0000242	1	0.935673	0	4	pericentriolar material	CC	1	1
GO:0000243	1	0.871217	0	7	commitment complex	CC	1	1
GO:0000244	1	0.938111	0	4	spliceosomal tri-snRNP complex assembly	BP	1	1
GO:0000245	1	0.887212	0	7	spliceosomal complex assembly	BP	1	1
GO:0000246	1	0.961424	0	2	delta24(24-1) sterol reductase activity	MF	1	1
GO:0000254	1	0.934883	0	3	C-4 methylsterol oxidase activity	MF	1	1
GO:0000257	1	0.977774	0	1	nitrilase activity	MF	1	1
GO:0000266	1	0.926368	0	5	mitochondrial fission	BP	1	1
GO:0000268	1	0.978561	0	1	peroxisome targeting sequence binding	MF	1	1
GO:0000272	1	0.972578	0	2	polysaccharide catabolic process	BP	1	1
GO:0000274	1	0.977765	0	1	mitochondrial proton-transporting ATP synthase, stator stalk	CC	1	1
GO:0000275	1	0.893662	0	5	mitochondrial proton-transporting ATP synthase complex, catalytic core F(1)	CC	1	1
GO:0000276	1	0.835348	0	8	mitochondrial proton-transporting ATP synthase complex, coupling factor F(o)	CC	1	1
GO:0000278	1	0.465423	0	44	mitotic cell cycle	BP	1	1
GO:0000280	1	0.98014	0	2	nuclear division	BP	1	1
GO:0000281	1	0.578617	0	33	mitotic cytokinesis	BP	1	1
GO:0000285	1	0.990279	0	1	1-phosphatidylinositol-3-phosphate 5-kinase activity	MF	1	1
GO:0000288	1	0.881375	0	8	nuclear-transcribed mRNA catabolic process, deadenylation-dependent decay	BP	1	1
GO:0000289	1	0.909381	0	7	nuclear-transcribed mRNA poly(A) tail shortening	BP	1	1
GO:0000290	1	0.902881	0	6	deadenylation-dependent decapping of nuclear-transcribed mRNA	BP	1	1
GO:0000291	1	0.966688	0	2	nuclear-transcribed mRNA catabolic process, exonucleolytic	BP	1	1
GO:0000295	1	0.977766	0	1	adenine nucleotide transmembrane transporter activity	MF	1	1
GO:0000298	1	0.978039	0	1	endopolyphosphatase activity	MF	1	1
GO:0000301	1	0.981277	0	1	retrograde transport, vesicle recycling within Golgi	BP	1	1
GO:0000302	1	0.878969	0	7	response to reactive oxygen species	BP	1	1
GO:0000303	1	0.850726	0	9	response to superoxide	BP	1	1
GO:0000306	1	0.984463	0	1	extrinsic component of vacuolar membrane	CC	1	1
GO:0000307	1	0.703939	0	17	cyclin-dependent protein kinase holoenzyme complex	CC	1	1
GO:0000309	1	0.956021	0	2	nicotinamide-nucleotide adenylyltransferase activity	MF	1	1
GO:0000323	1	0.963204	0	2	lytic vacuole	CC	1	1
GO:0000333	1	0.980749	0	1	telomerase catalytic core complex	CC	1	1
GO:0000334	1	0.977765	0	1	3-hydroxyanthranilate 3,4-dioxygenase activity	MF	1	1
GO:0000335	1	0.949147	0	3	negative regulation of transposition, DNA-mediated	BP	1	1
GO:0000338	1	0.939113	0	3	protein deneddylation	BP	1	1
GO:0000339	1	0.945218	0	3	RNA cap binding	MF	1	1
GO:0000340	1	0.865535	0	7	RNA 7-methylguanosine cap binding	MF	1	1
GO:0000341	1	0.935067	0	3	RNA trimethylguanosine cap binding	MF	1	1
GO:0000347	1	0.914387	0	5	THO complex	CC	1	1
GO:0000349	1	0.96913	0	2	generation of catalytic spliceosome for first transesterification step	BP	1	1
GO:0000350	1	0.956053	0	2	generation of catalytic spliceosome for second transesterification step	BP	1	1
GO:0000375	1	0.97905	0	1	RNA splicing, via transesterification reactions	BP	1	1
GO:0000379	1	0.934825	0	3	tRNA-type intron splice site recognition and cleavage	BP	1	1
GO:0000380	1	0.931242	0	4	alternative mRNA splicing, via spliceosome	BP	1	1
GO:0000381	1	0.464179	0	40	regulation of alternative mRNA splicing, via spliceosome	BP	1	1
GO:0000386	1	0.982484	0	1	second spliceosomal transesterification activity	MF	1	1
GO:0000387	1	0.764295	0	12	spliceosomal snRNP assembly	BP	1	1
GO:0000388	1	0.990325	0	1	spliceosome conformational change to release U4 (or U4atac) and U1 (or U11)	BP	1	1
GO:0000389	1	0.941355	0	3	mRNA 3'-splice site recognition	BP	1	1
GO:0000390	1	0.978503	0	2	spliceosomal complex disassembly	BP	1	1
GO:0000395	1	0.954102	0	3	mRNA 5'-splice site recognition	BP	1	1
GO:0000398	1	0.20898	0	82	mRNA splicing, via spliceosome	BP	1	1
GO:0000400	1	0.956601	0	3	four-way junction DNA binding	MF	1	1
GO:0000403	1	0.979279	0	1	Y-form DNA binding	MF	1	1
GO:0000406	1	0.967499	0	2	double-strand/single-strand DNA junction binding	MF	1	1
GO:0000407	1	0.795496	0	13	phagophore assembly site	CC	1	1
GO:0000408	1	0.91449	0	4	EKC/KEOPS complex	CC	1	1
GO:0000413	1	0.551831	0	27	protein peptidyl-prolyl isomerization	BP	1	1
GO:0000417	1	0.99017	0	1	HIR complex	CC	1	1
GO:0000421	1	0.891064	0	6	autophagosome membrane	CC	1	1
GO:0000422	1	0.703239	0	18	autophagy of mitochondrion	BP	1	1
GO:0000423	1	0.886468	0	6	mitophagy	BP	1	1
GO:0000439	1	0.895552	0	5	transcription factor TFIIH core complex	CC	1	1
GO:0000445	1	0.914387	0	5	THO complex part of transcription export complex	CC	1	1
GO:0000447	1	0.921264	0	4	endonucleolytic cleavage in ITS1 to separate SSU-rRNA from 5.8S rRNA and LSU-rRNA from tricistronic rRNA transcript (SSU-rRNA, 5.8S rRNA, LSU-rRNA)	BP	1	1
GO:0000448	1	0.979647	0	1	cleavage in ITS2 between 5.8S rRNA and LSU-rRNA of tricistronic rRNA transcript (SSU-rRNA, 5.8S rRNA, LSU-rRNA)	BP	1	1
GO:0000453	1	0.988667	0	1	enzyme-directed rRNA 2'-O-methylation	BP	1	1
GO:0000454	1	0.977801	0	1	snoRNA guided rRNA pseudouridine synthesis	BP	1	1
GO:0000455	1	0.978011	0	1	enzyme-directed rRNA pseudouridine synthesis	BP	1	1
GO:0000460	1	0.828582	0	9	maturation of 5.8S rRNA	BP	1	1
GO:0000461	1	0.977765	0	1	endonucleolytic cleavage to generate mature 3'-end of SSU-rRNA from (SSU-rRNA, 5.8S rRNA, LSU-rRNA)	BP	1	1
GO:0000462	1	0.727695	0	18	maturation of SSU-rRNA from tricistronic rRNA transcript (SSU-rRNA, 5.8S rRNA, LSU-rRNA)	BP	1	1
GO:0000463	1	0.80096	0	11	maturation of LSU-rRNA from tricistronic rRNA transcript (SSU-rRNA, 5.8S rRNA, LSU-rRNA)	BP	1	1
GO:0000466	1	0.914024	0	5	maturation of 5.8S rRNA from tricistronic rRNA transcript (SSU-rRNA, 5.8S rRNA, LSU-rRNA)	BP	1	1
GO:0000467	1	0.812833	0	10	exonucleolytic trimming to generate mature 3'-end of 5.8S rRNA from tricistronic rRNA transcript (SSU-rRNA, 5.8S rRNA, LSU-rRNA)	BP	1	1
GO:0000469	1	0.935315	0	3	cleavage involved in rRNA processing	BP	1	1
GO:0000470	1	0.72258	0	15	maturation of LSU-rRNA	BP	1	1
GO:0000472	1	0.9653	0	2	endonucleolytic cleavage to generate mature 5'-end of SSU-rRNA from (SSU-rRNA, 5.8S rRNA, LSU-rRNA)	BP	1	1
GO:0000478	1	0.988787	0	1	endonucleolytic cleavage involved in rRNA processing	BP	1	1
GO:0000479	1	0.955997	0	3	endonucleolytic cleavage of tricistronic rRNA transcript (SSU-rRNA, 5.8S rRNA, LSU-rRNA)	BP	1	1
GO:0000480	1	0.9653	0	2	endonucleolytic cleavage in 5'-ETS of tricistronic rRNA transcript (SSU-rRNA, 5.8S rRNA, LSU-rRNA)	BP	1	1
GO:0000481	1	0.988509	0	1	maturation of 5S rRNA	BP	1	1
GO:0000492	1	0.908592	0	5	box C/D snoRNP assembly	BP	1	1
GO:0000493	1	0.943804	0	3	box H/ACA snoRNP assembly	BP	1	1
GO:0000494	1	0.960797	0	2	box C/D snoRNA 3'-end processing	BP	1	1
GO:0000495	1	0.978358	0	1	box H/ACA snoRNA 3'-end processing	BP	1	1
GO:0000502	1	0.494076	0	33	proteasome complex	CC	1	1
GO:0000506	1	0.9355	0	3	glycosylphosphatidylinositol-N-acetylglucosaminyltransferase (GPI-GnT) complex	CC	1	1
GO:0000578	1	0.956246	0	2	embryonic axis specification	BP	1	1
GO:0000703	1	0.977766	0	1	oxidized pyrimidine nucleobase lesion DNA N-glycosylase activity	MF	1	1
GO:0000706	1	0.941616	0	3	meiotic DNA double-strand break processing	BP	1	1
GO:0000707	1	0.97813	0	1	meiotic DNA recombinase assembly	BP	1	1
GO:0000710	1	0.968249	0	2	meiotic mismatch repair	BP	1	1
GO:0000712	1	0.774759	0	17	resolution of meiotic recombination intermediates	BP	1	1
GO:0000715	1	0.977765	0	1	nucleotide-excision repair, DNA damage recognition	BP	1	1
GO:0000717	1	0.986155	0	1	nucleotide-excision repair, DNA duplex unwinding	BP	1	1
GO:0000722	1	0.990272	0	1	telomere maintenance via recombination	BP	1	1
GO:0000723	1	0.756398	0	18	telomere maintenance	BP	1	1
GO:0000727	1	0.836078	0	11	double-strand break repair via break-induced replication	BP	1	1
GO:0000730	1	0.956684	0	2	DNA recombinase assembly	BP	1	1
GO:0000733	1	0.966184	0	2	DNA strand renaturation	BP	1	1
GO:0000737	1	0.872805	0	7	DNA catabolic process, endonucleolytic	BP	1	1
GO:0000738	1	0.910403	0	5	DNA catabolic process, exonucleolytic	BP	1	1
GO:0000768	1	0.985504	0	1	syncytium formation by plasma membrane fusion	BP	1	1
GO:0000773	1	0.978633	0	1	phosphatidyl-N-methylethanolamine N-methyltransferase activity	MF	1	1
GO:0000774	1	0.942118	0	3	adenyl-nucleotide exchange factor activity	MF	1	1
GO:0000775	1	0.584534	0	33	chromosome, centromeric region	CC	1	1
GO:0000776	1	0.423958	0	51	kinetochore	CC	1	1
GO:0000777	1	0.549701	0	34	condensed chromosome kinetochore	CC	1	1
GO:0000778	1	0.899119	0	6	condensed nuclear chromosome kinetochore	CC	1	1
GO:0000779	1	0.926913	0	5	condensed chromosome, centromeric region	CC	1	1
GO:0000780	1	0.956381	0	2	condensed nuclear chromosome, centromeric region	CC	1	1
GO:0000781	1	0.843449	0	9	chromosome, telomeric region	CC	1	1
GO:0000784	1	0.724635	0	18	nuclear chromosome, telomeric region	CC	1	1
GO:0000785	1	0.608064	0	31	chromatin	CC	1	1
GO:0000786	1	0.497531	0	32	nucleosome	CC	1	1
GO:0000793	1	0.464772	0	46	condensed chromosome	CC	1	1
GO:0000794	1	0.603732	0	32	condensed nuclear chromosome	CC	1	1
GO:0000795	1	0.83503	0	9	synaptonemal complex	CC	1	1
GO:0000796	1	0.969531	0	3	condensin complex	CC	1	1
GO:0000798	1	0.971947	0	2	nuclear cohesin complex	CC	1	1
GO:0000799	1	0.961688	0	4	nuclear condensin complex	CC	1	1
GO:0000800	1	0.90089	0	5	lateral element	CC	1	1
GO:0000801	1	0.919067	0	4	central element	CC	1	1
GO:0000805	1	0.9309	0	6	X chromosome	CC	1	1
GO:0000808	1	0.938126	0	3	origin recognition complex	CC	1	1
GO:0000811	1	0.934986	0	3	GINS complex	CC	1	1
GO:0000812	1	0.889737	0	6	Swr1 complex	CC	1	1
GO:0000813	1	0.89529	0	5	ESCRT I complex	CC	1	1
GO:0000814	1	0.935872	0	3	ESCRT II complex	CC	1	1
GO:0000815	1	0.835685	0	8	ESCRT III complex	CC	1	1
GO:0000818	1	0.977765	0	1	nuclear MIS12/MIND complex	CC	1	1
GO:0000819	1	0.970314	0	3	sister chromatid segregation	BP	1	1
GO:0000822	1	0.988241	0	1	inositol hexakisphosphate binding	MF	1	1
GO:0000827	1	0.990272	0	1	inositol-1,3,4,5,6-pentakisphosphate kinase activity	MF	1	1
GO:0000828	1	0.947156	0	3	inositol hexakisphosphate kinase activity	MF	1	1
GO:0000829	1	0.990272	0	1	inositol heptakisphosphate kinase activity	MF	1	1
GO:0000832	1	0.990272	0	1	inositol hexakisphosphate 5-kinase activity	MF	1	1
GO:0000836	1	0.969084	0	2	Hrd1p ubiquitin ligase complex	CC	1	1
GO:0000839	1	0.921908	0	4	Hrd1p ubiquitin ligase ERAD-L complex	CC	1	1
GO:0000900	1	0.881041	0	7	translation repressor activity, mRNA regulatory element binding	MF	1	1
GO:0000902	1	0.834693	0	12	cell morphogenesis	BP	1	1
GO:0000915	1	0.926521	0	6	actomyosin contractile ring assembly	BP	1	1
GO:0000923	1	0.990267	0	1	equatorial microtubule organizing center	CC	1	1
GO:0000930	1	0.947215	0	3	gamma-tubulin complex	CC	1	1
GO:0000938	1	0.948284	0	4	GARP complex	CC	1	1
GO:0000940	1	0.968186	0	2	condensed chromosome outer kinetochore	CC	1	1
GO:0000957	1	0.986486	0	1	mitochondrial RNA catabolic process	BP	1	1
GO:0000958	1	0.986486	0	1	mitochondrial mRNA catabolic process	BP	1	1
GO:0000963	1	0.986486	0	1	mitochondrial RNA processing	BP	1	1
GO:0000965	1	0.973268	0	2	mitochondrial RNA 3'-end processing	BP	1	1
GO:0000971	1	0.978978	0	1	tRNA exon ligation utilizing 2',3' cyclic phosphate of 5'-exon as source of linkage phosphate	BP	1	1
GO:0000972	1	0.960906	0	3	transcription-dependent tethering of RNA polymerase II gene DNA at nuclear periphery	BP	1	1
GO:0000973	1	0.956774	0	3	posttranscriptional tethering of RNA polymerase II gene DNA at nuclear periphery	BP	1	1
GO:0000974	1	0.855555	0	8	Prp19 complex	CC	1	1
GO:0000976	1	0.801487	0	13	transcription regulatory region sequence-specific DNA binding	MF	1	1
GO:0000979	1	0.938403	0	3	RNA polymerase II core promoter sequence-specific DNA binding	MF	1	1
GO:0000987	1	0.916976	0	5	proximal promoter sequence-specific DNA binding	MF	1	1
GO:0000993	1	0.780101	0	14	RNA polymerase II complex binding	MF	1	1
GO:0000994	1	0.977856	0	1	RNA polymerase III core binding	MF	1	1
GO:0000995	1	0.96573	0	2	RNA polymerase III general transcription initiation factor activity	MF	1	1
GO:0001006	1	0.915225	0	4	RNA polymerase III type 3 promoter sequence-specific DNA binding	MF	1	1
GO:0001012	1	0.938217	0	4	RNA polymerase II regulatory region DNA binding	MF	1	1
GO:0001016	1	0.978029	0	1	RNA polymerase III regulatory region DNA binding	MF	1	1
GO:0001018	1	0.990269	0	1	mitochondrial promoter sequence-specific DNA binding	MF	1	1
GO:0001030	1	0.977856	0	1	RNA polymerase III type 1 promoter DNA binding	MF	1	1
GO:0001031	1	0.977856	0	1	RNA polymerase III type 2 promoter DNA binding	MF	1	1
GO:0001032	1	0.977856	0	1	RNA polymerase III type 3 promoter DNA binding	MF	1	1
GO:0001042	1	0.977345	0	2	RNA polymerase I core binding	MF	1	1
GO:0001047	1	0.874953	0	6	core promoter binding	MF	1	1
GO:0001054	1	0.977841	0	1	RNA polymerase I activity	MF	1	1
GO:0001055	1	0.990303	0	1	RNA polymerase II activity	MF	1	1
GO:0001056	1	0.977841	0	1	RNA polymerase III activity	MF	1	1
GO:0001085	1	0.744896	0	18	RNA polymerase II transcription factor binding	MF	1	1
GO:0001096	1	0.978655	0	1	TFIIF-class transcription factor complex binding	MF	1	1
GO:0001099	1	0.977765	0	1	basal RNA polymerase II transcription machinery binding	MF	1	1
GO:0001102	1	0.857893	0	8	RNA polymerase II activating transcription factor binding	MF	1	1
GO:0001103	1	0.908361	0	5	RNA polymerase II repressing transcription factor binding	MF	1	1
GO:0001113	1	0.978897	0	1	transcriptional open complex formation at RNA polymerase II promoter	BP	1	1
GO:0001139	1	0.977838	0	1	RNA polymerase II complex recruiting activity	MF	1	1
GO:0001156	1	0.987833	0	1	TFIIIC-class transcription factor complex binding	MF	1	1
GO:0001162	1	0.923587	0	5	RNA polymerase II intronic transcription regulatory region sequence-specific DNA binding	MF	1	1
GO:0001164	1	0.988258	0	1	RNA polymerase I CORE element sequence-specific DNA binding	MF	1	1
GO:0001174	1	0.977838	0	1	transcriptional start site selection at RNA polymerase II promoter	BP	1	1
GO:0001181	1	0.987204	0	1	RNA polymerase I general transcription initiation factor activity	MF	1	1
GO:0001188	1	0.966613	0	2	RNA polymerase I preinitiation complex assembly	BP	1	1
GO:0001193	1	0.977765	0	1	maintenance of transcriptional fidelity during DNA-templated transcription elongation from RNA polymerase II promoter	BP	1	1
GO:0001222	1	0.990269	0	1	transcription corepressor binding	MF	1	1
GO:0001223	1	0.982255	0	1	transcription coactivator binding	MF	1	1
GO:0001225	1	0.951968	0	3	RNA polymerase II transcription coactivator binding	MF	1	1
GO:0001227	1	0.875684	0	7	DNA-binding transcription repressor activity, RNA polymerase II-specific	MF	1	1
GO:0001228	1	0.582707	0	27	DNA-binding transcription activator activity, RNA polymerase II-specific	MF	1	1
GO:0001306	1	0.977765	0	1	age-dependent response to oxidative stress	BP	1	1
GO:0001401	1	0.935422	0	3	mitochondrial sorting and assembly machinery complex	CC	1	1
GO:0001405	1	0.956021	0	2	PAM complex, Tim23 associated import motor	CC	1	1
GO:0001504	1	0.983419	0	1	neurotransmitter uptake	BP	1	1
GO:0001505	1	0.973329	0	2	regulation of neurotransmitter levels	BP	1	1
GO:0001507	1	0.971499	0	2	acetylcholine catabolic process in synaptic cleft	BP	1	1
GO:0001508	1	0.941354	0	4	action potential	BP	1	1
GO:0001510	1	0.794307	0	12	RNA methylation	BP	1	1
GO:0001514	1	0.936827	0	3	selenocysteine incorporation	BP	1	1
GO:0001518	1	0.990312	0	1	voltage-gated sodium channel complex	CC	1	1
GO:0001522	1	0.784745	0	11	pseudouridine synthesis	BP	1	1
GO:0001530	1	0.977986	0	1	lipopolysaccharide binding	MF	1	1
GO:0001540	1	0.984882	0	1	amyloid-beta binding	MF	1	1
GO:0001555	1	0.916805	0	4	oocyte growth	BP	1	1
GO:0001556	1	0.752795	0	15	oocyte maturation	BP	1	1
GO:0001558	1	0.958719	0	2	regulation of cell growth	BP	1	1
GO:0001561	1	0.939554	0	3	fatty acid alpha-oxidation	BP	1	1
GO:0001578	1	0.95912	0	2	microtubule bundle formation	BP	1	1
GO:0001591	1	0.988421	0	1	dopamine neurotransmitter receptor activity, coupled via Gi/Go	MF	1	1
GO:0001641	1	0.990276	0	1	group II metabotropic glutamate receptor activity	MF	1	1
GO:0001653	1	0.961707	0	4	peptide receptor activity	MF	1	1
GO:0001654	1	0.945875	0	3	eye development	BP	1	1
GO:0001664	1	0.836509	0	9	G protein-coupled receptor binding	MF	1	1
GO:0001666	1	0.839349	0	11	response to hypoxia	BP	1	1
GO:0001667	1	0.936148	0	4	ameboidal-type cell migration	BP	1	1
GO:0001671	1	0.862643	0	7	ATPase activator activity	MF	1	1
GO:0001672	1	0.99027	0	1	regulation of chromatin assembly or disassembly	BP	1	1
GO:0001676	1	0.866335	0	10	long-chain fatty acid metabolic process	BP	1	1
GO:0001678	1	0.945461	0	3	cellular glucose homeostasis	BP	1	1
GO:0001682	1	0.94636	0	3	tRNA 5'-leader removal	BP	1	1
GO:0001704	1	0.95894	0	2	formation of primary germ layer	BP	1	1
GO:0001708	1	0.466308	0	46	cell fate specification	BP	1	1
GO:0001709	1	0.915168	0	5	cell fate determination	BP	1	1
GO:0001712	1	0.978009	0	1	ectodermal cell fate commitment	BP	1	1
GO:0001714	1	0.820115	0	13	endodermal cell fate specification	BP	1	1
GO:0001715	1	0.990277	0	1	ectodermal cell fate specification	BP	1	1
GO:0001725	1	0.908319	0	7	stress fiber	CC	1	1
GO:0001726	1	0.940378	0	4	ruffle	CC	1	1
GO:0001727	1	0.942159	0	3	lipid kinase activity	MF	1	1
GO:0001729	1	0.958434	0	2	ceramide kinase activity	MF	1	1
GO:0001731	1	0.878728	0	6	formation of translation preinitiation complex	BP	1	1
GO:0001732	1	0.763615	0	14	formation of cytoplasmic translation initiation complex	BP	1	1
GO:0001736	1	0.981219	0	1	establishment of planar polarity	BP	1	1
GO:0001738	1	0.977765	0	1	morphogenesis of a polarized epithelium	BP	1	1
GO:0001755	1	0.95972	0	3	neural crest cell migration	BP	1	1
GO:0001760	1	0.978039	0	1	aminocarboxymuconate-semialdehyde decarboxylase activity	MF	1	1
GO:0001764	1	0.674085	0	28	neuron migration	BP	1	1
GO:0001786	1	0.782757	0	13	phosphatidylserine binding	MF	1	1
GO:0001820	1	0.968926	0	2	serotonin secretion	BP	1	1
GO:0001881	1	0.946089	0	3	receptor recycling	BP	1	1
GO:0001888	1	0.9883	0	1	glucuronyl-galactosyl-proteoglycan 4-alpha-N-acetylglucosaminyltransferase activity	MF	1	1
GO:0001932	1	0.962651	0	2	regulation of protein phosphorylation	BP	1	1
GO:0001933	1	0.886869	0	6	negative regulation of protein phosphorylation	BP	1	1
GO:0001934	1	0.813424	0	13	positive regulation of protein phosphorylation	BP	1	1
GO:0001940	1	0.977765	0	1	male pronucleus	CC	1	1
GO:0001956	1	0.957314	0	4	positive regulation of neurotransmitter secretion	BP	1	1
GO:0001963	1	0.968093	0	2	synaptic transmission, dopaminergic	BP	1	1
GO:0001965	1	0.912028	0	6	G-protein alpha-subunit binding	MF	1	1
GO:0001966	1	0.894588	0	5	thigmotaxis	BP	1	1
GO:0001994	1	0.978882	0	1	norepinephrine-epinephrine vasoconstriction involved in regulation of systemic arterial blood pressure	BP	1	1
GO:0002009	1	0.759563	0	17	morphogenesis of an epithelium	BP	1	1
GO:0002020	1	0.858519	0	7	protease binding	MF	1	1
GO:0002028	1	0.978691	0	1	regulation of sodium ion transport	BP	1	1
GO:0002031	1	0.978454	0	1	G protein-coupled receptor internalization	BP	1	1
GO:0002039	1	0.958941	0	3	p53 binding	MF	1	1
GO:0002055	1	0.977765	0	1	adenine binding	MF	1	1
GO:0002058	1	0.990185	0	1	uracil binding	MF	1	1
GO:0002064	1	0.904499	0	7	epithelial cell development	BP	1	1
GO:0002082	1	0.956045	0	2	regulation of oxidative phosphorylation	BP	1	1
GO:0002083	1	0.978013	0	1	4-hydroxybenzoate decaprenyltransferase activity	MF	1	1
GO:0002084	1	0.897879	0	5	protein depalmitoylation	BP	1	1
GO:0002092	1	0.978321	0	1	positive regulation of receptor internalization	BP	1	1
GO:0002094	1	0.956269	0	2	polyprenyltransferase activity	MF	1	1
GO:0002098	1	0.748127	0	15	tRNA wobble uridine modification	BP	1	1
GO:0002100	1	0.956021	0	2	tRNA wobble adenosine to inosine editing	BP	1	1
GO:0002102	1	0.979253	0	1	podosome	CC	1	1
GO:0002115	1	0.962445	0	2	store-operated calcium entry	BP	1	1
GO:0002116	1	0.980701	0	2	semaphorin receptor complex	CC	1	1
GO:0002128	1	0.977789	0	1	tRNA nucleoside ribose methylation	BP	1	1
GO:0002143	1	0.893953	0	5	tRNA wobble position uridine thiolation	BP	1	1
GO:0002144	1	0.977861	0	1	cytosolic tRNA wobble base thiouridylase complex	CC	1	1
GO:0002151	1	0.978616	0	1	G-quadruplex RNA binding	MF	1	1
GO:0002161	1	0.909843	0	8	aminoacyl-tRNA editing activity	MF	1	1
GO:0002162	1	0.990279	0	1	dystroglycan binding	MF	1	1
GO:0002164	1	0.914601	0	4	larval development	BP	1	1
GO:0002178	1	0.977765	0	1	palmitoyltransferase complex	CC	1	1
GO:0002181	1	0.595982	0	23	cytoplasmic translation	BP	1	1
GO:0002183	1	0.747096	0	15	cytoplasmic translational initiation	BP	1	1
GO:0002184	1	0.965647	0	2	cytoplasmic translational termination	BP	1	1
GO:0002188	1	0.946716	0	3	translation reinitiation	BP	1	1
GO:0002189	1	0.962302	0	2	ribose phosphate diphosphokinase complex	CC	1	1
GO:0002191	1	0.980089	0	1	cap-dependent translational initiation	BP	1	1
GO:0002225	1	0.989248	0	1	positive regulation of antimicrobial peptide production	BP	1	1
GO:0002253	1	0.964156	0	3	activation of immune response	BP	1	1
GO:0002495	1	0.979085	0	1	antigen processing and presentation of peptide antigen via MHC class II	BP	1	1
GO:0002791	1	0.990039	0	1	regulation of peptide secretion	BP	1	1
GO:0002804	1	0.970245	0	2	positive regulation of antifungal peptide production	BP	1	1
GO:0002821	1	0.990274	0	1	positive regulation of adaptive immune response	BP	1	1
GO:0002926	1	0.969946	0	2	tRNA wobble base 5-methoxycarbonylmethyl-2-thiouridinylation	BP	1	1
GO:0002939	1	0.978861	0	1	tRNA N1-guanine methylation	BP	1	1
GO:0002940	1	0.980358	0	1	tRNA N2-guanine methylation	BP	1	1
GO:0002943	1	0.919528	0	4	tRNA dihydrouridine synthesis	BP	1	1
GO:0002949	1	0.95657	0	2	tRNA threonylcarbamoyladenosine modification	BP	1	1
GO:0002953	1	0.977765	0	1	5'-deoxynucleotidase activity	MF	1	1
GO:0003006	1	0.99022	0	1	developmental process involved in reproduction	BP	1	1
GO:0003009	1	0.928486	0	4	skeletal muscle contraction	BP	1	1
GO:0003031	1	0.990269	0	1	detection of carbon dioxide	BP	1	1
GO:0003333	1	0.663929	0	21	amino acid transmembrane transport	BP	1	1
GO:0003384	1	0.980877	0	2	apical constriction involved in gastrulation	BP	1	1
GO:0003388	1	0.989289	0	1	neuron development involved in amphid sensory organ development	BP	1	1
GO:0003391	1	0.961442	0	3	amphid sensory organ dendrite retrograde extension	BP	1	1
GO:0003400	1	0.956976	0	2	regulation of COPII vesicle coating	BP	1	1
GO:0003678	1	0.681238	0	28	DNA helicase activity	MF	1	1
GO:0003680	1	0.978029	0	1	AT DNA binding	MF	1	1
GO:0003681	1	0.915225	0	4	bent DNA binding	MF	1	1
GO:0003684	1	0.711283	0	20	damaged DNA binding	MF	1	1
GO:0003688	1	0.805054	0	14	DNA replication origin binding	MF	1	1
GO:0003689	1	0.884027	0	6	DNA clamp loader activity	MF	1	1
GO:0003691	1	0.927778	0	4	double-stranded telomeric DNA binding	MF	1	1
GO:0003697	1	0.565781	0	33	single-stranded DNA binding	MF	1	1
GO:0003707	1	0.58183	0	30	steroid hormone receptor activity	MF	1	1
GO:0003713	1	0.503334	0	39	transcription coactivator activity	MF	1	1
GO:0003714	1	0.62663	0	28	transcription corepressor activity	MF	1	1
GO:0003721	1	0.980749	0	1	telomerase RNA reverse transcriptase activity	MF	1	1
GO:0003725	1	0.785956	0	17	double-stranded RNA binding	MF	1	1
GO:0003726	1	0.948184	0	3	double-stranded RNA adenosine deaminase activity	MF	1	1
GO:0003727	1	0.693641	0	21	single-stranded RNA binding	MF	1	1
GO:0003730	1	0.541679	0	35	mRNA 3'-UTR binding	MF	1	1
GO:0003735	1	0.0399011	0	143	structural constituent of ribosome	MF	1	1
GO:0003743	1	0.394297	0	46	translation initiation factor activity	MF	1	1
GO:0003746	1	0.739466	0	16	translation elongation factor activity	MF	1	1
GO:0003747	1	0.902781	0	5	translation release factor activity	MF	1	1
GO:0003755	1	0.551831	0	27	peptidyl-prolyl cis-trans isomerase activity	MF	1	1
GO:0003756	1	0.830551	0	10	protein disulfide isomerase activity	MF	1	1
GO:0003774	1	0.619296	0	37	motor activity	MF	1	1
GO:0003777	1	0.742926	0	22	microtubule motor activity	MF	1	1
GO:0003779	1	0.272378	0	86	actin binding	MF	1	1
GO:0003785	1	0.855717	0	7	actin monomer binding	MF	1	1
GO:0003810	1	0.940364	0	3	protein-glutamine gamma-glutamyltransferase activity	MF	1	1
GO:0003825	1	0.980638	0	2	alpha,alpha-trehalose-phosphate synthase (UDP-forming) activity	MF	1	1
GO:0003826	1	0.957953	0	2	alpha-ketoacid dehydrogenase activity	MF	1	1
GO:0003827	1	0.944052	0	3	alpha-1,3-mannosylglycoprotein 2-beta-N-acetylglucosaminyltransferase activity	MF	1	1
GO:0003831	1	0.978135	0	1	beta-N-acetylglucosaminylglycopeptide beta-1,4-galactosyltransferase activity	MF	1	1
GO:0003834	1	0.979016	0	1	beta-carotene 15,15'-monooxygenase activity	MF	1	1
GO:0003837	1	0.977864	0	1	beta-ureidopropionase activity	MF	1	1
GO:0003839	1	0.95651	0	2	gamma-glutamylcyclotransferase activity	MF	1	1
GO:0003841	1	0.935345	0	3	1-acylglycerol-3-phosphate O-acyltransferase activity	MF	1	1
GO:0003842	1	0.982069	0	1	1-pyrroline-5-carboxylate dehydrogenase activity	MF	1	1
GO:0003844	1	0.985414	0	1	1,4-alpha-glucan branching enzyme activity	MF	1	1
GO:0003847	1	0.978207	0	1	1-alkyl-2-acetylglycerophosphocholine esterase activity	MF	1	1
GO:0003854	1	0.956138	0	2	3-beta-hydroxy-delta5-steroid dehydrogenase activity	MF	1	1
GO:0003860	1	0.978826	0	1	3-hydroxyisobutyryl-CoA hydrolase activity	MF	1	1
GO:0003863	1	0.97947	0	1	3-methyl-2-oxobutanoate dehydrogenase (2-methylpropanoyl-transferring) activity	MF	1	1
GO:0003865	1	0.934758	0	3	3-oxo-5-alpha-steroid 4-dehydrogenase activity	MF	1	1
GO:0003867	1	0.979143	0	1	4-aminobutyrate transaminase activity	MF	1	1
GO:0003868	1	0.956316	0	2	4-hydroxyphenylpyruvate dioxygenase activity	MF	1	1
GO:0003872	1	0.976393	0	2	6-phosphofructokinase activity	MF	1	1
GO:0003873	1	0.95859	0	2	6-phosphofructo-2-kinase activity	MF	1	1
GO:0003874	1	0.977765	0	1	6-pyruvoyltetrahydropterin synthase activity	MF	1	1
GO:0003876	1	0.990208	0	1	AMP deaminase activity	MF	1	1
GO:0003878	1	0.980603	0	2	ATP citrate synthase activity	MF	1	1
GO:0003881	1	0.977765	0	1	CDP-diacylglycerol-inositol 3-phosphatidyltransferase activity	MF	1	1
GO:0003883	1	0.984463	0	1	CTP synthase activity	MF	1	1
GO:0003884	1	0.915021	0	4	D-amino-acid oxidase activity	MF	1	1
GO:0003887	1	0.830455	0	13	DNA-directed DNA polymerase activity	MF	1	1
GO:0003896	1	0.956779	0	2	DNA primase activity	MF	1	1
GO:0003899	1	0.598452	0	27	DNA-directed 5'-3' RNA polymerase activity	MF	1	1
GO:0003906	1	0.914074	0	4	DNA-(apurinic or apyrimidinic site) endonuclease activity	MF	1	1
GO:0003910	1	0.933427	0	4	DNA ligase (ATP) activity	MF	1	1
GO:0003916	1	0.946609	0	5	DNA topoisomerase activity	MF	1	1
GO:0003917	1	0.965296	0	3	DNA topoisomerase type I activity	MF	1	1
GO:0003918	1	0.970314	0	3	DNA topoisomerase type II (ATP-hydrolyzing) activity	MF	1	1
GO:0003919	1	0.980105	0	1	FMN adenylyltransferase activity	MF	1	1
GO:0003920	1	0.977837	0	1	GMP reductase activity	MF	1	1
GO:0003921	1	0.989175	0	1	GMP synthase activity	MF	1	1
GO:0003922	1	0.989175	0	1	GMP synthase (glutamine-hydrolyzing) activity	MF	1	1
GO:0003923	1	0.937663	0	3	GPI-anchor transamidase activity	MF	1	1
GO:0003924	1	0.105823	0	113	GTPase activity	MF	1	1
GO:0003934	1	0.977765	0	1	GTP cyclohydrolase I activity	MF	1	1
GO:0003938	1	0.981066	0	1	IMP dehydrogenase activity	MF	1	1
GO:0003939	1	0.97778	0	1	L-iditol 2-dehydrogenase activity	MF	1	1
GO:0003941	1	0.937654	0	3	L-serine ammonia-lyase activity	MF	1	1
GO:0003948	1	0.977876	0	1	N4-(beta-N-acetylglucosaminyl)-L-asparaginase activity	MF	1	1
GO:0003950	1	0.96094	0	3	NAD+ ADP-ribosyltransferase activity	MF	1	1
GO:0003951	1	0.863541	0	9	NAD+ kinase activity	MF	1	1
GO:0003952	1	0.98423	0	1	NAD+ synthase (glutamine-hydrolyzing) activity	MF	1	1
GO:0003953	1	0.990276	0	1	NAD+ nucleosidase activity	MF	1	1
GO:0003954	1	0.837629	0	8	NADH dehydrogenase activity	MF	1	1
GO:0003958	1	0.950751	0	3	NADPH-hemoprotein reductase activity	MF	1	1
GO:0003960	1	0.977775	0	1	NADPH:quinone reductase activity	MF	1	1
GO:0003964	1	0.980749	0	1	RNA-directed DNA polymerase activity	MF	1	1
GO:0003972	1	0.978978	0	1	RNA ligase (ATP) activity	MF	1	1
GO:0003973	1	0.978425	0	1	(S)-2-hydroxy-acid oxidase activity	MF	1	1
GO:0003974	1	0.977931	0	1	UDP-N-acetylglucosamine 4-epimerase activity	MF	1	1
GO:0003975	1	0.977972	0	1	UDP-N-acetylglucosamine-dolichyl-phosphate N-acetylglucosaminephosphotransferase activity	MF	1	1
GO:0003977	1	0.979241	0	1	UDP-N-acetylglucosamine diphosphorylase activity	MF	1	1
GO:0003978	1	0.977931	0	1	UDP-glucose 4-epimerase activity	MF	1	1
GO:0003979	1	0.978664	0	1	UDP-glucose 6-dehydrogenase activity	MF	1	1
GO:0003980	1	0.977415	0	2	UDP-glucose:glycoprotein glucosyltransferase activity	MF	1	1
GO:0003983	1	0.96711	0	2	UTP:glucose-1-phosphate uridylyltransferase activity	MF	1	1
GO:0003984	1	0.983173	0	1	acetolactate synthase activity	MF	1	1
GO:0003985	1	0.935438	0	3	acetyl-CoA C-acetyltransferase activity	MF	1	1
GO:0003986	1	0.936454	0	3	acetyl-CoA hydrolase activity	MF	1	1
GO:0003987	1	0.985907	0	1	acetate-CoA ligase activity	MF	1	1
GO:0003988	1	0.917543	0	4	acetyl-CoA C-acyltransferase activity	MF	1	1
GO:0003989	1	0.990325	0	1	acetyl-CoA carboxylase activity	MF	1	1
GO:0003990	1	0.971499	0	2	acetylcholinesterase activity	MF	1	1
GO:0003994	1	0.978602	0	2	aconitate hydratase activity	MF	1	1
GO:0003997	1	0.885761	0	7	acyl-CoA oxidase activity	MF	1	1
GO:0003999	1	0.977765	0	1	adenine phosphoribosyltransferase activity	MF	1	1
GO:0004000	1	0.907628	0	5	adenosine deaminase activity	MF	1	1
GO:0004001	1	0.977874	0	1	adenosine kinase activity	MF	1	1
GO:0004013	1	0.978902	0	1	adenosylhomocysteinase activity	MF	1	1
GO:0004014	1	0.982038	0	1	adenosylmethionine decarboxylase activity	MF	1	1
GO:0004016	1	0.970941	0	3	adenylate cyclase activity	MF	1	1
GO:0004017	1	0.905077	0	5	adenylate kinase activity	MF	1	1
GO:0004018	1	0.979126	0	1	N6-(1,2-dicarboxyethyl)AMP AMP-lyase (fumarate-forming) activity	MF	1	1
GO:0004019	1	0.9812	0	1	adenylosuccinate synthase activity	MF	1	1
GO:0004020	1	0.983173	0	1	adenylylsulfate kinase activity	MF	1	1
GO:0004021	1	0.982296	0	1	L-alanine:2-oxoglutarate aminotransferase activity	MF	1	1
GO:0004022	1	0.915709	0	4	alcohol dehydrogenase (NAD) activity	MF	1	1
GO:0004024	1	0.977995	0	1	alcohol dehydrogenase activity, zinc-dependent	MF	1	1
GO:0004028	1	0.963188	0	2	3-chloroallyl aldehyde dehydrogenase activity	MF	1	1
GO:0004029	1	0.917656	0	5	aldehyde dehydrogenase (NAD) activity	MF	1	1
GO:0004031	1	0.99027	0	1	aldehyde oxidase activity	MF	1	1
GO:0004034	1	0.956021	0	2	aldose 1-epimerase activity	MF	1	1
GO:0004040	1	0.890542	0	6	amidase activity	MF	1	1
GO:0004044	1	0.978729	0	1	amidophosphoribosyltransferase activity	MF	1	1
GO:0004045	1	0.956048	0	2	aminoacyl-tRNA hydrolase activity	MF	1	1
GO:0004046	1	0.916748	0	4	aminoacylase activity	MF	1	1
GO:0004047	1	0.958359	0	2	aminomethyltransferase activity	MF	1	1
GO:0004053	1	0.977771	0	1	arginase activity	MF	1	1
GO:0004054	1	0.95658	0	2	arginine kinase activity	MF	1	1
GO:0004057	1	0.982069	0	1	arginyltransferase activity	MF	1	1
GO:0004058	1	0.947476	0	3	aromatic-L-amino-acid decarboxylase activity	MF	1	1
GO:0004061	1	0.956021	0	2	arylformamidase activity	MF	1	1
GO:0004064	1	0.956071	0	2	arylesterase activity	MF	1	1
GO:0004067	1	0.989102	0	1	asparaginase activity	MF	1	1
GO:0004069	1	0.935878	0	3	L-aspartate:2-oxoglutarate aminotransferase activity	MF	1	1
GO:0004070	1	0.990331	0	1	aspartate carbamoyltransferase activity	MF	1	1
GO:0004077	1	0.990271	0	1	biotin-[acetyl-CoA-carboxylase] ligase activity	MF	1	1
GO:0004081	1	0.977765	0	1	bis(5'-nucleosyl)-tetraphosphatase (asymmetrical) activity	MF	1	1
GO:0004084	1	0.958733	0	2	branched-chain-amino-acid transaminase activity	MF	1	1
GO:0004088	1	0.990331	0	1	carbamoyl-phosphate synthase (glutamine-hydrolyzing) activity	MF	1	1
GO:0004089	1	0.87386	0	6	carbonate dehydratase activity	MF	1	1
GO:0004090	1	0.956021	0	2	carbonyl reductase (NADPH) activity	MF	1	1
GO:0004092	1	0.98278	0	1	carnitine O-acetyltransferase activity	MF	1	1
GO:0004095	1	0.93105	0	5	carnitine O-palmitoyltransferase activity	MF	1	1
GO:0004096	1	0.937749	0	3	catalase activity	MF	1	1
GO:0004100	1	0.980672	0	2	chitin synthase activity	MF	1	1
GO:0004103	1	0.896909	0	5	choline kinase activity	MF	1	1
GO:0004104	1	0.971499	0	2	cholinesterase activity	MF	1	1
GO:0004105	1	0.979073	0	1	choline-phosphate cytidylyltransferase activity	MF	1	1
GO:0004108	1	0.979108	0	1	citrate (Si)-synthase activity	MF	1	1
GO:0004111	1	0.894584	0	5	creatine kinase activity	MF	1	1
GO:0004114	1	0.945847	0	5	3',5'-cyclic-nucleotide phosphodiesterase activity	MF	1	1
GO:0004115	1	0.945847	0	5	3',5'-cyclic-AMP phosphodiesterase activity	MF	1	1
GO:0004118	1	0.990075	0	1	cGMP-stimulated cyclic-nucleotide phosphodiesterase activity	MF	1	1
GO:0004122	1	0.984893	0	1	cystathionine beta-synthase activity	MF	1	1
GO:0004123	1	0.956511	0	2	cystathionine gamma-lyase activity	MF	1	1
GO:0004124	1	0.900859	0	5	cysteine synthase activity	MF	1	1
GO:0004127	1	0.956695	0	2	cytidylate kinase activity	MF	1	1
GO:0004128	1	0.959118	0	2	cytochrome-b5 reductase activity, acting on NAD(P)H	MF	1	1
GO:0004129	1	0.836143	0	8	cytochrome-c oxidase activity	MF	1	1
GO:0004132	1	0.977765	0	1	dCMP deaminase activity	MF	1	1
GO:0004134	1	0.990278	0	1	4-alpha-glucanotransferase activity	MF	1	1
GO:0004135	1	0.990278	0	1	amylo-alpha-1,6-glucosidase activity	MF	1	1
GO:0004139	1	0.977768	0	1	deoxyribose-phosphate aldolase activity	MF	1	1
GO:0004140	1	0.959791	0	2	dephospho-CoA kinase activity	MF	1	1
GO:0004142	1	0.957755	0	2	diacylglycerol cholinephosphotransferase activity	MF	1	1
GO:0004143	1	0.956272	0	4	diacylglycerol kinase activity	MF	1	1
GO:0004144	1	0.896903	0	5	diacylglycerol O-acyltransferase activity	MF	1	1
GO:0004146	1	0.977765	0	1	dihydrofolate reductase activity	MF	1	1
GO:0004148	1	0.980238	0	1	dihydrolipoyl dehydrogenase activity	MF	1	1
GO:0004149	1	0.978956	0	1	dihydrolipoyllysine-residue succinyltransferase activity	MF	1	1
GO:0004151	1	0.990331	0	1	dihydroorotase activity	MF	1	1
GO:0004152	1	0.978961	0	1	dihydroorotate dehydrogenase activity	MF	1	1
GO:0004155	1	0.977765	0	1	6,7-dihydropteridine reductase activity	MF	1	1
GO:0004157	1	0.949553	0	3	dihydropyrimidinase activity	MF	1	1
GO:0004161	1	0.977854	0	1	dimethylallyltranstransferase activity	MF	1	1
GO:0004163	1	0.977843	0	1	diphosphomevalonate decarboxylase activity	MF	1	1
GO:0004164	1	0.977765	0	1	diphthine synthase activity	MF	1	1
GO:0004167	1	0.984674	0	1	dopachrome isomerase activity	MF	1	1
GO:0004168	1	0.978148	0	1	dolichol kinase activity	MF	1	1
GO:0004170	1	0.979022	0	1	dUTP diphosphatase activity	MF	1	1
GO:0004174	1	0.982048	0	1	electron-transferring-flavoprotein dehydrogenase activity	MF	1	1
GO:0004175	1	0.600673	0	24	endopeptidase activity	MF	1	1
GO:0004176	1	0.953916	0	3	ATP-dependent peptidase activity	MF	1	1
GO:0004180	1	0.762348	0	16	carboxypeptidase activity	MF	1	1
GO:0004181	1	0.809158	0	12	metallocarboxypeptidase activity	MF	1	1
GO:0004185	1	0.837385	0	10	serine-type carboxypeptidase activity	MF	1	1
GO:0004197	1	0.572141	0	31	cysteine-type endopeptidase activity	MF	1	1
GO:0004198	1	0.881029	0	9	calcium-dependent cysteine-type endopeptidase activity	MF	1	1
GO:0004222	1	0.396275	0	55	metalloendopeptidase activity	MF	1	1
GO:0004298	1	0.71406	0	15	threonine-type endopeptidase activity	MF	1	1
GO:0004300	1	0.89063	0	6	enoyl-CoA hydratase activity	MF	1	1
GO:0004301	1	0.923731	0	4	epoxide hydrolase activity	MF	1	1
GO:0004305	1	0.979096	0	1	ethanolamine kinase activity	MF	1	1
GO:0004307	1	0.936861	0	3	ethanolaminephosphotransferase activity	MF	1	1
GO:0004311	1	0.978414	0	1	farnesyltranstransferase activity	MF	1	1
GO:0004312	1	0.990388	0	1	fatty acid synthase activity	MF	1	1
GO:0004314	1	0.978929	0	1	[acyl-carrier-protein] S-malonyltransferase activity	MF	1	1
GO:0004315	1	0.977896	0	1	3-oxoacyl-[acyl-carrier-protein] synthase activity	MF	1	1
GO:0004322	1	0.921898	0	4	ferroxidase activity	MF	1	1
GO:0004325	1	0.977908	0	1	ferrochelatase activity	MF	1	1
GO:0004326	1	0.9844	0	1	tetrahydrofolylpolyglutamate synthase activity	MF	1	1
GO:0004329	1	0.984463	0	1	formate-tetrahydrofolate ligase activity	MF	1	1
GO:0004331	1	0.95859	0	2	fructose-2,6-bisphosphate 2-phosphatase activity	MF	1	1
GO:0004332	1	0.956385	0	2	fructose-bisphosphate aldolase activity	MF	1	1
GO:0004333	1	0.979443	0	1	fumarate hydratase activity	MF	1	1
GO:0004334	1	0.978458	0	1	fumarylacetoacetase activity	MF	1	1
GO:0004335	1	0.978051	0	1	galactokinase activity	MF	1	1
GO:0004337	1	0.977854	0	1	geranyltranstransferase activity	MF	1	1
GO:0004340	1	0.945461	0	3	glucokinase activity	MF	1	1
GO:0004342	1	0.977765	0	1	glucosamine-6-phosphate deaminase activity	MF	1	1
GO:0004343	1	0.937753	0	3	glucosamine 6-phosphate N-acetyltransferase activity	MF	1	1
GO:0004345	1	0.979618	0	1	glucose-6-phosphate dehydrogenase activity	MF	1	1
GO:0004347	1	0.982663	0	1	glucose-6-phosphate isomerase activity	MF	1	1
GO:0004348	1	0.90315	0	6	glucosylceramidase activity	MF	1	1
GO:0004349	1	0.987501	0	1	glutamate 5-kinase activity	MF	1	1
GO:0004350	1	0.987501	0	1	glutamate-5-semialdehyde dehydrogenase activity	MF	1	1
GO:0004351	1	0.979774	0	1	glutamate decarboxylase activity	MF	1	1
GO:0004352	1	0.981306	0	1	glutamate dehydrogenase (NAD+) activity	MF	1	1
GO:0004356	1	0.895179	0	5	glutamate-ammonia ligase activity	MF	1	1
GO:0004357	1	0.985414	0	1	glutamate-cysteine ligase activity	MF	1	1
GO:0004359	1	0.939604	0	4	glutaminase activity	MF	1	1
GO:0004360	1	0.97427	0	2	glutamine-fructose-6-phosphate transaminase (isomerizing) activity	MF	1	1
GO:0004361	1	0.978077	0	1	glutaryl-CoA dehydrogenase activity	MF	1	1
GO:0004362	1	0.937604	0	3	glutathione-disulfide reductase activity	MF	1	1
GO:0004363	1	0.978882	0	1	glutathione synthase activity	MF	1	1
GO:0004364	1	0.475378	0	33	glutathione transferase activity	MF	1	1
GO:0004365	1	0.914112	0	4	glyceraldehyde-3-phosphate dehydrogenase (NAD+) (phosphorylating) activity	MF	1	1
GO:0004366	1	0.985048	0	1	glycerol-3-phosphate O-acyltransferase activity	MF	1	1
GO:0004367	1	0.956928	0	2	glycerol-3-phosphate dehydrogenase [NAD+] activity	MF	1	1
GO:0004368	1	0.94448	0	3	glycerol-3-phosphate dehydrogenase (quinone) activity	MF	1	1
GO:0004370	1	0.963613	0	2	glycerol kinase activity	MF	1	1
GO:0004371	1	0.981238	0	1	glycerone kinase activity	MF	1	1
GO:0004372	1	0.979304	0	1	glycine hydroxymethyltransferase activity	MF	1	1
GO:0004373	1	0.986459	0	1	glycogen (starch) synthase activity	MF	1	1
GO:0004375	1	0.989911	0	1	glycine dehydrogenase (decarboxylating) activity	MF	1	1
GO:0004377	1	0.978477	0	1	GDP-Man:Man3GlcNAc2-PP-Dol alpha-1,2-mannosyltransferase activity	MF	1	1
GO:0004378	1	0.977941	0	1	GDP-Man:Man1GlcNAc2-PP-Dol alpha-1,3-mannosyltransferase activity	MF	1	1
GO:0004379	1	0.979423	0	1	glycylpeptide N-tetradecanoyltransferase activity	MF	1	1
GO:0004382	1	0.901236	0	5	guanosine-diphosphatase activity	MF	1	1
GO:0004383	1	0.961707	0	4	guanylate cyclase activity	MF	1	1
GO:0004385	1	0.968328	0	2	guanylate kinase activity	MF	1	1
GO:0004394	1	0.978033	0	1	heparan sulfate 2-O-sulfotransferase activity	MF	1	1
GO:0004395	1	0.977765	0	1	hexaprenyldihydroxybenzoate methyltransferase activity	MF	1	1
GO:0004396	1	0.945461	0	3	hexokinase activity	MF	1	1
GO:0004397	1	0.986322	0	1	histidine ammonia-lyase activity	MF	1	1
GO:0004407	1	0.874017	0	8	histone deacetylase activity	MF	1	1
GO:0004408	1	0.977811	0	1	holocytochrome-c synthase activity	MF	1	1
GO:0004411	1	0.9784	0	1	homogentisate 1,2-dioxygenase activity	MF	1	1
GO:0004415	1	0.979204	0	1	hyalurononglucosaminidase activity	MF	1	1
GO:0004416	1	0.979897	0	1	hydroxyacylglutathione hydrolase activity	MF	1	1
GO:0004419	1	0.977767	0	1	hydroxymethylglutaryl-CoA lyase activity	MF	1	1
GO:0004420	1	0.981375	0	1	hydroxymethylglutaryl-CoA reductase (NADPH) activity	MF	1	1
GO:0004421	1	0.978466	0	1	hydroxymethylglutaryl-CoA synthase activity	MF	1	1
GO:0004427	1	0.959638	0	2	inorganic diphosphatase activity	MF	1	1
GO:0004430	1	0.936399	0	4	1-phosphatidylinositol 4-kinase activity	MF	1	1
GO:0004435	1	0.93876	0	6	phosphatidylinositol phospholipase C activity	MF	1	1
GO:0004438	1	0.931549	0	5	phosphatidylinositol-3-phosphatase activity	MF	1	1
GO:0004439	1	0.917067	0	5	phosphatidylinositol-4,5-bisphosphate 5-phosphatase activity	MF	1	1
GO:0004445	1	0.957805	0	2	inositol-polyphosphate 5-phosphatase activity	MF	1	1
GO:0004447	1	0.977768	0	1	iodide peroxidase activity	MF	1	1
GO:0004449	1	0.923598	0	4	isocitrate dehydrogenase (NAD+) activity	MF	1	1
GO:0004450	1	0.95861	0	2	isocitrate dehydrogenase (NADP+) activity	MF	1	1
GO:0004451	1	0.990191	0	1	isocitrate lyase activity	MF	1	1
GO:0004452	1	0.977765	0	1	isopentenyl-diphosphate delta-isomerase activity	MF	1	1
GO:0004458	1	0.979235	0	1	D-lactate dehydrogenase (cytochrome) activity	MF	1	1
GO:0004459	1	0.957144	0	2	L-lactate dehydrogenase activity	MF	1	1
GO:0004467	1	0.884943	0	9	long-chain fatty acid-CoA ligase activity	MF	1	1
GO:0004468	1	0.946778	0	3	lysine N-acetyltransferase activity, acting on acetyl phosphate as donor	MF	1	1
GO:0004470	1	0.984975	0	1	malic enzyme activity	MF	1	1
GO:0004471	1	0.984975	0	1	malate dehydrogenase (decarboxylating) (NAD+) activity	MF	1	1
GO:0004473	1	0.984975	0	1	malate dehydrogenase (decarboxylating) (NADP+) activity	MF	1	1
GO:0004474	1	0.990191	0	1	malate synthase activity	MF	1	1
GO:0004475	1	0.978277	0	1	mannose-1-phosphate guanylyltransferase activity	MF	1	1
GO:0004476	1	0.962824	0	2	mannose-6-phosphate isomerase activity	MF	1	1
GO:0004477	1	0.962582	0	2	methenyltetrahydrofolate cyclohydrolase activity	MF	1	1
GO:0004478	1	0.928505	0	4	methionine adenosyltransferase activity	MF	1	1
GO:0004482	1	0.977863	0	1	mRNA (guanine-N7-)-methyltransferase activity	MF	1	1
GO:0004483	1	0.973595	0	2	mRNA (nucleoside-2'-O-)-methyltransferase activity	MF	1	1
GO:0004484	1	0.941711	0	3	mRNA guanylyltransferase activity	MF	1	1
GO:0004485	1	0.967051	0	2	methylcrotonoyl-CoA carboxylase activity	MF	1	1
GO:0004488	1	0.962582	0	2	methylenetetrahydrofolate dehydrogenase (NADP+) activity	MF	1	1
GO:0004489	1	0.986828	0	1	methylenetetrahydrofolate reductase (NAD(P)H) activity	MF	1	1
GO:0004491	1	0.981414	0	1	methylmalonate-semialdehyde dehydrogenase (acylating) activity	MF	1	1
GO:0004493	1	0.977765	0	1	methylmalonyl-CoA epimerase activity	MF	1	1
GO:0004494	1	0.987321	0	1	methylmalonyl-CoA mutase activity	MF	1	1
GO:0004496	1	0.989456	0	1	mevalonate kinase activity	MF	1	1
GO:0004499	1	0.885363	0	6	N,N-dimethylaniline monooxygenase activity	MF	1	1
GO:0004500	1	0.983686	0	1	dopamine beta-monooxygenase activity	MF	1	1
GO:0004502	1	0.957051	0	2	kynurenine 3-monooxygenase activity	MF	1	1
GO:0004504	1	0.967852	0	2	peptidylglycine monooxygenase activity	MF	1	1
GO:0004505	1	0.978691	0	1	phenylalanine 4-monooxygenase activity	MF	1	1
GO:0004510	1	0.978691	0	1	tryptophan 5-monooxygenase activity	MF	1	1
GO:0004512	1	0.979409	0	1	inositol-3-phosphate synthase activity	MF	1	1
GO:0004514	1	0.982854	0	1	nicotinate-nucleotide diphosphorylase (carboxylating) activity	MF	1	1
GO:0004515	1	0.956021	0	2	nicotinate-nucleotide adenylyltransferase activity	MF	1	1
GO:0004516	1	0.982854	0	1	nicotinate phosphoribosyltransferase activity	MF	1	1
GO:0004518	1	0.448873	0	46	nuclease activity	MF	1	1
GO:0004520	1	0.900914	0	5	endodeoxyribonuclease activity	MF	1	1
GO:0004523	1	0.80519	0	10	RNA-DNA hybrid ribonuclease activity	MF	1	1
GO:0004525	1	0.947702	0	4	ribonuclease III activity	MF	1	1
GO:0004526	1	0.84599	0	8	ribonuclease P activity	MF	1	1
GO:0004527	1	0.588049	0	30	exonuclease activity	MF	1	1
GO:0004528	1	0.966737	0	2	phosphodiesterase I activity	MF	1	1
GO:0004530	1	0.9903	0	1	deoxyribonuclease I activity	MF	1	1
GO:0004531	1	0.935604	0	3	deoxyribonuclease II activity	MF	1	1
GO:0004534	1	0.980122	0	2	5'-3' exoribonuclease activity	MF	1	1
GO:0004535	1	0.937043	0	4	poly(A)-specific ribonuclease activity	MF	1	1
GO:0004536	1	0.956048	0	2	deoxyribonuclease activity	MF	1	1
GO:0004540	1	0.887812	0	7	ribonuclease activity	MF	1	1
GO:0004550	1	0.934758	0	3	nucleoside diphosphate kinase activity	MF	1	1
GO:0004551	1	0.977765	0	1	nucleotide diphosphatase activity	MF	1	1
GO:0004553	1	0.738411	0	19	hydrolase activity, hydrolyzing O-glycosyl compounds	MF	1	1
GO:0004555	1	0.916569	0	5	alpha,alpha-trehalase activity	MF	1	1
GO:0004556	1	0.984071	0	1	alpha-amylase activity	MF	1	1
GO:0004557	1	0.978235	0	1	alpha-galactosidase activity	MF	1	1
GO:0004558	1	0.969371	0	3	alpha-1,4-glucosidase activity	MF	1	1
GO:0004559	1	0.970584	0	3	alpha-mannosidase activity	MF	1	1
GO:0004560	1	0.978892	0	1	alpha-L-fucosidase activity	MF	1	1
GO:0004563	1	0.981925	0	1	beta-N-acetylhexosaminidase activity	MF	1	1
GO:0004565	1	0.965747	0	2	beta-galactosidase activity	MF	1	1
GO:0004566	1	0.981864	0	1	beta-glucuronidase activity	MF	1	1
GO:0004567	1	0.989043	0	1	beta-mannosidase activity	MF	1	1
GO:0004568	1	0.972578	0	2	chitinase activity	MF	1	1
GO:0004571	1	0.894258	0	7	mannosyl-oligosaccharide 1,2-alpha-mannosidase activity	MF	1	1
GO:0004573	1	0.97243	0	2	mannosyl-oligosaccharide glucosidase activity	MF	1	1
GO:0004576	1	0.96751	0	2	oligosaccharyl transferase activity	MF	1	1
GO:0004579	1	0.929733	0	4	dolichyl-diphosphooligosaccharide-protein glycotransferase activity	MF	1	1
GO:0004582	1	0.956021	0	2	dolichyl-phosphate beta-D-mannosyltransferase activity	MF	1	1
GO:0004583	1	0.978092	0	1	dolichyl-phosphate-glucose-glycolipid alpha-glucosyltransferase activity	MF	1	1
GO:0004586	1	0.968472	0	2	ornithine decarboxylase activity	MF	1	1
GO:0004587	1	0.978355	0	1	ornithine-oxo-acid transaminase activity	MF	1	1
GO:0004588	1	0.958152	0	2	orotate phosphoribosyltransferase activity	MF	1	1
GO:0004590	1	0.958152	0	2	orotidine-5'-phosphate decarboxylase activity	MF	1	1
GO:0004591	1	0.980187	0	2	oxoglutarate dehydrogenase (succinyl-transferring) activity	MF	1	1
GO:0004596	1	0.886069	0	7	peptide alpha-N-acetyltransferase activity	MF	1	1
GO:0004597	1	0.990116	0	1	peptide-aspartate beta-dioxygenase activity	MF	1	1
GO:0004598	1	0.967859	0	2	peptidylamidoglycolate lyase activity	MF	1	1
GO:0004601	1	0.765181	0	15	peroxidase activity	MF	1	1
GO:0004602	1	0.816706	0	9	glutathione peroxidase activity	MF	1	1
GO:0004605	1	0.958359	0	2	phosphatidate cytidylyltransferase activity	MF	1	1
GO:0004609	1	0.978892	0	1	phosphatidylserine decarboxylase activity	MF	1	1
GO:0004610	1	0.981987	0	1	phosphoacetylglucosamine mutase activity	MF	1	1
GO:0004611	1	0.958866	0	3	phosphoenolpyruvate carboxykinase activity	MF	1	1
GO:0004613	1	0.958866	0	3	phosphoenolpyruvate carboxykinase (GTP) activity	MF	1	1
GO:0004614	1	0.980375	0	1	phosphoglucomutase activity	MF	1	1
GO:0004615	1	0.977793	0	1	phosphomannomutase activity	MF	1	1
GO:0004616	1	0.979073	0	1	phosphogluconate dehydrogenase (decarboxylating) activity	MF	1	1
GO:0004617	1	0.97778	0	1	phosphoglycerate dehydrogenase activity	MF	1	1
GO:0004618	1	0.978111	0	1	phosphoglycerate kinase activity	MF	1	1
GO:0004619	1	0.980962	0	1	phosphoglycerate mutase activity	MF	1	1
GO:0004620	1	0.775934	0	13	phospholipase activity	MF	1	1
GO:0004622	1	0.968333	0	2	lysophospholipase activity	MF	1	1
GO:0004623	1	0.893724	0	5	phospholipase A2 activity	MF	1	1
GO:0004630	1	0.971988	0	2	phospholipase D activity	MF	1	1
GO:0004631	1	0.977765	0	1	phosphomevalonate kinase activity	MF	1	1
GO:0004634	1	0.978994	0	1	phosphopyruvate hydratase activity	MF	1	1
GO:0004637	1	0.989608	0	1	phosphoribosylamine-glycine ligase activity	MF	1	1
GO:0004638	1	0.978271	0	1	phosphoribosylaminoimidazole carboxylase activity	MF	1	1
GO:0004639	1	0.978271	0	1	phosphoribosylaminoimidazolesuccinocarboxamide synthase activity	MF	1	1
GO:0004641	1	0.989608	0	1	phosphoribosylformylglycinamidine cyclo-ligase activity	MF	1	1
GO:0004642	1	0.990271	0	1	phosphoribosylformylglycinamidine synthase activity	MF	1	1
GO:0004644	1	0.989608	0	1	phosphoribosylglycinamide formyltransferase activity	MF	1	1
GO:0004645	1	0.989735	0	1	phosphorylase activity	MF	1	1
GO:0004647	1	0.97794	0	1	phosphoserine phosphatase activity	MF	1	1
GO:0004648	1	0.977881	0	1	O-phospho-L-serine:2-oxoglutarate aminotransferase activity	MF	1	1
GO:0004649	1	0.990159	0	1	poly(ADP-ribose) glycohydrolase activity	MF	1	1
GO:0004651	1	0.98423	0	1	polynucleotide 5'-phosphatase activity	MF	1	1
GO:0004652	1	0.907888	0	7	polynucleotide adenylyltransferase activity	MF	1	1
GO:0004653	1	0.928319	0	5	polypeptide N-acetylgalactosaminyltransferase activity	MF	1	1
GO:0004654	1	0.986486	0	1	polyribonucleotide nucleotidyltransferase activity	MF	1	1
GO:0004656	1	0.938963	0	3	procollagen-proline 4-dioxygenase activity	MF	1	1
GO:0004657	1	0.982928	0	1	proline dehydrogenase activity	MF	1	1
GO:0004658	1	0.986862	0	1	propionyl-CoA carboxylase activity	MF	1	1
GO:0004659	1	0.922093	0	4	prenyltransferase activity	MF	1	1
GO:0004660	1	0.947383	0	3	protein farnesyltransferase activity	MF	1	1
GO:0004662	1	0.978006	0	1	CAAX-protein geranylgeranyltransferase activity	MF	1	1
GO:0004663	1	0.96711	0	2	Rab geranylgeranyltransferase activity	MF	1	1
GO:0004671	1	0.977802	0	1	protein C-terminal S-isoprenylcysteine carboxyl O-methyltransferase activity	MF	1	1
GO:0004675	1	0.939408	0	4	transmembrane receptor protein serine/threonine kinase activity	MF	1	1
GO:0004679	1	0.880575	0	7	AMP-activated protein kinase activity	MF	1	1
GO:0004683	1	0.93274	0	5	calmodulin-dependent protein kinase activity	MF	1	1
GO:0004686	1	0.988369	0	1	elongation factor-2 kinase activity	MF	1	1
GO:0004687	1	0.990271	0	1	myosin light chain kinase activity	MF	1	1
GO:0004689	1	0.989966	0	1	phosphorylase kinase activity	MF	1	1
GO:0004691	1	0.972063	0	2	cAMP-dependent protein kinase activity	MF	1	1
GO:0004692	1	0.979152	0	2	cGMP-dependent protein kinase activity	MF	1	1
GO:0004693	1	0.800198	0	12	cyclin-dependent protein serine/threonine kinase activity	MF	1	1
GO:0004694	1	0.99027	0	1	eukaryotic translation initiation factor 2alpha kinase activity	MF	1	1
GO:0004697	1	0.932595	0	6	protein kinase C activity	MF	1	1
GO:0004698	1	0.99027	0	1	calcium-dependent protein kinase C activity	MF	1	1
GO:0004703	1	0.974532	0	2	G protein-coupled receptor kinase activity	MF	1	1
GO:0004708	1	0.845151	0	8	MAP kinase kinase activity	MF	1	1
GO:0004709	1	0.934826	0	6	MAP kinase kinase kinase activity	MF	1	1
GO:0004711	1	0.958975	0	3	ribosomal protein S6 kinase activity	MF	1	1
GO:0004712	1	0.979111	0	2	protein serine/threonine/tyrosine kinase activity	MF	1	1
GO:0004715	1	0.611438	0	27	non-membrane spanning protein tyrosine kinase activity	MF	1	1
GO:0004719	1	0.961383	0	2	protein-L-isoaspartate (D-aspartate) O-methyltransferase activity	MF	1	1
GO:0004721	1	0.249424	0	74	phosphoprotein phosphatase activity	MF	1	1
GO:0004722	1	0.504312	0	35	protein serine/threonine phosphatase activity	MF	1	1
GO:0004724	1	0.859459	0	8	magnesium-dependent protein serine/threonine phosphatase activity	MF	1	1
GO:0004725	1	0.298671	0	69	protein tyrosine phosphatase activity	MF	1	1
GO:0004726	1	0.977765	0	1	non-membrane spanning protein tyrosine phosphatase activity	MF	1	1
GO:0004733	1	0.977769	0	1	pyridoxamine-phosphate oxidase activity	MF	1	1
GO:0004735	1	0.956022	0	2	pyrroline-5-carboxylate reductase activity	MF	1	1
GO:0004736	1	0.990271	0	1	pyruvate carboxylase activity	MF	1	1
GO:0004739	1	0.959639	0	2	pyruvate dehydrogenase (acetyl-transferring) activity	MF	1	1
GO:0004740	1	0.978586	0	1	pyruvate dehydrogenase (acetyl-transferring) kinase activity	MF	1	1
GO:0004741	1	0.978771	0	1	[pyruvate dehydrogenase (lipoamide)] phosphatase activity	MF	1	1
GO:0004742	1	0.959454	0	2	dihydrolipoyllysine-residue acetyltransferase activity	MF	1	1
GO:0004743	1	0.969946	0	2	pyruvate kinase activity	MF	1	1
GO:0004744	1	0.979016	0	1	retinal isomerase activity	MF	1	1
GO:0004747	1	0.97777	0	1	ribokinase activity	MF	1	1
GO:0004748	1	0.965927	0	2	ribonucleoside-diphosphate reductase activity, thioredoxin disulfide as acceptor	MF	1	1
GO:0004749	1	0.962302	0	2	ribose phosphate diphosphokinase activity	MF	1	1
GO:0004750	1	0.977765	0	1	ribulose-phosphate 3-epimerase activity	MF	1	1
GO:0004751	1	0.977765	0	1	ribose-5-phosphate isomerase activity	MF	1	1
GO:0004753	1	0.989949	0	1	saccharopine dehydrogenase activity	MF	1	1
GO:0004756	1	0.977917	0	1	selenide, water dikinase activity	MF	1	1
GO:0004760	1	0.978318	0	1	serine-pyruvate transaminase activity	MF	1	1
GO:0004766	1	0.978876	0	1	spermidine synthase activity	MF	1	1
GO:0004767	1	0.923451	0	4	sphingomyelin phosphodiesterase activity	MF	1	1
GO:0004768	1	0.878472	0	6	stearoyl-CoA 9-desaturase activity	MF	1	1
GO:0004774	1	0.936167	0	3	succinate-CoA ligase activity	MF	1	1
GO:0004775	1	0.91659	0	4	succinate-CoA ligase (ADP-forming) activity	MF	1	1
GO:0004776	1	0.936167	0	3	succinate-CoA ligase (GDP-forming) activity	MF	1	1
GO:0004777	1	0.98004	0	1	succinate-semialdehyde dehydrogenase (NAD+) activity	MF	1	1
GO:0004778	1	0.977765	0	1	succinyl-CoA hydrolase activity	MF	1	1
GO:0004780	1	0.977765	0	1	sulfate adenylyltransferase (ADP) activity	MF	1	1
GO:0004781	1	0.983173	0	1	sulfate adenylyltransferase (ATP) activity	MF	1	1
GO:0004784	1	0.913966	0	4	superoxide dismutase activity	MF	1	1
GO:0004788	1	0.977765	0	1	thiamine diphosphokinase activity	MF	1	1
GO:0004791	1	0.945377	0	3	thioredoxin-disulfide reductase activity	MF	1	1
GO:0004792	1	0.894134	0	5	thiosulfate sulfurtransferase activity	MF	1	1
GO:0004794	1	0.958982	0	2	L-threonine ammonia-lyase activity	MF	1	1
GO:0004797	1	0.977765	0	1	thymidine kinase activity	MF	1	1
GO:0004798	1	0.977765	0	1	thymidylate kinase activity	MF	1	1
GO:0004799	1	0.977765	0	1	thymidylate synthase activity	MF	1	1
GO:0004801	1	0.978305	0	1	sedoheptulose-7-phosphate:D-glyceraldehyde-3-phosphate glyceronetransferase activity	MF	1	1
GO:0004802	1	0.981702	0	1	transketolase activity	MF	1	1
GO:0004805	1	0.981592	0	1	trehalose-phosphatase activity	MF	1	1
GO:0004806	1	0.967527	0	2	triglyceride lipase activity	MF	1	1
GO:0004807	1	0.97779	0	1	triose-phosphate isomerase activity	MF	1	1
GO:0004809	1	0.959001	0	2	tRNA (guanine-N2-)-methyltransferase activity	MF	1	1
GO:0004812	1	0.567418	0	35	aminoacyl-tRNA ligase activity	MF	1	1
GO:0004813	1	0.97811	0	2	alanine-tRNA ligase activity	MF	1	1
GO:0004814	1	0.96649	0	2	arginine-tRNA ligase activity	MF	1	1
GO:0004815	1	0.979789	0	1	aspartate-tRNA ligase activity	MF	1	1
GO:0004816	1	0.980065	0	1	asparagine-tRNA ligase activity	MF	1	1
GO:0004817	1	0.989576	0	1	cysteine-tRNA ligase activity	MF	1	1
GO:0004818	1	0.9691	0	2	glutamate-tRNA ligase activity	MF	1	1
GO:0004819	1	0.986904	0	1	glutamine-tRNA ligase activity	MF	1	1
GO:0004820	1	0.985849	0	1	glycine-tRNA ligase activity	MF	1	1
GO:0004821	1	0.981018	0	1	histidine-tRNA ligase activity	MF	1	1
GO:0004822	1	0.980126	0	2	isoleucine-tRNA ligase activity	MF	1	1
GO:0004823	1	0.978912	0	2	leucine-tRNA ligase activity	MF	1	1
GO:0004824	1	0.983333	0	1	lysine-tRNA ligase activity	MF	1	1
GO:0004825	1	0.969546	0	2	methionine-tRNA ligase activity	MF	1	1
GO:0004826	1	0.924155	0	4	phenylalanine-tRNA ligase activity	MF	1	1
GO:0004827	1	0.951831	0	3	proline-tRNA ligase activity	MF	1	1
GO:0004828	1	0.957671	0	2	serine-tRNA ligase activity	MF	1	1
GO:0004829	1	0.987298	0	1	threonine-tRNA ligase activity	MF	1	1
GO:0004830	1	0.962854	0	2	tryptophan-tRNA ligase activity	MF	1	1
GO:0004831	1	0.965069	0	2	tyrosine-tRNA ligase activity	MF	1	1
GO:0004832	1	0.980209	0	2	valine-tRNA ligase activity	MF	1	1
GO:0004833	1	0.979039	0	1	tryptophan 2,3-dioxygenase activity	MF	1	1
GO:0004836	1	0.983686	0	1	tyramine-beta hydroxylase activity	MF	1	1
GO:0004837	1	0.987077	0	1	tyrosine decarboxylase activity	MF	1	1
GO:0004838	1	0.979905	0	1	L-tyrosine:2-oxoglutarate aminotransferase activity	MF	1	1
GO:0004839	1	0.99027	0	1	ubiquitin activating enzyme activity	MF	1	1
GO:0004843	1	0.630437	0	28	thiol-dependent ubiquitin-specific protease activity	MF	1	1
GO:0004844	1	0.977765	0	1	uracil DNA N-glycosylase activity	MF	1	1
GO:0004845	1	0.977819	0	1	uracil phosphoribosyltransferase activity	MF	1	1
GO:0004849	1	0.963311	0	2	uridine kinase activity	MF	1	1
GO:0004850	1	0.977771	0	1	uridine phosphorylase activity	MF	1	1
GO:0004854	1	0.971094	0	3	xanthine dehydrogenase activity	MF	1	1
GO:0004855	1	0.990272	0	1	xanthine oxidase activity	MF	1	1
GO:0004856	1	0.979597	0	1	xylulokinase activity	MF	1	1
GO:0004857	1	0.958882	0	3	enzyme inhibitor activity	MF	1	1
GO:0004860	1	0.852586	0	8	protein kinase inhibitor activity	MF	1	1
GO:0004861	1	0.926884	0	4	cyclin-dependent protein serine/threonine kinase inhibitor activity	MF	1	1
GO:0004864	1	0.934809	0	3	protein phosphatase inhibitor activity	MF	1	1
GO:0004865	1	0.934758	0	3	protein serine/threonine phosphatase inhibitor activity	MF	1	1
GO:0004866	1	0.98066	0	2	endopeptidase inhibitor activity	MF	1	1
GO:0004867	1	0.631447	0	26	serine-type endopeptidase inhibitor activity	MF	1	1
GO:0004869	1	0.915512	0	4	cysteine-type endopeptidase inhibitor activity	MF	1	1
GO:0004879	1	0.9395	0	4	nuclear receptor activity	MF	1	1
GO:0004888	1	0.457719	0	44	transmembrane signaling receptor activity	MF	1	1
GO:0004890	1	0.990279	0	1	GABA-A receptor activity	MF	1	1
GO:0004896	1	0.99079	0	1	cytokine receptor activity	MF	1	1
GO:0004935	1	0.978882	0	1	adrenergic receptor activity	MF	1	1
GO:0004937	1	0.978882	0	1	alpha1-adrenergic receptor activity	MF	1	1
GO:0004948	1	0.98989	0	1	calcitonin receptor activity	MF	1	1
GO:0004952	1	0.979436	0	1	dopamine neurotransmitter receptor activity	MF	1	1
GO:0004965	1	0.978183	0	2	G protein-coupled GABA receptor activity	MF	1	1
GO:0004970	1	0.979603	0	2	ionotropic glutamate receptor activity	MF	1	1
GO:0004983	1	0.919136	0	4	neuropeptide Y receptor activity	MF	1	1
GO:0004984	1	0.977767	0	1	olfactory receptor activity	MF	1	1
GO:0004989	1	0.942298	0	3	octopamine receptor activity	MF	1	1
GO:0004993	1	0.848791	0	10	G protein-coupled serotonin receptor activity	MF	1	1
GO:0004997	1	0.978296	0	1	thyrotropin-releasing hormone receptor activity	MF	1	1
GO:0005001	1	0.968931	0	3	transmembrane receptor protein tyrosine phosphatase activity	MF	1	1
GO:0005003	1	0.990271	0	1	ephrin receptor activity	MF	1	1
GO:0005005	1	0.990271	0	1	transmembrane-ephrin receptor activity	MF	1	1
GO:0005006	1	0.990275	0	1	epidermal growth factor-activated receptor activity	MF	1	1
GO:0005009	1	0.990342	0	1	insulin-activated receptor activity	MF	1	1
GO:0005024	1	0.986945	0	1	transforming growth factor beta-activated receptor activity	MF	1	1
GO:0005025	1	0.970432	0	2	transforming growth factor beta receptor activity, type I	MF	1	1
GO:0005041	1	0.989399	0	1	low-density lipoprotein particle receptor activity	MF	1	1
GO:0005042	1	0.980637	0	2	netrin receptor activity	MF	1	1
GO:0005047	1	0.972652	0	2	signal recognition particle binding	MF	1	1
GO:0005048	1	0.984209	0	1	signal sequence binding	MF	1	1
GO:0005049	1	0.961455	0	4	nuclear export signal receptor activity	MF	1	1
GO:0005052	1	0.978561	0	1	peroxisome matrix targeting signal-1 binding	MF	1	1
GO:0005068	1	0.980253	0	2	transmembrane receptor protein tyrosine kinase adaptor activity	MF	1	1
GO:0005078	1	0.990276	0	1	MAP-kinase scaffold activity	MF	1	1
GO:0005080	1	0.844395	0	10	protein kinase C binding	MF	1	1
GO:0005085	1	0.506921	0	50	guanyl-nucleotide exchange factor activity	MF	1	1
GO:0005086	1	0.90545	0	7	ARF guanyl-nucleotide exchange factor activity	MF	1	1
GO:0005087	1	0.983601	0	1	Ran guanyl-nucleotide exchange factor activity	MF	1	1
GO:0005088	1	0.968528	0	2	Ras guanyl-nucleotide exchange factor activity	MF	1	1
GO:0005089	1	0.902492	0	10	Rho guanyl-nucleotide exchange factor activity	MF	1	1
GO:0005090	1	0.978738	0	1	Sar guanyl-nucleotide exchange factor activity	MF	1	1
GO:0005092	1	0.901036	0	5	GDP-dissociation inhibitor activity	MF	1	1
GO:0005093	1	0.959716	0	2	Rab GDP-dissociation inhibitor activity	MF	1	1
GO:0005094	1	0.977765	0	1	Rho GDP-dissociation inhibitor activity	MF	1	1
GO:0005095	1	0.990341	0	1	GTPase inhibitor activity	MF	1	1
GO:0005096	1	0.354233	0	72	GTPase activator activity	MF	1	1
GO:0005102	1	0.444104	0	43	signaling receptor binding	MF	1	1
GO:0005104	1	0.979389	0	1	fibroblast growth factor receptor binding	MF	1	1
GO:0005109	1	0.883782	0	7	frizzled binding	MF	1	1
GO:0005114	1	0.989252	0	1	type II transforming growth factor beta receptor binding	MF	1	1
GO:0005119	1	0.962934	0	3	smoothened binding	MF	1	1
GO:0005124	1	0.979272	0	1	scavenger receptor binding	MF	1	1
GO:0005125	1	0.824639	0	9	cytokine activity	MF	1	1
GO:0005154	1	0.961326	0	2	epidermal growth factor receptor binding	MF	1	1
GO:0005158	1	0.980623	0	2	insulin receptor binding	MF	1	1
GO:0005159	1	0.980651	0	2	insulin-like growth factor receptor binding	MF	1	1
GO:0005160	1	0.957983	0	2	transforming growth factor beta receptor binding	MF	1	1
GO:0005178	1	0.948615	0	4	integrin binding	MF	1	1
GO:0005179	1	0.913965	0	4	hormone activity	MF	1	1
GO:0005184	1	0.956021	0	2	neuropeptide hormone activity	MF	1	1
GO:0005198	1	0.603985	0	31	structural molecule activity	MF	1	1
GO:0005200	1	0.706136	0	18	structural constituent of cytoskeleton	MF	1	1
GO:0005201	1	0.710957	0	21	extracellular matrix structural constituent	MF	1	1
GO:0005215	1	0.866426	0	7	transporter activity	MF	1	1
GO:0005216	1	0.407562	0	57	ion channel activity	MF	1	1
GO:0005217	1	0.988258	0	1	intracellular ligand-gated ion channel activity	MF	1	1
GO:0005219	1	0.990996	0	1	ryanodine-sensitive calcium-release channel activity	MF	1	1
GO:0005220	1	0.990425	0	1	inositol 1,4,5-trisphosphate-sensitive calcium-release channel activity	MF	1	1
GO:0005228	1	0.990274	0	1	intracellular sodium activated potassium channel activity	MF	1	1
GO:0005229	1	0.982017	0	1	intracellular calcium activated chloride channel activity	MF	1	1
GO:0005230	1	0.537405	0	32	extracellular ligand-gated ion channel activity	MF	1	1
GO:0005242	1	0.963669	0	2	inward rectifier potassium channel activity	MF	1	1
GO:0005243	1	0.693906	0	18	gap junction channel activity	MF	1	1
GO:0005244	1	0.814653	0	15	voltage-gated ion channel activity	MF	1	1
GO:0005245	1	0.9352	0	6	voltage-gated calcium channel activity	MF	1	1
GO:0005246	1	0.932087	0	4	calcium channel regulator activity	MF	1	1
GO:0005247	1	0.957149	0	4	voltage-gated chloride channel activity	MF	1	1
GO:0005248	1	0.990312	0	1	voltage-gated sodium channel activity	MF	1	1
GO:0005249	1	0.899327	0	8	voltage-gated potassium channel activity	MF	1	1
GO:0005251	1	0.917086	0	6	delayed rectifier potassium channel activity	MF	1	1
GO:0005261	1	0.901919	0	8	cation channel activity	MF	1	1
GO:0005262	1	0.831723	0	14	calcium channel activity	MF	1	1
GO:0005267	1	0.600647	0	32	potassium channel activity	MF	1	1
GO:0005272	1	0.871815	0	9	sodium channel activity	MF	1	1
GO:0005277	1	0.926738	0	4	acetylcholine transmembrane transporter activity	MF	1	1
GO:0005313	1	0.892064	0	6	L-glutamate transmembrane transporter activity	MF	1	1
GO:0005315	1	0.870732	0	7	inorganic phosphate transmembrane transporter activity	MF	1	1
GO:0005324	1	0.944205	0	4	long-chain fatty acid transporter activity	MF	1	1
GO:0005326	1	0.964416	0	2	neurotransmitter transporter activity	MF	1	1
GO:0005328	1	0.877837	0	9	neurotransmitter:sodium symporter activity	MF	1	1
GO:0005332	1	0.956873	0	3	gamma-aminobutyric acid:sodium symporter activity	MF	1	1
GO:0005335	1	0.982411	0	1	serotonin:sodium symporter activity	MF	1	1
GO:0005337	1	0.850968	0	8	nucleoside transmembrane transporter activity	MF	1	1
GO:0005344	1	0.894808	0	5	oxygen carrier activity	MF	1	1
GO:0005347	1	0.728182	0	15	ATP transmembrane transporter activity	MF	1	1
GO:0005366	1	0.951317	0	3	myo-inositol:proton symporter activity	MF	1	1
GO:0005381	1	0.900523	0	5	iron ion transmembrane transporter activity	MF	1	1
GO:0005384	1	0.939467	0	3	manganese ion transmembrane transporter activity	MF	1	1
GO:0005385	1	0.75281	0	14	zinc ion transmembrane transporter activity	MF	1	1
GO:0005388	1	0.952285	0	5	calcium-transporting ATPase activity	MF	1	1
GO:0005391	1	0.906341	0	7	sodium:potassium-exchanging ATPase activity	MF	1	1
GO:0005415	1	0.979568	0	1	nucleoside:sodium symporter activity	MF	1	1
GO:0005432	1	0.968141	0	3	calcium:sodium antiporter activity	MF	1	1
GO:0005452	1	0.956651	0	4	inorganic anion exchanger activity	MF	1	1
GO:0005457	1	0.977938	0	1	GDP-fucose transmembrane transporter activity	MF	1	1
GO:0005459	1	0.877403	0	6	UDP-galactose transmembrane transporter activity	MF	1	1
GO:0005460	1	0.977882	0	1	UDP-glucose transmembrane transporter activity	MF	1	1
GO:0005461	1	0.977861	0	1	UDP-glucuronic acid transmembrane transporter activity	MF	1	1
GO:0005462	1	0.915627	0	4	UDP-N-acetylglucosamine transmembrane transporter activity	MF	1	1
GO:0005463	1	0.977861	0	1	UDP-N-acetylgalactosamine transmembrane transporter activity	MF	1	1
GO:0005464	1	0.956043	0	2	UDP-xylose transmembrane transporter activity	MF	1	1
GO:0005471	1	0.894	0	5	ATP:ADP antiporter activity	MF	1	1
GO:0005483	1	0.935038	0	3	soluble NSF attachment protein activity	MF	1	1
GO:0005484	1	0.597565	0	23	SNAP receptor activity	MF	1	1
GO:0005501	1	0.990228	0	1	retinoid binding	MF	1	1
GO:0005504	1	0.846778	0	9	fatty acid binding	MF	1	1
GO:0005507	1	0.758019	0	15	copper ion binding	MF	1	1
GO:0005509	1	0.113607	0	131	calcium ion binding	MF	1	1
GO:0005516	1	0.57847	0	42	calmodulin binding	MF	1	1
GO:0005518	1	0.938631	0	4	collagen binding	MF	1	1
GO:0005519	1	0.968531	0	2	cytoskeletal regulatory protein binding	MF	1	1
GO:0005520	1	0.990177	0	1	insulin-like growth factor binding	MF	1	1
GO:0005521	1	0.93267	0	4	lamin binding	MF	1	1
GO:0005523	1	0.90406	0	6	tropomyosin binding	MF	1	1
GO:0005525	1	0.0555399	0	148	GTP binding	MF	1	1
GO:0005534	1	0.978051	0	1	galactose binding	MF	1	1
GO:0005536	1	0.945461	0	3	glucose binding	MF	1	1
GO:0005537	1	0.959114	0	2	mannose binding	MF	1	1
GO:0005543	1	0.800081	0	14	phospholipid binding	MF	1	1
GO:0005544	1	0.74446	0	17	calcium-dependent phospholipid binding	MF	1	1
GO:0005545	1	0.918863	0	5	1-phosphatidylinositol binding	MF	1	1
GO:0005546	1	0.855111	0	12	phosphatidylinositol-4,5-bisphosphate binding	MF	1	1
GO:0005547	1	0.890318	0	8	phosphatidylinositol-3,4,5-trisphosphate binding	MF	1	1
GO:0005548	1	0.962297	0	3	phospholipid transporter activity	MF	1	1
GO:0005581	1	0.608495	0	25	collagen trimer	CC	1	1
GO:0005587	1	0.990298	0	1	collagen type IV trimer	CC	1	1
GO:0005604	1	0.720582	0	27	basement membrane	CC	1	1
GO:0005622	1	0.765581	0	18	intracellular	CC	1	1
GO:0005635	1	0.422784	0	53	nuclear envelope	CC	1	1
GO:0005637	1	0.759768	0	15	nuclear inner membrane	CC	1	1
GO:0005638	1	0.974642	0	2	lamin filament	CC	1	1
GO:0005639	1	0.960863	0	2	integral component of nuclear inner membrane	CC	1	1
GO:0005640	1	0.97244	0	3	nuclear outer membrane	CC	1	1
GO:0005643	1	0.600788	0	34	nuclear pore	CC	1	1
GO:0005652	1	0.988515	0	1	nuclear lamina	CC	1	1
GO:0005654	1	0.202225	0	91	nucleoplasm	CC	1	1
GO:0005655	1	0.922121	0	4	nucleolar ribonuclease P complex	CC	1	1
GO:0005656	1	0.964581	0	2	nuclear pre-replicative complex	CC	1	1
GO:0005657	1	0.944932	0	3	replication fork	CC	1	1
GO:0005658	1	0.913191	0	5	alpha DNA polymerase:primase complex	CC	1	1
GO:0005662	1	0.926736	0	4	DNA replication factor A complex	CC	1	1
GO:0005663	1	0.903862	0	5	DNA replication factor C complex	CC	1	1
GO:0005664	1	0.923027	0	4	nuclear origin of replication recognition complex	CC	1	1
GO:0005665	1	0.783058	0	12	RNA polymerase II, core complex	CC	1	1
GO:0005666	1	0.702748	0	17	RNA polymerase III complex	CC	1	1
GO:0005667	1	0.553891	0	32	transcription factor complex	CC	1	1
GO:0005668	1	0.988258	0	1	RNA polymerase transcription factor SL1 complex	CC	1	1
GO:0005669	1	0.717885	0	17	transcription factor TFIID complex	CC	1	1
GO:0005671	1	0.927175	0	4	Ada2/Gcn5/Ada3 transcription activator complex	CC	1	1
GO:0005672	1	0.937287	0	3	transcription factor TFIIA complex	CC	1	1
GO:0005673	1	0.957129	0	2	transcription factor TFIIE complex	CC	1	1
GO:0005674	1	0.956892	0	2	transcription factor TFIIF complex	CC	1	1
GO:0005675	1	0.828488	0	9	transcription factor TFIIH holo complex	CC	1	1
GO:0005677	1	0.977814	0	1	chromatin silencing complex	CC	1	1
GO:0005680	1	0.79704	0	14	anaphase-promoting complex	CC	1	1
GO:0005681	1	0.444629	0	42	spliceosomal complex	CC	1	1
GO:0005682	1	0.792314	0	11	U5 snRNP	CC	1	1
GO:0005683	1	0.977765	0	1	U7 snRNP	CC	1	1
GO:0005684	1	0.840606	0	8	U2-type spliceosomal complex	CC	1	1
GO:0005685	1	0.694298	0	17	U1 snRNP	CC	1	1
GO:0005686	1	0.669273	0	19	U2 snRNP	CC	1	1
GO:0005687	1	0.856284	0	7	U4 snRNP	CC	1	1
GO:0005688	1	0.854304	0	7	U6 snRNP	CC	1	1
GO:0005689	1	0.894735	0	5	U12-type spliceosomal complex	CC	1	1
GO:0005694	1	0.112298	0	131	chromosome	CC	1	1
GO:0005697	1	0.968829	0	2	telomerase holoenzyme complex	CC	1	1
GO:0005712	1	0.985404	0	1	chiasma	CC	1	1
GO:0005719	1	0.960782	0	2	nuclear euchromatin	CC	1	1
GO:0005720	1	0.888046	0	6	nuclear heterochromatin	CC	1	1
GO:0005730	1	0.0632558	0	150	nucleolus	CC	1	1
GO:0005732	1	0.889786	0	6	small nucleolar ribonucleoprotein complex	CC	1	1
GO:0005736	1	0.783379	0	12	RNA polymerase I complex	CC	1	1
GO:0005740	1	0.914029	0	4	mitochondrial envelope	CC	1	1
GO:0005741	1	0.580914	0	26	mitochondrial outer membrane	CC	1	1
GO:0005742	1	0.914112	0	4	mitochondrial outer membrane translocase complex	CC	1	1
GO:0005743	1	0.0871995	0	115	mitochondrial inner membrane	CC	1	1
GO:0005744	1	0.855887	0	7	TIM23 mitochondrial import inner membrane translocase complex	CC	1	1
GO:0005746	1	0.956021	0	2	mitochondrial respiratory chain	CC	1	1
GO:0005747	1	0.421432	0	39	mitochondrial respiratory chain complex I	CC	1	1
GO:0005749	1	0.905125	0	5	mitochondrial respiratory chain complex II, succinate dehydrogenase complex (ubiquinone)	CC	1	1
GO:0005750	1	0.854739	0	7	mitochondrial respiratory chain complex III	CC	1	1
GO:0005751	1	0.913965	0	4	mitochondrial respiratory chain complex IV	CC	1	1
GO:0005753	1	0.91013	0	5	mitochondrial proton-transporting ATP synthase complex	CC	1	1
GO:0005758	1	0.638872	0	20	mitochondrial intermembrane space	CC	1	1
GO:0005759	1	0.304743	0	61	mitochondrial matrix	CC	1	1
GO:0005760	1	0.990148	0	1	gamma DNA polymerase complex	CC	1	1
GO:0005761	1	0.873815	0	6	mitochondrial ribosome	CC	1	1
GO:0005762	1	0.466012	0	34	mitochondrial large ribosomal subunit	CC	1	1
GO:0005763	1	0.540214	0	28	mitochondrial small ribosomal subunit	CC	1	1
GO:0005765	1	0.479902	0	39	lysosomal membrane	CC	1	1
GO:0005769	1	0.490219	0	41	early endosome	CC	1	1
GO:0005771	1	0.799709	0	11	multivesicular body	CC	1	1
GO:0005773	1	0.7434	0	15	vacuole	CC	1	1
GO:0005774	1	0.716726	0	18	vacuolar membrane	CC	1	1
GO:0005776	1	0.854499	0	9	autophagosome	CC	1	1
GO:0005779	1	0.914509	0	4	integral component of peroxisomal membrane	CC	1	1
GO:0005780	1	0.978924	0	1	extrinsic component of intraperoxisomal membrane	CC	1	1
GO:0005782	1	0.85735	0	8	peroxisomal matrix	CC	1	1
GO:0005784	1	0.962323	0	2	Sec61 translocon complex	CC	1	1
GO:0005785	1	0.944308	0	3	signal recognition particle receptor complex	CC	1	1
GO:0005786	1	0.879607	0	7	signal recognition particle, endoplasmic reticulum targeting	CC	1	1
GO:0005787	1	0.913965	0	4	signal peptidase complex	CC	1	1
GO:0005788	1	0.65144	0	23	endoplasmic reticulum lumen	CC	1	1
GO:0005790	1	0.990996	0	1	smooth endoplasmic reticulum	CC	1	1
GO:0005791	1	0.822424	0	10	rough endoplasmic reticulum	CC	1	1
GO:0005793	1	0.695206	0	17	endoplasmic reticulum-Golgi intermediate compartment	CC	1	1
GO:0005795	1	0.943564	0	4	Golgi stack	CC	1	1
GO:0005797	1	0.832658	0	10	Golgi medial cisterna	CC	1	1
GO:0005798	1	0.968515	0	3	Golgi-associated vesicle	CC	1	1
GO:0005801	1	0.860847	0	8	cis-Golgi network	CC	1	1
GO:0005811	1	0.711837	0	17	lipid droplet	CC	1	1
GO:0005814	1	0.821513	0	12	centriole	CC	1	1
GO:0005815	1	0.457109	0	51	microtubule organizing center	CC	1	1
GO:0005818	1	0.873869	0	7	aster	CC	1	1
GO:0005819	1	0.507616	0	41	spindle	CC	1	1
GO:0005826	1	0.945216	0	5	actomyosin contractile ring	CC	1	1
GO:0005828	1	0.945064	0	4	kinetochore microtubule	CC	1	1
GO:0005832	1	0.856529	0	9	chaperonin-containing T-complex	CC	1	1
GO:0005834	1	0.806506	0	11	heterotrimeric G-protein complex	CC	1	1
GO:0005838	1	0.91745	0	4	proteasome regulatory particle	CC	1	1
GO:0005839	1	0.729728	0	14	proteasome core complex	CC	1	1
GO:0005840	1	0.0326707	0	151	ribosome	CC	1	1
GO:0005844	1	0.837675	0	12	polysome	CC	1	1
GO:0005845	1	0.945313	0	3	mRNA cap binding complex	CC	1	1
GO:0005846	1	0.966717	0	2	nuclear cap binding complex	CC	1	1
GO:0005847	1	0.843089	0	10	mRNA cleavage and polyadenylation specificity factor complex	CC	1	1
GO:0005848	1	0.978209	0	1	mRNA cleavage stimulating factor complex	CC	1	1
GO:0005849	1	0.967589	0	2	mRNA cleavage factor complex	CC	1	1
GO:0005850	1	0.936924	0	3	eukaryotic translation initiation factor 2 complex	CC	1	1
GO:0005851	1	0.901043	0	5	eukaryotic translation initiation factor 2B complex	CC	1	1
GO:0005852	1	0.733542	0	16	eukaryotic translation initiation factor 3 complex	CC	1	1
GO:0005854	1	0.956021	0	2	nascent polypeptide-associated complex	CC	1	1
GO:0005859	1	0.958984	0	3	muscle myosin complex	CC	1	1
GO:0005861	1	0.848569	0	8	troponin complex	CC	1	1
GO:0005862	1	0.977766	0	1	muscle thin filament tropomyosin	CC	1	1
GO:0005863	1	0.87789	0	8	striated muscle myosin thick filament	CC	1	1
GO:0005865	1	0.83704	0	11	striated muscle thin filament	CC	1	1
GO:0005868	1	0.861814	0	8	cytoplasmic dynein complex	CC	1	1
GO:0005869	1	0.80952	0	10	dynactin complex	CC	1	1
GO:0005871	1	0.765733	0	20	kinesin complex	CC	1	1
GO:0005875	1	0.927809	0	5	microtubule associated complex	CC	1	1
GO:0005876	1	0.761077	0	16	spindle microtubule	CC	1	1
GO:0005879	1	0.990271	0	1	axonemal microtubule	CC	1	1
GO:0005881	1	0.844605	0	11	cytoplasmic microtubule	CC	1	1
GO:0005883	1	0.990336	0	1	neurofilament	CC	1	1
GO:0005885	1	0.856035	0	7	Arp2/3 protein complex	CC	1	1
GO:0005890	1	0.943054	0	3	sodium:potassium-exchanging ATPase complex	CC	1	1
GO:0005891	1	0.916962	0	7	voltage-gated calcium channel complex	CC	1	1
GO:0005892	1	0.934854	0	3	acetylcholine-gated channel complex	CC	1	1
GO:0005901	1	0.935315	0	3	caveola	CC	1	1
GO:0005902	1	0.98057	0	2	microvillus	CC	1	1
GO:0005903	1	0.990141	0	1	brush border	CC	1	1
GO:0005905	1	0.900852	0	8	clathrin-coated pit	CC	1	1
GO:0005911	1	0.720975	0	21	cell-cell junction	CC	1	1
GO:0005912	1	0.627714	0	38	adherens junction	CC	1	1
GO:0005921	1	0.678482	0	19	gap junction	CC	1	1
GO:0005923	1	0.950955	0	3	bicellular tight junction	CC	1	1
GO:0005925	1	0.771751	0	15	focal adhesion	CC	1	1
GO:0005929	1	0.541791	0	35	cilium	CC	1	1
GO:0005930	1	0.888134	0	7	axoneme	CC	1	1
GO:0005938	1	0.240451	0	90	cell cortex	CC	1	1
GO:0005940	1	0.946812	0	3	septin ring	CC	1	1
GO:0005942	1	0.939823	0	4	phosphatidylinositol 3-kinase complex	CC	1	1
GO:0005945	1	0.976393	0	2	6-phosphofructokinase complex	CC	1	1
GO:0005946	1	0.980638	0	2	alpha,alpha-trehalose-phosphate synthase complex (UDP-forming)	CC	1	1
GO:0005947	1	0.957953	0	2	mitochondrial alpha-ketoglutarate dehydrogenase complex	CC	1	1
GO:0005952	1	0.957019	0	3	cAMP-dependent protein kinase complex	CC	1	1
GO:0005953	1	0.978006	0	1	CAAX-protein geranylgeranyltransferase complex	CC	1	1
GO:0005955	1	0.988763	0	1	calcineurin complex	CC	1	1
GO:0005956	1	0.956538	0	2	protein kinase CK2 complex	CC	1	1
GO:0005958	1	0.988942	0	1	DNA-dependent protein kinase-DNA ligase 4 complex	CC	1	1
GO:0005960	1	0.946373	0	3	glycine cleavage complex	CC	1	1
GO:0005964	1	0.970798	0	3	phosphorylase kinase complex	CC	1	1
GO:0005965	1	0.947383	0	3	protein farnesyltransferase complex	CC	1	1
GO:0005967	1	0.92072	0	4	mitochondrial pyruvate dehydrogenase complex	CC	1	1
GO:0005968	1	0.947508	0	3	Rab-protein geranylgeranyltransferase complex	CC	1	1
GO:0005971	1	0.98761	0	1	ribonucleoside-diphosphate reductase complex	CC	1	1
GO:0005975	1	0.212783	0	83	carbohydrate metabolic process	BP	1	1
GO:0005977	1	0.895136	0	8	glycogen metabolic process	BP	1	1
GO:0005978	1	0.911998	0	6	glycogen biosynthetic process	BP	1	1
GO:0005979	1	0.962957	0	2	regulation of glycogen biosynthetic process	BP	1	1
GO:0005980	1	0.950088	0	5	glycogen catabolic process	BP	1	1
GO:0005986	1	0.983259	0	1	sucrose biosynthetic process	BP	1	1
GO:0005991	1	0.916569	0	5	trehalose metabolic process	BP	1	1
GO:0005992	1	0.962585	0	3	trehalose biosynthetic process	BP	1	1
GO:0005997	1	0.957813	0	2	xylulose metabolic process	BP	1	1
GO:0005998	1	0.977765	0	1	xylulose catabolic process	BP	1	1
GO:0006000	1	0.942537	0	3	fructose metabolic process	BP	1	1
GO:0006002	1	0.935337	0	5	fructose 6-phosphate metabolic process	BP	1	1
GO:0006003	1	0.95859	0	2	fructose 2,6-bisphosphate metabolic process	BP	1	1
GO:0006004	1	0.936316	0	3	fucose metabolic process	BP	1	1
GO:0006006	1	0.819833	0	9	glucose metabolic process	BP	1	1
GO:0006007	1	0.957802	0	3	glucose catabolic process	BP	1	1
GO:0006011	1	0.96711	0	2	UDP-glucose metabolic process	BP	1	1
GO:0006012	1	0.935202	0	3	galactose metabolic process	BP	1	1
GO:0006013	1	0.949026	0	4	mannose metabolic process	BP	1	1
GO:0006014	1	0.956026	0	2	D-ribose metabolic process	BP	1	1
GO:0006015	1	0.962302	0	2	5-phosphoribose 1-diphosphate biosynthetic process	BP	1	1
GO:0006020	1	0.968527	0	2	inositol metabolic process	BP	1	1
GO:0006021	1	0.957901	0	2	inositol biosynthetic process	BP	1	1
GO:0006024	1	0.945714	0	3	glycosaminoglycan biosynthetic process	BP	1	1
GO:0006030	1	0.846613	0	9	chitin metabolic process	BP	1	1
GO:0006031	1	0.958964	0	3	chitin biosynthetic process	BP	1	1
GO:0006032	1	0.972578	0	2	chitin catabolic process	BP	1	1
GO:0006038	1	0.990274	0	1	cell wall chitin biosynthetic process	BP	1	1
GO:0006043	1	0.977765	0	1	glucosamine catabolic process	BP	1	1
GO:0006044	1	0.956283	0	2	N-acetylglucosamine metabolic process	BP	1	1
GO:0006046	1	0.956283	0	2	N-acetylglucosamine catabolic process	BP	1	1
GO:0006047	1	0.97427	0	2	UDP-N-acetylglucosamine metabolic process	BP	1	1
GO:0006048	1	0.873083	0	7	UDP-N-acetylglucosamine biosynthetic process	BP	1	1
GO:0006062	1	0.97778	0	1	sorbitol catabolic process	BP	1	1
GO:0006065	1	0.978664	0	1	UDP-glucuronate biosynthetic process	BP	1	1
GO:0006066	1	0.956969	0	2	alcohol metabolic process	BP	1	1
GO:0006069	1	0.977995	0	1	ethanol oxidation	BP	1	1
GO:0006071	1	0.94553	0	3	glycerol metabolic process	BP	1	1
GO:0006072	1	0.913045	0	5	glycerol-3-phosphate metabolic process	BP	1	1
GO:0006081	1	0.945482	0	3	cellular aldehyde metabolic process	BP	1	1
GO:0006082	1	0.652205	0	20	organic acid metabolic process	BP	1	1
GO:0006083	1	0.957755	0	2	acetate metabolic process	BP	1	1
GO:0006084	1	0.978466	0	1	acetyl-CoA metabolic process	BP	1	1
GO:0006085	1	0.959342	0	3	acetyl-CoA biosynthetic process	BP	1	1
GO:0006086	1	0.92072	0	4	acetyl-CoA biosynthetic process from pyruvate	BP	1	1
GO:0006090	1	0.917737	0	6	pyruvate metabolic process	BP	1	1
GO:0006091	1	0.971351	0	2	generation of precursor metabolites and energy	BP	1	1
GO:0006094	1	0.877406	0	8	gluconeogenesis	BP	1	1
GO:0006096	1	0.638766	0	24	glycolytic process	BP	1	1
GO:0006097	1	0.990191	0	1	glyoxylate cycle	BP	1	1
GO:0006098	1	0.877066	0	6	pentose-phosphate shunt	BP	1	1
GO:0006099	1	0.612514	0	26	tricarboxylic acid cycle	BP	1	1
GO:0006101	1	0.950312	0	4	citrate metabolic process	BP	1	1
GO:0006102	1	0.885353	0	6	isocitrate metabolic process	BP	1	1
GO:0006103	1	0.978143	0	1	2-oxoglutarate metabolic process	BP	1	1
GO:0006104	1	0.957691	0	2	succinyl-CoA metabolic process	BP	1	1
GO:0006105	1	0.977765	0	1	succinate metabolic process	BP	1	1
GO:0006106	1	0.979443	0	1	fumarate metabolic process	BP	1	1
GO:0006107	1	0.95612	0	2	oxaloacetate metabolic process	BP	1	1
GO:0006108	1	0.923301	0	4	malate metabolic process	BP	1	1
GO:0006112	1	0.990272	0	1	energy reserve metabolic process	BP	1	1
GO:0006116	1	0.956928	0	2	NADH oxidation	BP	1	1
GO:0006119	1	0.956996	0	2	oxidative phosphorylation	BP	1	1
GO:0006120	1	0.528013	0	29	mitochondrial electron transport, NADH to ubiquinone	BP	1	1
GO:0006121	1	0.90509	0	5	mitochondrial electron transport, succinate to ubiquinone	BP	1	1
GO:0006122	1	0.817134	0	9	mitochondrial electron transport, ubiquinol to cytochrome c	BP	1	1
GO:0006123	1	0.817552	0	9	mitochondrial electron transport, cytochrome c to oxygen	BP	1	1
GO:0006144	1	0.956092	0	2	purine nucleobase metabolic process	BP	1	1
GO:0006152	1	0.977765	0	1	purine nucleoside catabolic process	BP	1	1
GO:0006154	1	0.957242	0	2	adenosine catabolic process	BP	1	1
GO:0006163	1	0.817407	0	9	purine nucleotide metabolic process	BP	1	1
GO:0006165	1	0.87473	0	6	nucleoside diphosphate phosphorylation	BP	1	1
GO:0006167	1	0.938147	0	3	AMP biosynthetic process	BP	1	1
GO:0006171	1	0.98048	0	2	cAMP biosynthetic process	BP	1	1
GO:0006172	1	0.934765	0	3	ADP biosynthetic process	BP	1	1
GO:0006177	1	0.970444	0	2	GMP biosynthetic process	BP	1	1
GO:0006182	1	0.961707	0	4	cGMP biosynthetic process	BP	1	1
GO:0006183	1	0.959249	0	2	GTP biosynthetic process	BP	1	1
GO:0006188	1	0.990208	0	1	IMP biosynthetic process	BP	1	1
GO:0006198	1	0.990277	0	1	cAMP catabolic process	BP	1	1
GO:0006207	1	0.908842	0	5	'de novo' pyrimidine nucleobase biosynthetic process	BP	1	1
GO:0006208	1	0.949553	0	3	pyrimidine nucleobase catabolic process	BP	1	1
GO:0006210	1	0.950265	0	3	thymine catabolic process	BP	1	1
GO:0006212	1	0.946737	0	3	uracil catabolic process	BP	1	1
GO:0006214	1	0.990185	0	1	thymidine catabolic process	BP	1	1
GO:0006218	1	0.977771	0	1	uridine catabolic process	BP	1	1
GO:0006220	1	0.934758	0	3	pyrimidine nucleotide metabolic process	BP	1	1
GO:0006221	1	0.873789	0	7	pyrimidine nucleotide biosynthetic process	BP	1	1
GO:0006222	1	0.958152	0	2	UMP biosynthetic process	BP	1	1
GO:0006225	1	0.956695	0	2	UDP biosynthetic process	BP	1	1
GO:0006226	1	0.95725	0	2	dUMP biosynthetic process	BP	1	1
GO:0006227	1	0.977765	0	1	dUDP biosynthetic process	BP	1	1
GO:0006228	1	0.968309	0	2	UTP biosynthetic process	BP	1	1
GO:0006231	1	0.956021	0	2	dTMP biosynthetic process	BP	1	1
GO:0006233	1	0.977765	0	1	dTDP biosynthetic process	BP	1	1
GO:0006235	1	0.977765	0	1	dTTP biosynthetic process	BP	1	1
GO:0006241	1	0.962571	0	2	CTP biosynthetic process	BP	1	1
GO:0006256	1	0.959302	0	2	UDP catabolic process	BP	1	1
GO:0006259	1	0.754989	0	16	DNA metabolic process	BP	1	1
GO:0006260	1	0.372491	0	59	DNA replication	BP	1	1
GO:0006261	1	0.829345	0	11	DNA-dependent DNA replication	BP	1	1
GO:0006264	1	0.9466	0	3	mitochondrial DNA replication	BP	1	1
GO:0006265	1	0.936634	0	6	DNA topological change	BP	1	1
GO:0006266	1	0.922874	0	4	DNA ligation	BP	1	1
GO:0006267	1	0.927971	0	6	pre-replicative complex assembly involved in nuclear cell cycle DNA replication	BP	1	1
GO:0006268	1	0.889527	0	9	DNA unwinding involved in DNA replication	BP	1	1
GO:0006269	1	0.93667	0	3	DNA replication, synthesis of RNA primer	BP	1	1
GO:0006270	1	0.807883	0	14	DNA replication initiation	BP	1	1
GO:0006271	1	0.921907	0	5	DNA strand elongation involved in DNA replication	BP	1	1
GO:0006272	1	0.937553	0	4	leading strand elongation	BP	1	1
GO:0006273	1	0.934688	0	4	lagging strand elongation	BP	1	1
GO:0006275	1	0.935112	0	3	regulation of DNA replication	BP	1	1
GO:0006282	1	0.990159	0	1	regulation of DNA repair	BP	1	1
GO:0006283	1	0.91787	0	5	transcription-coupled nucleotide-excision repair	BP	1	1
GO:0006284	1	0.835538	0	8	base-excision repair	BP	1	1
GO:0006285	1	0.977766	0	1	base-excision repair, AP site formation	BP	1	1
GO:0006287	1	0.971117	0	3	base-excision repair, gap-filling	BP	1	1
GO:0006289	1	0.667083	0	22	nucleotide-excision repair	BP	1	1
GO:0006290	1	0.99027	0	1	pyrimidine dimer repair	BP	1	1
GO:0006294	1	0.977765	0	1	nucleotide-excision repair, preincision complex assembly	BP	1	1
GO:0006296	1	0.945772	0	3	nucleotide-excision repair, DNA incision, 5'-to lesion	BP	1	1
GO:0006297	1	0.948462	0	4	nucleotide-excision repair, DNA gap filling	BP	1	1
GO:0006298	1	0.870198	0	10	mismatch repair	BP	1	1
GO:0006301	1	0.924565	0	4	postreplication repair	BP	1	1
GO:0006302	1	0.842876	0	11	double-strand break repair	BP	1	1
GO:0006303	1	0.928606	0	5	double-strand break repair via nonhomologous end joining	BP	1	1
GO:0006307	1	0.977765	0	1	DNA dealkylation involved in DNA repair	BP	1	1
GO:0006309	1	0.790244	0	12	apoptotic DNA fragmentation	BP	1	1
GO:0006310	1	0.661455	0	25	DNA recombination	BP	1	1
GO:0006312	1	0.956684	0	2	mitotic recombination	BP	1	1
GO:0006333	1	0.956021	0	2	chromatin assembly or disassembly	BP	1	1
GO:0006334	1	0.731986	0	14	nucleosome assembly	BP	1	1
GO:0006335	1	0.917256	0	4	DNA replication-dependent nucleosome assembly	BP	1	1
GO:0006336	1	0.937443	0	4	DNA replication-independent nucleosome assembly	BP	1	1
GO:0006337	1	0.925901	0	4	nucleosome disassembly	BP	1	1
GO:0006338	1	0.711113	0	22	chromatin remodeling	BP	1	1
GO:0006342	1	0.876072	0	6	chromatin silencing	BP	1	1
GO:0006346	1	0.977765	0	1	methylation-dependent chromatin silencing	BP	1	1
GO:0006348	1	0.94919	0	3	chromatin silencing at telomere	BP	1	1
GO:0006351	1	0.525083	0	34	transcription, DNA-templated	BP	1	1
GO:0006352	1	0.796749	0	11	DNA-templated transcription, initiation	BP	1	1
GO:0006353	1	0.98011	0	2	DNA-templated transcription, termination	BP	1	1
GO:0006357	1	0.0185952	0	206	regulation of transcription by RNA polymerase II	BP	1	1
GO:0006360	1	0.792497	0	12	transcription by RNA polymerase I	BP	1	1
GO:0006361	1	0.987204	0	1	transcription initiation from RNA polymerase I promoter	BP	1	1
GO:0006362	1	0.978099	0	1	transcription elongation from RNA polymerase I promoter	BP	1	1
GO:0006363	1	0.977765	0	1	termination of RNA polymerase I transcription	BP	1	1
GO:0006364	1	0.305837	0	63	rRNA processing	BP	1	1
GO:0006366	1	0.592701	0	27	transcription by RNA polymerase II	BP	1	1
GO:0006367	1	0.678706	0	19	transcription initiation from RNA polymerase II promoter	BP	1	1
GO:0006368	1	0.749867	0	17	transcription elongation from RNA polymerase II promoter	BP	1	1
GO:0006370	1	0.886395	0	7	7-methylguanosine mRNA capping	BP	1	1
GO:0006376	1	0.903597	0	5	mRNA splice site selection	BP	1	1
GO:0006378	1	0.800232	0	15	mRNA polyadenylation	BP	1	1
GO:0006379	1	0.987893	0	1	mRNA cleavage	BP	1	1
GO:0006382	1	0.948184	0	3	adenosine to inosine editing	BP	1	1
GO:0006383	1	0.735302	0	16	transcription by RNA polymerase III	BP	1	1
GO:0006384	1	0.925957	0	4	transcription initiation from RNA polymerase III promoter	BP	1	1
GO:0006386	1	0.977765	0	1	termination of RNA polymerase III transcription	BP	1	1
GO:0006388	1	0.894958	0	5	tRNA splicing, via endonucleolytic cleavage and ligation	BP	1	1
GO:0006390	1	0.929225	0	4	mitochondrial transcription	BP	1	1
GO:0006396	1	0.511887	0	38	RNA processing	BP	1	1
GO:0006397	1	0.148674	0	108	mRNA processing	BP	1	1
GO:0006398	1	0.931546	0	4	mRNA 3'-end processing by stem-loop binding and cleavage	BP	1	1
GO:0006399	1	0.977765	0	1	tRNA metabolic process	BP	1	1
GO:0006400	1	0.800973	0	11	tRNA modification	BP	1	1
GO:0006401	1	0.778508	0	15	RNA catabolic process	BP	1	1
GO:0006402	1	0.879963	0	8	mRNA catabolic process	BP	1	1
GO:0006404	1	0.990237	0	1	RNA import into nucleus	BP	1	1
GO:0006405	1	0.903812	0	8	RNA export from nucleus	BP	1	1
GO:0006406	1	0.758518	0	16	mRNA export from nucleus	BP	1	1
GO:0006408	1	0.977933	0	1	snRNA export from nucleus	BP	1	1
GO:0006409	1	0.980499	0	2	tRNA export from nucleus	BP	1	1
GO:0006412	1	0.0134703	0	206	translation	BP	1	1
GO:0006413	1	0.405368	0	45	translational initiation	BP	1	1
GO:0006414	1	0.739466	0	16	translational elongation	BP	1	1
GO:0006415	1	0.904798	0	5	translational termination	BP	1	1
GO:0006418	1	0.642373	0	28	tRNA aminoacylation for protein translation	BP	1	1
GO:0006419	1	0.97811	0	2	alanyl-tRNA aminoacylation	BP	1	1
GO:0006420	1	0.96649	0	2	arginyl-tRNA aminoacylation	BP	1	1
GO:0006421	1	0.980065	0	1	asparaginyl-tRNA aminoacylation	BP	1	1
GO:0006422	1	0.979789	0	1	aspartyl-tRNA aminoacylation	BP	1	1
GO:0006423	1	0.989576	0	1	cysteinyl-tRNA aminoacylation	BP	1	1
GO:0006424	1	0.9691	0	2	glutamyl-tRNA aminoacylation	BP	1	1
GO:0006425	1	0.986904	0	1	glutaminyl-tRNA aminoacylation	BP	1	1
GO:0006426	1	0.985849	0	1	glycyl-tRNA aminoacylation	BP	1	1
GO:0006427	1	0.981018	0	1	histidyl-tRNA aminoacylation	BP	1	1
GO:0006428	1	0.980126	0	2	isoleucyl-tRNA aminoacylation	BP	1	1
GO:0006429	1	0.978912	0	2	leucyl-tRNA aminoacylation	BP	1	1
GO:0006430	1	0.983333	0	1	lysyl-tRNA aminoacylation	BP	1	1
GO:0006431	1	0.969546	0	2	methionyl-tRNA aminoacylation	BP	1	1
GO:0006432	1	0.941006	0	3	phenylalanyl-tRNA aminoacylation	BP	1	1
GO:0006433	1	0.951831	0	3	prolyl-tRNA aminoacylation	BP	1	1
GO:0006434	1	0.957671	0	2	seryl-tRNA aminoacylation	BP	1	1
GO:0006435	1	0.987298	0	1	threonyl-tRNA aminoacylation	BP	1	1
GO:0006436	1	0.962854	0	2	tryptophanyl-tRNA aminoacylation	BP	1	1
GO:0006437	1	0.965069	0	2	tyrosyl-tRNA aminoacylation	BP	1	1
GO:0006438	1	0.980209	0	2	valyl-tRNA aminoacylation	BP	1	1
GO:0006446	1	0.904602	0	5	regulation of translational initiation	BP	1	1
GO:0006449	1	0.978738	0	1	regulation of translational termination	BP	1	1
GO:0006450	1	0.956021	0	2	regulation of translational fidelity	BP	1	1
GO:0006452	1	0.956021	0	2	translational frameshifting	BP	1	1
GO:0006457	1	0.271992	0	68	protein folding	BP	1	1
GO:0006464	1	0.788472	0	13	cellular protein modification process	BP	1	1
GO:0006465	1	0.862549	0	7	signal peptide processing	BP	1	1
GO:0006469	1	0.869117	0	8	negative regulation of protein kinase activity	BP	1	1
GO:0006470	1	0.102958	0	122	protein dephosphorylation	BP	1	1
GO:0006471	1	0.918682	0	5	protein ADP-ribosylation	BP	1	1
GO:0006473	1	0.898441	0	5	protein acetylation	BP	1	1
GO:0006474	1	0.945467	0	3	N-terminal protein amino acid acetylation	BP	1	1
GO:0006476	1	0.909442	0	5	protein deacetylation	BP	1	1
GO:0006478	1	0.978177	0	1	peptidyl-tyrosine sulfation	BP	1	1
GO:0006479	1	0.894415	0	6	protein methylation	BP	1	1
GO:0006480	1	0.977765	0	1	N-terminal protein amino acid methylation	BP	1	1
GO:0006481	1	0.956205	0	2	C-terminal protein methylation	BP	1	1
GO:0006482	1	0.97782	0	1	protein demethylation	BP	1	1
GO:0006486	1	0.338769	0	57	protein glycosylation	BP	1	1
GO:0006487	1	0.656978	0	22	protein N-linked glycosylation	BP	1	1
GO:0006488	1	0.856903	0	7	dolichol-linked oligosaccharide biosynthetic process	BP	1	1
GO:0006489	1	0.977972	0	1	dolichyl diphosphate biosynthetic process	BP	1	1
GO:0006490	1	0.923426	0	4	oligosaccharide-lipid intermediate biosynthetic process	BP	1	1
GO:0006491	1	0.875599	0	8	N-glycan processing	BP	1	1
GO:0006493	1	0.885209	0	6	protein O-linked glycosylation	BP	1	1
GO:0006497	1	0.93787	0	3	protein lipidation	BP	1	1
GO:0006499	1	0.979423	0	1	N-terminal protein myristoylation	BP	1	1
GO:0006501	1	0.939605	0	3	C-terminal protein lipidation	BP	1	1
GO:0006505	1	0.98722	0	1	GPI anchor metabolic process	BP	1	1
GO:0006506	1	0.65317	0	21	GPI anchor biosynthetic process	BP	1	1
GO:0006513	1	0.956766	0	2	protein monoubiquitination	BP	1	1
GO:0006515	1	0.850805	0	9	protein quality control for misfolded or incompletely synthesized proteins	BP	1	1
GO:0006516	1	0.882292	0	7	glycoprotein catabolic process	BP	1	1
GO:0006517	1	0.846667	0	10	protein deglycosylation	BP	1	1
GO:0006518	1	0.874451	0	8	peptide metabolic process	BP	1	1
GO:0006520	1	0.695015	0	19	cellular amino acid metabolic process	BP	1	1
GO:0006530	1	0.989102	0	1	asparagine catabolic process	BP	1	1
GO:0006531	1	0.978143	0	1	aspartate metabolic process	BP	1	1
GO:0006532	1	0.978143	0	1	aspartate biosynthetic process	BP	1	1
GO:0006533	1	0.956796	0	2	aspartate catabolic process	BP	1	1
GO:0006535	1	0.900859	0	5	cysteine biosynthetic process from serine	BP	1	1
GO:0006536	1	0.978143	0	1	glutamate metabolic process	BP	1	1
GO:0006537	1	0.945425	0	4	glutamate biosynthetic process	BP	1	1
GO:0006538	1	0.981306	0	1	glutamate catabolic process	BP	1	1
GO:0006539	1	0.979229	0	1	glutamate catabolic process via 2-oxoglutarate	BP	1	1
GO:0006542	1	0.895179	0	5	glutamine biosynthetic process	BP	1	1
GO:0006543	1	0.954663	0	3	glutamine catabolic process	BP	1	1
GO:0006544	1	0.969422	0	2	glycine metabolic process	BP	1	1
GO:0006545	1	0.957771	0	2	glycine biosynthetic process	BP	1	1
GO:0006546	1	0.968393	0	2	glycine catabolic process	BP	1	1
GO:0006547	1	0.971522	0	2	histidine metabolic process	BP	1	1
GO:0006548	1	0.950152	0	3	histidine catabolic process	BP	1	1
GO:0006552	1	0.960762	0	2	leucine catabolic process	BP	1	1
GO:0006555	1	0.92244	0	4	methionine metabolic process	BP	1	1
GO:0006556	1	0.928505	0	4	S-adenosylmethionine biosynthetic process	BP	1	1
GO:0006557	1	0.982038	0	1	S-adenosylmethioninamine biosynthetic process	BP	1	1
GO:0006559	1	0.820607	0	9	L-phenylalanine catabolic process	BP	1	1
GO:0006560	1	0.965301	0	2	proline metabolic process	BP	1	1
GO:0006561	1	0.94407	0	3	proline biosynthetic process	BP	1	1
GO:0006562	1	0.982928	0	1	proline catabolic process	BP	1	1
GO:0006563	1	0.977765	0	1	L-serine metabolic process	BP	1	1
GO:0006564	1	0.956306	0	2	L-serine biosynthetic process	BP	1	1
GO:0006565	1	0.939131	0	3	L-serine catabolic process	BP	1	1
GO:0006567	1	0.898262	0	5	threonine catabolic process	BP	1	1
GO:0006568	1	0.978077	0	1	tryptophan metabolic process	BP	1	1
GO:0006569	1	0.896639	0	5	tryptophan catabolic process	BP	1	1
GO:0006570	1	0.956645	0	2	tyrosine metabolic process	BP	1	1
GO:0006571	1	0.978691	0	1	tyrosine biosynthetic process	BP	1	1
GO:0006572	1	0.895123	0	5	tyrosine catabolic process	BP	1	1
GO:0006573	1	0.981414	0	1	valine metabolic process	BP	1	1
GO:0006574	1	0.93927	0	3	valine catabolic process	BP	1	1
GO:0006581	1	0.971499	0	2	acetylcholine catabolic process	BP	1	1
GO:0006584	1	0.958281	0	2	catecholamine metabolic process	BP	1	1
GO:0006585	1	0.957434	0	2	dopamine biosynthetic process from tyrosine	BP	1	1
GO:0006589	1	0.970972	0	2	octopamine biosynthetic process	BP	1	1
GO:0006595	1	0.978876	0	1	polyamine metabolic process	BP	1	1
GO:0006596	1	0.930976	0	4	polyamine biosynthetic process	BP	1	1
GO:0006597	1	0.982038	0	1	spermine biosynthetic process	BP	1	1
GO:0006605	1	0.908411	0	5	protein targeting	BP	1	1
GO:0006606	1	0.650775	0	30	protein import into nucleus	BP	1	1
GO:0006607	1	0.898238	0	6	NLS-bearing protein import into nucleus	BP	1	1
GO:0006611	1	0.91718	0	6	protein export from nucleus	BP	1	1
GO:0006612	1	0.753613	0	14	protein targeting to membrane	BP	1	1
GO:0006614	1	0.857841	0	8	SRP-dependent cotranslational protein targeting to membrane	BP	1	1
GO:0006616	1	0.92375	0	4	SRP-dependent cotranslational protein targeting to membrane, translocation	BP	1	1
GO:0006617	1	0.977765	0	1	SRP-dependent cotranslational protein targeting to membrane, signal sequence recognition	BP	1	1
GO:0006620	1	0.956225	0	2	posttranslational protein targeting to endoplasmic reticulum membrane	BP	1	1
GO:0006621	1	0.91608	0	4	protein retention in ER lumen	BP	1	1
GO:0006623	1	0.851546	0	10	protein targeting to vacuole	BP	1	1
GO:0006624	1	0.92893	0	4	vacuolar protein processing	BP	1	1
GO:0006625	1	0.940209	0	4	protein targeting to peroxisome	BP	1	1
GO:0006626	1	0.956175	0	2	protein targeting to mitochondrion	BP	1	1
GO:0006627	1	0.887612	0	6	protein processing involved in protein targeting to mitochondrion	BP	1	1
GO:0006633	1	0.512838	0	32	fatty acid biosynthetic process	BP	1	1
GO:0006636	1	0.840109	0	8	unsaturated fatty acid biosynthetic process	BP	1	1
GO:0006641	1	0.942186	0	3	triglyceride metabolic process	BP	1	1
GO:0006644	1	0.686681	0	18	phospholipid metabolic process	BP	1	1
GO:0006646	1	0.878724	0	6	phosphatidylethanolamine biosynthetic process	BP	1	1
GO:0006654	1	0.885942	0	6	phosphatidic acid biosynthetic process	BP	1	1
GO:0006655	1	0.978092	0	1	phosphatidylglycerol biosynthetic process	BP	1	1
GO:0006656	1	0.897808	0	5	phosphatidylcholine biosynthetic process	BP	1	1
GO:0006657	1	0.841002	0	8	CDP-choline pathway	BP	1	1
GO:0006659	1	0.940787	0	3	phosphatidylserine biosynthetic process	BP	1	1
GO:0006660	1	0.957368	0	2	phosphatidylserine catabolic process	BP	1	1
GO:0006661	1	0.94182	0	3	phosphatidylinositol biosynthetic process	BP	1	1
GO:0006662	1	0.956021	0	2	glycerol ether metabolic process	BP	1	1
GO:0006664	1	0.989372	0	1	glycolipid metabolic process	BP	1	1
GO:0006666	1	0.97852	0	1	3-keto-sphinganine metabolic process	BP	1	1
GO:0006672	1	0.956424	0	2	ceramide metabolic process	BP	1	1
GO:0006679	1	0.962029	0	2	glucosylceramide biosynthetic process	BP	1	1
GO:0006680	1	0.978489	0	2	glucosylceramide catabolic process	BP	1	1
GO:0006684	1	0.97828	0	1	sphingomyelin metabolic process	BP	1	1
GO:0006685	1	0.92765	0	4	sphingomyelin catabolic process	BP	1	1
GO:0006686	1	0.922555	0	4	sphingomyelin biosynthetic process	BP	1	1
GO:0006688	1	0.983162	0	1	glycosphingolipid biosynthetic process	BP	1	1
GO:0006689	1	0.977769	0	1	ganglioside catabolic process	BP	1	1
GO:0006693	1	0.978497	0	1	prostaglandin metabolic process	BP	1	1
GO:0006694	1	0.817827	0	9	steroid biosynthetic process	BP	1	1
GO:0006695	1	0.946014	0	3	cholesterol biosynthetic process	BP	1	1
GO:0006729	1	0.913965	0	4	tetrahydrobiopterin biosynthetic process	BP	1	1
GO:0006734	1	0.956182	0	2	NADH metabolic process	BP	1	1
GO:0006739	1	0.939067	0	3	NADP metabolic process	BP	1	1
GO:0006740	1	0.990063	0	1	NADPH regeneration	BP	1	1
GO:0006741	1	0.958509	0	2	NADP biosynthetic process	BP	1	1
GO:0006742	1	0.977883	0	1	NADP catabolic process	BP	1	1
GO:0006744	1	0.788608	0	11	ubiquinone biosynthetic process	BP	1	1
GO:0006747	1	0.980105	0	1	FAD biosynthetic process	BP	1	1
GO:0006749	1	0.48242	0	33	glutathione metabolic process	BP	1	1
GO:0006750	1	0.943149	0	3	glutathione biosynthetic process	BP	1	1
GO:0006751	1	0.921088	0	5	glutathione catabolic process	BP	1	1
GO:0006753	1	0.95651	0	2	nucleoside phosphate metabolic process	BP	1	1
GO:0006754	1	0.787038	0	11	ATP biosynthetic process	BP	1	1
GO:0006769	1	0.977853	0	1	nicotinamide metabolic process	BP	1	1
GO:0006771	1	0.977765	0	1	riboflavin metabolic process	BP	1	1
GO:0006772	1	0.977765	0	1	thiamine metabolic process	BP	1	1
GO:0006783	1	0.894356	0	5	heme biosynthetic process	BP	1	1
GO:0006784	1	0.977967	0	1	heme a biosynthetic process	BP	1	1
GO:0006790	1	0.960554	0	2	sulfur compound metabolic process	BP	1	1
GO:0006796	1	0.981463	0	1	phosphate-containing compound metabolic process	BP	1	1
GO:0006801	1	0.886543	0	6	superoxide metabolic process	BP	1	1
GO:0006805	1	0.645917	0	21	xenobiotic metabolic process	BP	1	1
GO:0006807	1	0.80795	0	11	nitrogen compound metabolic process	BP	1	1
GO:0006810	1	0.739499	0	19	transport	BP	1	1
GO:0006812	1	0.587748	0	32	cation transport	BP	1	1
GO:0006813	1	0.642213	0	29	potassium ion transport	BP	1	1
GO:0006816	1	0.67556	0	27	calcium ion transport	BP	1	1
GO:0006817	1	0.93806	0	4	phosphate ion transport	BP	1	1
GO:0006825	1	0.925677	0	4	copper ion transport	BP	1	1
GO:0006826	1	0.942871	0	3	iron ion transport	BP	1	1
GO:0006828	1	0.966923	0	3	manganese ion transport	BP	1	1
GO:0006829	1	0.92248	0	4	zinc ion transport	BP	1	1
GO:0006833	1	0.934862	0	3	water transport	BP	1	1
GO:0006836	1	0.706367	0	20	neurotransmitter transport	BP	1	1
GO:0006839	1	0.958957	0	2	mitochondrial transport	BP	1	1
GO:0006843	1	0.958068	0	2	mitochondrial citrate transmembrane transport	BP	1	1
GO:0006844	1	0.957146	0	2	acyl carnitine transport	BP	1	1
GO:0006850	1	0.956021	0	2	mitochondrial pyruvate transmembrane transport	BP	1	1
GO:0006851	1	0.916837	0	4	mitochondrial calcium ion transmembrane transport	BP	1	1
GO:0006857	1	0.9641	0	3	oligopeptide transport	BP	1	1
GO:0006865	1	0.804562	0	11	amino acid transport	BP	1	1
GO:0006874	1	0.776069	0	19	cellular calcium ion homeostasis	BP	1	1
GO:0006875	1	0.988125	0	1	cellular metal ion homeostasis	BP	1	1
GO:0006876	1	0.876729	0	6	cellular cadmium ion homeostasis	BP	1	1
GO:0006879	1	0.748109	0	14	cellular iron ion homeostasis	BP	1	1
GO:0006880	1	0.956021	0	2	intracellular sequestering of iron ion	BP	1	1
GO:0006882	1	0.794044	0	11	cellular zinc ion homeostasis	BP	1	1
GO:0006883	1	0.906341	0	7	cellular sodium ion homeostasis	BP	1	1
GO:0006884	1	0.904119	0	8	cell volume homeostasis	BP	1	1
GO:0006885	1	0.882249	0	9	regulation of pH	BP	1	1
GO:0006886	1	0.0876771	0	132	intracellular protein transport	BP	1	1
GO:0006887	1	0.609832	0	28	exocytosis	BP	1	1
GO:0006888	1	0.339333	0	57	ER to Golgi vesicle-mediated transport	BP	1	1
GO:0006890	1	0.66126	0	21	retrograde vesicle-mediated transport, Golgi to ER	BP	1	1
GO:0006891	1	0.668049	0	24	intra-Golgi vesicle-mediated transport	BP	1	1
GO:0006893	1	0.880705	0	9	Golgi to plasma membrane transport	BP	1	1
GO:0006895	1	0.946934	0	3	Golgi to endosome transport	BP	1	1
GO:0006896	1	0.893371	0	7	Golgi to vacuole transport	BP	1	1
GO:0006898	1	0.819305	0	14	receptor-mediated endocytosis	BP	1	1
GO:0006900	1	0.88339	0	6	vesicle budding from membrane	BP	1	1
GO:0006903	1	0.977784	0	1	vesicle targeting	BP	1	1
GO:0006904	1	0.776237	0	15	vesicle docking involved in exocytosis	BP	1	1
GO:0006906	1	0.684613	0	17	vesicle fusion	BP	1	1
GO:0006907	1	0.931881	0	4	pinocytosis	BP	1	1
GO:0006909	1	0.860322	0	9	phagocytosis	BP	1	1
GO:0006911	1	0.985313	0	1	phagocytosis, engulfment	BP	1	1
GO:0006913	1	0.890993	0	7	nucleocytoplasmic transport	BP	1	1
GO:0006914	1	0.43333	0	48	autophagy	BP	1	1
GO:0006919	1	0.968042	0	2	activation of cysteine-type endopeptidase activity involved in apoptotic process	BP	1	1
GO:0006935	1	0.676383	0	29	chemotaxis	BP	1	1
GO:0006936	1	0.718981	0	21	muscle contraction	BP	1	1
GO:0006937	1	0.581584	0	30	regulation of muscle contraction	BP	1	1
GO:0006941	1	0.991956	0	1	striated muscle contraction	BP	1	1
GO:0006942	1	0.980702	0	2	regulation of striated muscle contraction	BP	1	1
GO:0006949	1	0.990264	0	1	syncytium formation	BP	1	1
GO:0006950	1	0.913965	0	4	response to stress	BP	1	1
GO:0006952	1	0.928756	0	5	defense response	BP	1	1
GO:0006955	1	0.936396	0	3	immune response	BP	1	1
GO:0006970	1	0.828454	0	10	response to osmotic stress	BP	1	1
GO:0006972	1	0.814836	0	12	hyperosmotic response	BP	1	1
GO:0006973	1	0.978544	0	1	intracellular accumulation of glycerol	BP	1	1
GO:0006974	1	0.264482	0	84	cellular response to DNA damage stimulus	BP	1	1
GO:0006979	1	0.44561	0	49	response to oxidative stress	BP	1	1
GO:0006986	1	0.779388	0	16	response to unfolded protein	BP	1	1
GO:0006990	1	0.945674	0	4	positive regulation of transcription from RNA polymerase II promoter involved in unfolded protein response	BP	1	1
GO:0006995	1	0.878745	0	6	cellular response to nitrogen starvation	BP	1	1
GO:0006996	1	0.96919	0	2	organelle organization	BP	1	1
GO:0006997	1	0.77266	0	19	nucleus organization	BP	1	1
GO:0006998	1	0.938302	0	4	nuclear envelope organization	BP	1	1
GO:0006999	1	0.928138	0	5	nuclear pore organization	BP	1	1
GO:0007004	1	0.877802	0	8	telomere maintenance via telomerase	BP	1	1
GO:0007005	1	0.584366	0	32	mitochondrion organization	BP	1	1
GO:0007007	1	0.956024	0	2	inner mitochondrial membrane organization	BP	1	1
GO:0007009	1	0.953993	0	3	plasma membrane organization	BP	1	1
GO:0007010	1	0.857692	0	11	cytoskeleton organization	BP	1	1
GO:0007015	1	0.597584	0	35	actin filament organization	BP	1	1
GO:0007017	1	0.665845	0	20	microtubule-based process	BP	1	1
GO:0007018	1	0.697411	0	25	microtubule-based movement	BP	1	1
GO:0007019	1	0.903316	0	6	microtubule depolymerization	BP	1	1
GO:0007020	1	0.947256	0	3	microtubule nucleation	BP	1	1
GO:0007021	1	0.887121	0	6	tubulin complex assembly	BP	1	1
GO:0007023	1	0.907307	0	5	post-chaperonin tubulin folding pathway	BP	1	1
GO:0007026	1	0.948069	0	4	negative regulation of microtubule depolymerization	BP	1	1
GO:0007029	1	0.803945	0	14	endoplasmic reticulum organization	BP	1	1
GO:0007030	1	0.594723	0	28	Golgi organization	BP	1	1
GO:0007031	1	0.898812	0	6	peroxisome organization	BP	1	1
GO:0007032	1	0.828088	0	12	endosome organization	BP	1	1
GO:0007033	1	0.949541	0	4	vacuole organization	BP	1	1
GO:0007034	1	0.775954	0	12	vacuolar transport	BP	1	1
GO:0007035	1	0.908635	0	7	vacuolar acidification	BP	1	1
GO:0007040	1	0.745493	0	17	lysosome organization	BP	1	1
GO:0007041	1	0.934773	0	5	lysosomal transport	BP	1	1
GO:0007042	1	0.943293	0	3	lysosomal lumen acidification	BP	1	1
GO:0007043	1	0.98045	0	2	cell-cell junction assembly	BP	1	1
GO:0007049	1	0.0619383	0	166	cell cycle	BP	1	1
GO:0007050	1	0.956553	0	2	cell cycle arrest	BP	1	1
GO:0007051	1	0.990275	0	1	spindle organization	BP	1	1
GO:0007052	1	0.701934	0	18	mitotic spindle organization	BP	1	1
GO:0007059	1	0.57017	0	35	chromosome segregation	BP	1	1
GO:0007060	1	0.914222	0	4	male meiosis chromosome segregation	BP	1	1
GO:0007062	1	0.901532	0	7	sister chromatid cohesion	BP	1	1
GO:0007063	1	0.990272	0	1	regulation of sister chromatid cohesion	BP	1	1
GO:0007064	1	0.846138	0	10	mitotic sister chromatid cohesion	BP	1	1
GO:0007076	1	0.914086	0	8	mitotic chromosome condensation	BP	1	1
GO:0007077	1	0.974542	0	2	mitotic nuclear envelope disassembly	BP	1	1
GO:0007078	1	0.989774	0	1	lamin depolymerization	BP	1	1
GO:0007079	1	0.893606	0	6	mitotic chromosome movement towards spindle pole	BP	1	1
GO:0007080	1	0.929097	0	4	mitotic metaphase plate congression	BP	1	1
GO:0007084	1	0.943169	0	3	mitotic nuclear envelope reassembly	BP	1	1
GO:0007088	1	0.969271	0	2	regulation of mitotic nuclear division	BP	1	1
GO:0007091	1	0.923818	0	5	metaphase/anaphase transition of mitotic cell cycle	BP	1	1
GO:0007093	1	0.926131	0	4	mitotic cell cycle checkpoint	BP	1	1
GO:0007094	1	0.852484	0	9	mitotic spindle assembly checkpoint	BP	1	1
GO:0007095	1	0.94327	0	4	mitotic G2 DNA damage checkpoint	BP	1	1
GO:0007096	1	0.94978	0	4	regulation of exit from mitosis	BP	1	1
GO:0007097	1	0.881241	0	8	nuclear migration	BP	1	1
GO:0007098	1	0.882381	0	7	centrosome cycle	BP	1	1
GO:0007099	1	0.92381	0	5	centriole replication	BP	1	1
GO:0007100	1	0.938652	0	3	mitotic centrosome separation	BP	1	1
GO:0007110	1	0.977765	0	1	meiosis I cytokinesis	BP	1	1
GO:0007111	1	0.977974	0	1	meiosis II cytokinesis	BP	1	1
GO:0007127	1	0.987806	0	1	meiosis I	BP	1	1
GO:0007129	1	0.872212	0	7	synapsis	BP	1	1
GO:0007130	1	0.889126	0	6	synaptonemal complex assembly	BP	1	1
GO:0007131	1	0.827399	0	12	reciprocal meiotic recombination	BP	1	1
GO:0007140	1	0.918083	0	4	male meiotic nuclear division	BP	1	1
GO:0007143	1	0.962309	0	2	female meiotic nuclear division	BP	1	1
GO:0007147	1	0.985232	0	1	female meiosis II	BP	1	1
GO:0007154	1	0.894759	0	7	cell communication	BP	1	1
GO:0007155	1	0.622079	0	38	cell adhesion	BP	1	1
GO:0007156	1	0.760112	0	20	homophilic cell adhesion via plasma membrane adhesion molecules	BP	1	1
GO:0007157	1	0.98135	0	2	heterophilic cell-cell adhesion via plasma membrane cell adhesion molecules	BP	1	1
GO:0007158	1	0.975911	0	2	neuron cell-cell adhesion	BP	1	1
GO:0007160	1	0.912418	0	8	cell-matrix adhesion	BP	1	1
GO:0007162	1	0.980701	0	2	negative regulation of cell adhesion	BP	1	1
GO:0007166	1	0.890408	0	7	cell surface receptor signaling pathway	BP	1	1
GO:0007168	1	0.961707	0	4	receptor guanylyl cyclase signaling pathway	BP	1	1
GO:0007172	1	0.989591	0	1	signal complex assembly	BP	1	1
GO:0007173	1	0.882378	0	7	epidermal growth factor receptor signaling pathway	BP	1	1
GO:0007175	1	0.984135	0	1	negative regulation of epidermal growth factor-activated receptor activity	BP	1	1
GO:0007178	1	0.939408	0	4	transmembrane receptor protein serine/threonine kinase signaling pathway	BP	1	1
GO:0007179	1	0.786846	0	15	transforming growth factor beta receptor signaling pathway	BP	1	1
GO:0007187	1	0.86656	0	9	G protein-coupled receptor signaling pathway, coupled to cyclic nucleotide second messenger	BP	1	1
GO:0007188	1	0.828725	0	10	adenylate cyclase-modulating G protein-coupled receptor signaling pathway	BP	1	1
GO:0007189	1	0.923408	0	8	adenylate cyclase-activating G protein-coupled receptor signaling pathway	BP	1	1
GO:0007190	1	0.989936	0	1	activation of adenylate cyclase activity	BP	1	1
GO:0007191	1	0.943806	0	3	adenylate cyclase-activating dopamine receptor signaling pathway	BP	1	1
GO:0007193	1	0.970945	0	3	adenylate cyclase-inhibiting G protein-coupled receptor signaling pathway	BP	1	1
GO:0007196	1	0.990276	0	1	adenylate cyclase-inhibiting G protein-coupled glutamate receptor signaling pathway	BP	1	1
GO:0007197	1	0.985027	0	1	adenylate cyclase-inhibiting G protein-coupled acetylcholine receptor signaling pathway	BP	1	1
GO:0007200	1	0.947805	0	3	phospholipase C-activating G protein-coupled receptor signaling pathway	BP	1	1
GO:0007204	1	0.969508	0	2	positive regulation of cytosolic calcium ion concentration	BP	1	1
GO:0007205	1	0.956272	0	4	protein kinase C-activating G protein-coupled receptor signaling pathway	BP	1	1
GO:0007210	1	0.933707	0	5	serotonin receptor signaling pathway	BP	1	1
GO:0007211	1	0.983633	0	1	octopamine or tyramine signaling pathway	BP	1	1
[truncated: 4,638 more rows]
