# Supplementary material for: The purine nucleoside phosphorylase pnp-1 regulates epithelial cell resistance to infection in C. elegans
Source: PLoS Pathog. 2021 Apr 20;17(4):e1009350. doi: 10.1371/journal.ppat.1009350 (PMC8087013; doi:10.1371/journal.ppat.1009350)
Supplement: S9 Table — (XLSX) [file ppat.1009350.s018.xlsx]

## Sheet: pnp-1(jy90)
S8 Table: Detailed Wormcat Results for pnp-1(jy90)
Category	RGS	AC	PValue		RGS = number of differentially expressed genes in category
Stress response: pathogen: other	22	96	5.54e-21		AC= totally number of genes in category
Stress response: C-type Lectin	19	257	2.06e-10
Unknown: regulated by multiple stresses	57	2248	1.74e-08
Stress response: pathogen: CUB	6	25	7.25e-07
Proteolysis proteasome: E3: F box	18	445	2.97e-06
Cytoskeleton: intermediate filament protein	4	12	1.87e-05
Unknown	99	5830	2.62e-05
Proteolysis proteasome: E3: SCF	4	30	0.000410568
Proteolysis proteasome: E3: TRIM	2	3	0.00103767
Stress response: pathogen: ShK	2	3	0.00103767
Stress response: pathogen: lysozyme	2	4	0.0015458
Non-coding RNA: small RNA: argonaute	3	22	0.00212381
Proteolysis general: aspartate: other	2	11	0.00766058
Stress response: heavy metal	2	16	0.0145216
Transcription: chromatin modification: acetyltransferase	2	16	0.0145216
Metabolism: lipid: o-acyl transferase	3	56	0.0231532
Development: apoptosis	3	65	0.0333515
Extracellular material: matrix	3	67	0.0358854
Non-coding RNA: small RNA: RNA polymerase	1	4	0.0503375
Stress response: signaling	1	4	0.0503375
Proteolysis general: serine	2	34	0.0529414
Metabolism: B12	1	5	0.0600958
Cell cycle: chromosome dynamics: SMC	1	7	0.0793118
Metabolism: molybdenum cofactor	1	10	0.1074
mRNA functions: processing: decapping	1	10	0.1074
Transmembrane transport: sugar	1	10	0.1074
Proteolysis general: lysozyme	1	11	0.11657
Transcription factor: GATA	1	11	0.11657
Lysosome: other	1	12	0.125646
Development: somatic	3	122	0.138843
Transcription: chromatin modification: demethylase	1	14	0.143517
Proteolysis proteasome: E3: RING finger	2	68	0.162176
Cytoskeleton: microtubule: tubulin	1	17	0.169641
Unknown: prion domain	2	71	0.173085
Signaling: lipid: phospholipase A	1	19	0.186611
Metabolism: lipid: beta oxidation	2	78	0.198949
Cytoskeleton: actin function: binding	1	21	0.203233
Proteolysis general: aspartate: cathepsin	1	22	0.211416
Cell cycle: meiotic/mitotic spindle	1	23	0.219514
Transcription factor: bZIP	1	24	0.22753
Non-coding RNA: small RNA: other	1	25	0.235462
Stress response: heat	1	30	0.273916
Proteolysis proteasome: ubiquitin peptidase	1	31	0.281371
mRNA functions: processing: nuclease	1	35	0.310431
Metabolism: nucleotide	2	111	0.323554
Signaling: heteromeric G protein: guanylyl cyclase	1	38	0.331449
Metabolism: amino acid: synthesis	1	39	0.338312
Metabolism: short chain dehydrogenase	1	42	0.358478
Transmembrane transport: potassium channel	2	121	0.360715
Metabolism: lipid: sphingolipid	1	43	0.365062
mRNA functions: processing: helicase	1	47	0.390728
Proteolysis proteasome: E3: other	1	49	0.403168
Stress response: other	1	49	0.403168
Transmembrane transport: other	1	51	0.415353
Neuronal function: synaptic function: neuropeptide	2	139	0.425448
Signaling: heteromeric G protein: receptor	1	54	0.433165
Metabolism: lipid: sterol	1	59	0.46165
Signaling: S/T kinase	1	66	0.499133
Stress response: detoxification: ugt	1	69	0.514385
Cytoskeleton: microtubule: tau tubulin kinase	1	74	0.538777
Signaling: Y kinase	1	75	0.543506
Cytoskeleton: other	1	77	0.552819
Development: general	1	81	0.570876
Metabolism: carbohydrate	1	83	0.579628
Metabolism: other	2	190	0.587278
Transmembrane transport: solute carrier	2	197	0.606651
Protein modification: carbohydrate	1	127	0.732769
Transmembrane protein: other	2	308	0.827046
Pseudogene	9	1898	0.996821

## Sheet: pnp-1(jy121)
S8 Table: Detailed Wormcat Results for pnp-1(jy121)
Category	RGS	AC	PValue		RGS = number of differentially expressed genes in category
Stress response: pathogen: other	15	96	2.61e-13		AC= totally number of genes in category
Stress response: pathogen: CUB	8	25	6.78e-10
Stress response: C-type Lectin	17	257	1.92e-09
Unknown: regulated by multiple stresses	54	2248	9.5e-09
Proteolysis proteasome: E3: F box	16	445	1.19e-05
Stress response: pathogen: ShK	3	3	1.58e-05
Stress response: pathogen: lysozyme	3	4	2.75e-05
Unknown	90	5830	4.59e-05
Cytoskeleton: intermediate filament protein	3	12	0.000337648
Proteolysis proteasome: E3: TRIM	2	3	0.000848192
Non-coding RNA: small RNA: argonaute	3	22	0.00159145
Proteolysis proteasome: E3: SCF	3	30	0.00357062
Extracellular material: matrix	4	67	0.00446024
Proteolysis general: aspartate: other	2	11	0.00629499
Stress response: heavy metal	2	16	0.011972
Transcription: chromatin modification: acetyltransferase	2	16	0.011972
Development: apoptosis	3	65	0.0257748
Non-coding RNA: small RNA: other	2	25	0.0259873
Proteolysis general: serine	2	34	0.0441523
Non-coding RNA: small RNA: RNA polymerase	1	4	0.0455479
Stress response: signaling	1	4	0.0455479
Metabolism: B12	1	5	0.0544046
Cell cycle: chromosome dynamics: SMC	1	7	0.0718714
Metabolism: molybdenum cofactor	1	10	0.0974665
mRNA functions: processing: decapping	1	10	0.0974665
Metabolism: lipid: o-acyl transferase	2	56	0.101482
Proteolysis general: lysozyme	1	11	0.10584
Transcription factor: GATA	1	11	0.10584
Transcription: chromatin modification: demethylase	1	14	0.130495
Proteolysis proteasome: E3: RING finger	2	68	0.138083
mRNA functions: binding: KH	1	15	0.138561
Signaling: Y kinase	2	75	0.160558
Metabolism: lipid: beta oxidation	2	78	0.170382
Cytoskeleton: actin function: binding	1	21	0.185404
Proteolysis general: aspartate: cathepsin	1	22	0.192959
Transcription factor: bZIP	1	24	0.207859
Nuclear pore: structure	1	28	0.236835
Proteolysis proteasome: ubiquitin peptidase	1	31	0.257867
mRNA functions: processing: nuclease	1	35	0.285008
Signaling: heteromeric G protein: guanylyl cyclase	1	38	0.304708
Metabolism: amino acid: synthesis	1	39	0.311153
Transmembrane transport: potassium channel	2	121	0.316294
Development: somatic	2	122	0.319683
Metabolism: short chain dehydrogenase	1	42	0.330131
mRNA functions: processing: helicase	1	47	0.360601
Proteolysis proteasome: E3: other	1	49	0.372397
Neuronal function: synaptic function: neuropeptide	2	139	0.376491
Transmembrane transport: ABC	1	51	0.383974
Transmembrane transport: other	1	51	0.383974
Signaling: heteromeric G protein: receptor	1	54	0.400939
Metabolism: lipid: sterol	1	59	0.428178
Unknown: prion domain	1	71	0.488592
Cytoskeleton: microtubule: tau tubulin kinase	1	74	0.502667
Cytoskeleton: other	1	77	0.516353
Metabolism: other	2	190	0.532153
Development: general	1	81	0.534016
Transmembrane transport: solute carrier	2	197	0.551352
Metabolism: nucleotide	1	111	0.64742
Transmembrane protein: seven transmembrane receptor: str	1	193	0.835261
Transmembrane protein: other	1	308	0.943144
Pseudogene	10	1898	0.979855

## Sheet: pals-22(jy3)
S9 Table: Detailed Wormcat Results for pals-22(jy3)
Category	RGS	AC	PValue		RGS = number of differentially expressed genes in category
Unknown: regulated by multiple stresses	492	2248	2.05e-62		AC= totally number of genes in category
Extracellular material: collagen	83	185	1.46e-28
Muscle function	44	62	1.15e-21
Cytoskeleton: microtubule: tau tubulin kinase	45	74	3.55e-20
Signaling: phosphatase: Y	40	91	1.86e-14
Major sperm protein	24	31	4.21e-13
Signaling: Y kinase	29	75	7.17e-10
Stress response: pathogen: other	31	96	6.56e-09
Cytoskeleton: other	27	77	1.46e-08
Transmembrane transport: ABC	20	51	2.43e-07
Transcription factor: NHR	51	259	2.51e-07
Signaling: phosphatase: other	28	98	2.83e-07
Proteolysis proteasome: E3: F box	73	445	5.24e-07
Extracellular material: matrix	22	67	7.52e-07
Transmembrane transport: potassium channel	30	121	1.37e-06
Metabolism: lipid: fatty acid	21	68	2.97e-06
Stress response: C-type Lectin	44	257	3.28e-05
Cytoskeleton: intermediate filament protein	8	12	6.48e-05
Lysosome: acid phosphatase	12	31	6.65e-05
Metabolism: carbohydrate	20	83	0.000101088
Metabolism: lipid: phospholipid	16	58	0.000130809
Proteolysis general: metallopeptidase	25	124	0.000179088
Signaling: MAPK	11	32	0.000307959
Proteolysis general: serine	11	34	0.00047105
Neuronal function: other	12	42	0.000672649
Unknown: prion domain	16	71	0.000887632
Development: apoptosis	15	65	0.00103091
Transmembrane protein: other	43	308	0.00176297
Stress response: signaling	4	4	0.0018759
Stress response: other	12	49	0.0020693
Signaling: other	15	71	0.00218856
Transmembrane transport: solute carrier	30	197	0.0026167
Extracellular material: galectin	8	25	0.00289915
Stress response: pathogen: saposin	6	14	0.00306453
Transmembrane transport: calcium channel	7	20	0.00350186
Cytoskeleton: actin function: binding	7	21	0.00436367
Metabolism: amino acid: breakdown	9	36	0.00642889
Transmembrane transport: amino acid	9	37	0.00745865
Metabolism: lipid: binding	13	67	0.00768331
Cytoskeleton: innexin	7	24	0.0079158
Stress response: detoxification: ugt	13	69	0.00943326
Development: somatic	19	122	0.0117152
Neuronal function: synaptic function: other	7	28	0.0154801
Proteolysis general: aspartate: cathepsin	6	22	0.0175661
Metabolism: nucleotide	17	111	0.0187198
Cytoskeleton: microtubule: RMDN	3	5	0.0187795
Signaling: MAGUK	3	5	0.0187795
Proteolysis general: carboxypeptidase	5	16	0.0190248
Stress response: heavy metal	5	16	0.0190248
Metabolism: glycolysis	8	37	0.0198504
Stress response: heat	7	30	0.0207399
Metabolism: mitochondria: citric acid cycle	6	23	0.0207461
Cytoskeleton: microtubule: tubulin	5	17	0.023101
Cytoskeleton: cadherin	4	11	0.0236989
Proteolysis general: aspartate: other	4	11	0.0236989
Trafficking: ER/Golgi: mannosidase	3	6	0.0265834
Stress response: pathogen: CUB	6	25	0.0282245
Signaling: cAMP	2	2	0.0317152
Neuronal function: synaptic function: neurotransmitter metabolism	5	19	0.0328424
Proteolysis general: cysteine: cathepsin	5	19	0.0328424
Proteolysis general: inhibitor: other	3	7	0.0358478
Stress response: pathogen: signaling	3	7	0.0358478
Signaling: lipid: phospholipase B	4	13	0.0365673
Signaling: heteromeric G protein: arrestin	6	27	0.0372869
Transmembrane transport: other	9	51	0.0383655
Metabolism: other	24	190	0.0398372
Metabolism: lipid: beta oxidation	12	78	0.04209
Stress response: oxidative	6	28	0.0424396
Proteolysis general: inhibitor: TIL domain	4	14	0.0442418
Transmembrane transport: heme	3	8	0.0465405
Neuronal function: synaptic function: neurotransmitter receptor	7	37	0.0485742
Neuronal function: synaptic function: GTPase function	2	3	0.0501944
Non-coding RNA: small RNA: argonaute	5	22	0.0516332
Transmembrane transport: TRP channel	4	15	0.0527451
Proteolysis general: inhibitor: serine	6	30	0.0540258
Metabolism: amino acid: synthesis	7	39	0.0595024
Transmembrane transport: sodium channel	6	32	0.0673461
Transmembrane transport: major facilitator	8	49	0.0681128
Cytoskeleton: integrin	2	4	0.0715231
Signaling: dual specificity	2	4	0.0715231
Proteolysis general: cysteine: other	3	10	0.0719782
Signaling: casein kinase	3	10	0.0719782
Signaling: FERM	3	10	0.0719782
Transmembrane transport: acid sensing	3	10	0.0719782
Transmembrane transport: glutamate channel	3	10	0.0719782
Signaling: TGF beta	4	17	0.0721966
Transmembrane transport: mitochondrial: solute carrier	6	34	0.0824036
Extracellular material: PGI	8	53	0.0931927
Transcription factor: ZF	8	53	0.0931927
Development: general	11	81	0.0935861
Metabolism: lipid: glycerolipid	5	27	0.0943151
Cytoskeleton: actin function: actin	4	19	0.094771
Cytoskeleton: paxillin	2	5	0.0951561
Metabolism: 1CC: methionine	2	5	0.0951561
Peroxisome: transporter	2	5	0.0951561
Signaling: heteromeric G protein: adenylyl cyclase	2	5	0.0951561
Signaling: lipid: kinase DAG	2	5	0.0951561
Transmembrane transport: aquaporin	3	12	0.102286
Chaperone: cyclophilin	5	28	0.104499
Trafficking: ER/Golgi: COP I	3	13	0.119032
Signaling: S/T kinase	9	66	0.119194
Metabolism: creatine kinase	2	6	0.120615
Signaling: calcium: other	2	6	0.120615
Transmembrane transport: anion	2	6	0.120615
Transcription: chromatin modification: demethylase	3	14	0.136702
Peroxisome: other	1	1	0.147315
Signaling: VEGF	1	1	0.147315
Stress response: pathogen: lectin	1	1	0.147315
Transmembrane transport: B12	1	1	0.147315
Metabolism: amino acid: other	2	7	0.147481
Metabolism: polyamine	2	7	0.147481
Signaling: lipid: phospholipase C	2	7	0.147481
mRNA functions: binding: KH	3	15	0.155195
Metabolism: short chain dehydrogenase	6	42	0.159025
Stress response: detoxification: CYP	10	82	0.166373
Cytoskeleton: motor protein: kinesin	3	16	0.174404
Neuronal function: synaptic function: vesicle trafficking	3	16	0.174404
Signaling: lipid: other	2	8	0.175389
Signaling: lipid: phospholipase: other	2	8	0.175389
Stress response: dauer	2	8	0.175389
Transcription: chromatin structure: histone	10	85	0.191199
Trafficking: ER/Golgi: ARF	2	9	0.204023
Transmembrane transport: ion channel	2	9	0.204023
Signaling: small GTPase: Rho/Rac	6	46	0.205798
Metabolism: lipid: transcriptional regulator	1	2	0.212619
Signaling: extracellular	1	2	0.212619
Signaling: heteromeric G protein: G beta subunit	1	2	0.212619
Stress response: pathogen: transcriptional regulator	1	2	0.212619
Transcription factor: AIRD	1	2	0.212619
Transcription factor: E2F	1	2	0.212619
Transmembrane transport: citrate	1	2	0.212619
Stress response: ER	3	18	0.214566
Metabolism: 1CC: transsulfuration	2	10	0.233106
Metabolism: mitochondria: ubiquinone	2	10	0.233106
Metabolism: molybdenum cofactor	2	10	0.233106
Signaling: hedgehog-like	10	90	0.23586
Proteolysis proteasome: E3: other	6	49	0.243689
Development: germline	3	20	0.256406
Proteolysis proteasome: E3: SCF	4	30	0.26131
Signaling: WNT	4	30	0.26131
Proteolysis general: inhibitor: peptidase inhibitor 16	2	11	0.262401
Signaling: calcium: EF hand	2	11	0.262401
Nucleic acid: binding: other	10	93	0.264335
Cytoskeleton: motor protein: other	1	3	0.272921
Proteolysis proteasome: E3: TRIM	1	3	0.272921
Stress response: pathogen: NLP	1	3	0.272921
Trafficking: vesicle targeting/fusion: SNARE	3	21	0.277727
Lysosome: other	2	12	0.291707
mRNA functions: binding: PUF	2	12	0.291707
mRNA functions: processing: other	2	12	0.291707
Transcription factor: ETS	2	12	0.291707
Signaling: SH domain	2	13	0.320849
Transmembrane transport: chloride channel	5	44	0.321021
Cytoskeleton: centrosome: other	1	4	0.328602
Extracellular material: mucin	1	4	0.328602
mRNA functions: processing: cap	1	4	0.328602
Non-coding RNA: small RNA: RNA polymerase	1	4	0.328602
Signaling: calcium: calmodulin dependent	1	4	0.328602
Signaling: lipid: phospholipase D	1	4	0.328602
Signaling: lipid: phospholipase patatin	1	4	0.328602
Signaling: PKC	1	4	0.328602
Signaling: PKD	1	4	0.328602
Signaling: small GTPase: Rab	4	34	0.331805
Metabolism: lipid: o-acyl transferase	6	56	0.33821
Transcription factor: bZIP	3	24	0.342324
Extracellular material: cuticlin	4	35	0.349646
Chaperone: other	2	14	0.34968
Metabolism: amino sugar	2	14	0.34968
Trafficking: endocytosis: other	2	14	0.34968
Transcription: other	2	14	0.34968
Non-coding RNA: small RNA: other	3	25	0.363828
Transcription factor: bHLH	4	36	0.367493
Neuronal function: development	2	15	0.378076
Transmembrane transport: lipid	2	15	0.378076
Chaperone: HSP	1	5	0.380018
Signaling: frizzled	1	5	0.380018
Signaling: hippo	1	5	0.380018
Metabolism: lipid: sterol	6	59	0.380028
Transmembrane transport: extracellular ligand gated channel	6	59	0.380028
Transmembrane protein: seven transmembrane receptor: dmsr	2	16	0.405937
Metabolism: lipid: lipase	3	27	0.40642
Signaling: small GTPase: Ras	4	39	0.420707
Ribosome: S6 kinase	1	6	0.427495
Signaling: FGF	1	6	0.427495
Signaling: rhomboid	1	6	0.427495
Stress response: pathogen: ASABF	1	6	0.427495
Trafficking: vesicle targeting/fusion: other	1	6	0.427495
Transmembrane transport: ammonium	1	6	0.427495
DNA: nuclease	2	17	0.433176
Protein modification: lipidation	2	17	0.433176
Stress response: GST	5	52	0.444947
Cell cycle: chromosome dynamics: SMC	1	7	0.471335
mRNA functions: processing: hnRNP	1	7	0.471335
Signaling: phosphatase: dual specificity	1	7	0.471335
Transmembrane protein: seven transmembrane receptor: srr	1	7	0.471335
Transmembrane transport: GABA	1	7	0.471335
Extracellular material: secreted protein	4	43	0.489732
Metabolism: lipid: sphingolipid	4	43	0.489732
Proteolysis general: other	6	68	0.503967
Metabolism: glutathione	2	20	0.510553
Cilia: IFT-motor	1	8	0.511817
Signaling: lipid: kinase inositol	1	8	0.511817
Trafficking: exocyst	1	8	0.511817
Transcription: chromatin structure: HMG protein	1	8	0.511817
Transmembrane transport: ion	1	8	0.511817
Transmembrane transport: nucleotide gated channel	1	8	0.511817
Peroxisome: biogenesis	1	9	0.549198
Signaling: AMPK	1	9	0.549198
Signaling: heteromeric G protein: G alpha subunit	2	22	0.558124
Cell cycle: meiotic/mitotic spindle	2	23	0.580638
mRNA functions: processing: polyadenylation	2	23	0.580638
mRNA functions: binding: RBM	3	36	0.582654
Transmembrane transport: sugar	1	10	0.583715
Proteolysis general: lysozyme	1	11	0.615589
Proteolysis proteasome: NEDD	1	11	0.615589
Transcription factor: GATA	1	11	0.615589
Proteolysis proteasome: 19S	2	26	0.643036
Cytoskeleton: microtubule: binding	1	12	0.645021
Metabolism: 1CC: folate	1	12	0.645021
Metabolism: mitochondria: transporter	1	12	0.645021
Proteolysis general: cysteine: calpain	1	12	0.645021
Signaling: heteromeric G protein: receptor	4	54	0.657573
Metabolism: lipid: other	2	27	0.662134
Proteolysis proteasome: E3: RING finger	5	68	0.665917
Signaling: calcium: calmodulin	1	13	0.672199
Cilia: IFT-B	1	14	0.697295
Metabolism: mitochondria: complex III	1	14	0.697295
Trafficking: other	1	14	0.697295
Transcription factor: forkhead	1	14	0.697295
Cytoskeleton: claudin	1	15	0.72047
Signaling: lipid: phosphatase	1	15	0.72047
Stress response: thioredoxin	1	15	0.72047
Proteolysis proteasome: ubiquitin peptidase	2	31	0.730366
Ribosome: EIF	4	60	0.731706
Cytoskeleton: microtubule: tubulin modification	1	16	0.741869
Transcription factor: other	2	33	0.759857
Metabolism: mitochondria: translocase	1	18	0.779878
Signaling: lipid: phospholipase A	1	19	0.796728
Signaling: small GTPase: other	2	36	0.798828
Transmembrane transport: nicotinic acid receptor	1	20	0.812288
Protein modification: carbohydrate	8	127	0.819028
Signaling: heteromeric G protein: guanylyl cyclase	2	38	0.821588
Metabolism: mitochondria: complex V	1	21	0.826656
Transcription factor: T box	1	21	0.826656
Cytoskeleton: motor protein: dynein	1	22	0.839924
Lysosome: Vacuolar ATPase	1	22	0.839924
Signaling: heteromeric G protein: other	1	22	0.839924
Cell cycle: chromosome dynamics: meiotic functions	1	23	0.852176
Proteolysis proteasome: other	1	23	0.852176
Protein modification: methyltransferase	4	75	0.863365
Cell cycle: kinase	1	24	0.86349
Transcription: general machinery: RNA Pol II: TFIID	1	24	0.86349
Transmembrane protein: ER	1	24	0.86349
Cell cycle: other	1	26	0.883586
Chaperone: DnaJ domain	1	31	0.921814
Unknown	447	5830	0.933888
Neuronal function: synaptic function: neuropeptide	7	139	0.935728
mRNA functions: processing: nuclease	1	35	0.943135
Metabolism: insulin	1	40	0.961804
DNA: replication	2	69	0.97585
Transcription factor: homeodomain	3	97	0.984888
Nucleic acid: binding: zinc finger	5	136	0.985491
Metabolism: mitochondria: other	1	56	0.989306
Transmembrane protein: seven transmembrane receptor: sri	1	59	0.991576
Ribosome: subunit	2	92	0.995048
DNA: repair	1	67	0.995542
Transmembrane protein: seven transmembrane receptor: other	3	153	0.999604
Transmembrane protein: seven transmembrane receptor: str	1	193	1
Pseudogene	20	1898	1
