# Supplementary material for: The purine nucleoside phosphorylase pnp-1 regulates epithelial cell resistance to infection in C. elegans
Source: PLoS Pathog. 2021 Apr 20;17(4):e1009350. doi: 10.1371/journal.ppat.1009350 (PMC8087013; doi:10.1371/journal.ppat.1009350)
Supplement: S10 Table — (XLSX) [file ppat.1009350.s019.xlsx]

## Sheet: pnp-1(jy90) vs PA14 4hrs
S10 Table. Detailed list of overlaps of upregulated genes in pnp-1 mutants and those upregulated by PA14 infection, in pmk-1 mutants or in sek-1 mutants
pnp-1(jy90) UP	P_aeruginosa_4h_up	Common to both
this paper	Troemel et al. 2006	Gene stable ID	Gene name
WBGene00007659	WBGene00015476	WBGene00000841	cul-6
WBGene00044708	WBGene00016004	WBGene00000973	dhs-9
WBGene00009169	WBGene00007875	WBGene00001158	ech-9
WBGene00050959	WBGene00015362	WBGene00006467	magu-2
WBGene00009166	WBGene00004210	WBGene00007506	C10C5.2
WBGene00009168	WBGene00009957	WBGene00007717	C25D7.5
WBGene00195165	WBGene00020760	WBGene00007875	dod-24
WBGene00008067	WBGene00013559	WBGene00008584	irg-4
WBGene00022476	WBGene00007717	WBGene00008831	F14H3.12
WBGene00012091	WBGene00012661	WBGene00009397	clec-66
WBGene00015834	WBGene00007228	WBGene00009430	F35E12.6
WBGene00219309	WBGene00014136	WBGene00009431	dct-17
WBGene00008267	WBGene00014135	WBGene00009488	oac-20
WBGene00007656	WBGene00018450	WBGene00010123	F55G11.2
WBGene00015225	WBGene00017726	WBGene00010125	dod-22
WBGene00194646	WBGene00018451	WBGene00010128	F55G11.8
WBGene00007134	WBGene00012449	WBGene00010659	K08D8.5
WBGene00045401	WBGene00018449	WBGene00010752	K10G4.3
WBGene00007660	WBGene00012451	WBGene00010822	M01G12.9
WBGene00008301	WBGene00012450	WBGene00010998	R03G8.3
WBGene00018345	WBGene00019404	WBGene00011090	R07B7.6
WBGene00138721	WBGene00021580	WBGene00012583	clec-4
WBGene00007655	WBGene00011672	WBGene00012910	Y46G5A.20
WBGene00044237	WBGene00021520	WBGene00015216	valv-1
WBGene00023483	WBGene00007414	WBGene00015455	C04G6.5
WBGene00015602	WBGene00021519	WBGene00015932	C17H12.6
WBGene00194645	WBGene00011894	WBGene00015933	C17H12.8
WBGene00020357	WBGene00018184	WBGene00016004	C18H9.6
WBGene00021081	WBGene00007919	WBGene00016218	pals-23
WBGene00008269	WBGene00018760	WBGene00016424	C34H4.1
WBGene00044787	WBGene00021518	WBGene00016425	C34H4.2
WBGene00007661	WBGene00013594	WBGene00016769	C49C8.5
WBGene00009061	WBGene00021582	WBGene00016845	C50F7.5
WBGene00008069	WBGene00010998	WBGene00016912	clec-86
WBGene00012400	WBGene00021585	WBGene00018646	mul-1
WBGene00015227	WBGene00001770	WBGene00018647	F49F1.7
WBGene00020227	WBGene00007811	WBGene00018731	F53A9.8
WBGene00044416	WBGene00044073	WBGene00018971	clec-67
WBGene00086560	WBGene00022379	WBGene00019404	K05B2.4
WBGene00013294	WBGene00012783	WBGene00019619	asp-14
WBGene00194951	WBGene00016425	WBGene00019660	K11H12.4
WBGene00013634	WBGene00016424	WBGene00019779	endu-2
WBGene00008302	WBGene00017226	WBGene00020774	T24E12.5
WBGene00022550	WBGene00000861	WBGene00021464	ugt-31
WBGene00235133	WBGene00008564	WBGene00021518	hpo-6
WBGene00012726	WBGene00019022	WBGene00044073	tag-244
WBGene00015829	WBGene00000556
WBGene00017214	WBGene00011321
WBGene00008873	WBGene00022736
WBGene00045393	WBGene00014836
WBGene00044212	WBGene00000558
WBGene00007131	WBGene00020740
WBGene00007657	WBGene00012970
WBGene00007132	WBGene00016379
WBGene00022375	WBGene00017582
WBGene00009170	WBGene00010977
WBGene00012910	WBGene00010755
WBGene00021179	WBGene00021709
WBGene00020364	WBGene00008477
WBGene00009908	WBGene00004052
WBGene00010821	WBGene00016788
WBGene00194902	WBGene00020578
WBGene00008068	WBGene00011737
WBGene00044663	WBGene00020579
WBGene00007662	WBGene00000373
WBGene00022545	WBGene00008199
WBGene00015224	WBGene00010470
WBGene00011539	WBGene00007866
WBGene00086568	WBGene00019599
WBGene00004149	WBGene00009973
WBGene00020774	WBGene00010752
WBGene00018353	WBGene00007864
WBGene00012399	WBGene00009914
WBGene00202499	WBGene00008988
WBGene00015223	WBGene00007867
WBGene00016281	WBGene00001786
WBGene00045415	WBGene00009971
WBGene00013637	WBGene00007716
WBGene00009077	WBGene00008726
WBGene00044206	WBGene00000512
WBGene00015226	WBGene00017308
WBGene00007654	WBGene00015859
WBGene00022547	WBGene00013197
WBGene00045411	WBGene00006649
WBGene00022546	WBGene00017199
WBGene00015455	WBGene00008234
WBGene00010004	WBGene00002274
WBGene00020080	WBGene00010899
WBGene00007658	WBGene00015048
WBGene00012398	WBGene00001817
WBGene00019699	WBGene00003618
WBGene00008858	WBGene00011445
WBGene00009429	WBGene00003092
WBGene00015828	WBGene00001754
WBGene00015537	WBGene00006418
WBGene00004811	WBGene00018939
WBGene00012381	WBGene00008229
WBGene00021404	WBGene00015057
WBGene00020326	WBGene00001523
WBGene00012822	WBGene00008602
WBGene00004810	WBGene00017678
WBGene00009431	WBGene00011727
WBGene00018643	WBGene00003999
WBGene00009839	WBGene00015044
WBGene00022548	WBGene00012190
WBGene00018614	WBGene00007362
WBGene00011979	WBGene00006627
WBGene00010125	WBGene00013541
WBGene00015933	WBGene00019619
WBGene00045457	WBGene00044469
WBGene00050899	WBGene00019967
WBGene00015932	WBGene00007689
WBGene00001158	WBGene00019564
WBGene00022572	WBGene00016735
WBGene00008584	WBGene00021796
WBGene00018971	WBGene00010328
WBGene00010752	WBGene00018874
WBGene00019421	WBGene00019660
WBGene00045416	WBGene00007506
WBGene00008352	WBGene00017060
WBGene00020457	WBGene00013906
WBGene00022562	WBGene00021491
WBGene00022870	WBGene00019284
WBGene00018354	WBGene00021590
WBGene00009898	WBGene00009756
WBGene00019590	WBGene00012961
WBGene00043981	WBGene00018707
WBGene00021581	WBGene00015574
WBGene00018647	WBGene00008584
WBGene00016555	WBGene00007366
WBGene00020358	WBGene00016218
WBGene00006718	WBGene00007365
WBGene00009835	WBGene00007932
WBGene00012323	WBGene00019547
WBGene00019057	WBGene00016845
WBGene00007297	WBGene00021876
WBGene00012058	WBGene00012910
WBGene00194713	WBGene00002094
WBGene00045475	WBGene00018562
WBGene00013847	WBGene00009804
WBGene00022549	WBGene00003402
WBGene00002055	WBGene00015455
WBGene00010659	WBGene00014063
WBGene00000841	WBGene00021500
WBGene00004809	WBGene00008019
WBGene00009518	WBGene00008633
WBGene00016190	WBGene00020774
WBGene00016845	WBGene00022386
WBGene00015100	WBGene00015947
WBGene00019660	WBGene00001761
WBGene00194717	WBGene00008495
WBGene00018646	WBGene00000298
WBGene00018731	WBGene00010123
WBGene00010123	WBGene00018645
WBGene00016912	WBGene00005657
WBGene00043062	WBGene00013080
WBGene00016763	WBGene00008309
WBGene00018346	WBGene00018646
WBGene00008709	WBGene00014771
WBGene00010128	WBGene00018647
WBGene00009840	WBGene00008493
WBGene00021193	WBGene00016783
WBGene00016717	WBGene00008296
WBGene00018384	WBGene00007833
WBGene00019579	WBGene00008486
WBGene00010545	WBGene00013090
WBGene00022497	WBGene00010126
WBGene00007393	WBGene00008167
WBGene00020449	WBGene00015198
WBGene00009430	WBGene00015216
WBGene00016769	WBGene00010125
WBGene00019973	WBGene00010128
WBGene00019183	WBGene00002058
WBGene00010124	WBGene00021818
WBGene00011207	WBGene00009724
WBGene00019744	WBGene00000841
WBGene00022382	WBGene00017048
WBGene00007133	WBGene00008678
WBGene00007153	WBGene00010750
WBGene00019058	WBGene00010749
WBGene00009595	WBGene00019645
WBGene00006986	WBGene00009226
WBGene00021233	WBGene00019644
WBGene00012583	WBGene00007599
WBGene00020451	WBGene00010063
WBGene00219216	WBGene00001591
WBGene00016191	WBGene00008850
WBGene00012525	WBGene00007440
WBGene00008492	WBGene00001391
WBGene00018921	WBGene00009397
WBGene00021339	WBGene00008519
WBGene00007392	WBGene00016785
WBGene00007875	WBGene00018724
WBGene00019779	WBGene00011850
WBGene00015382	WBGene00012462
WBGene00002021	WBGene00019215
WBGene00013562	WBGene00017467
WBGene00000391	WBGene00003653
WBGene00009394	WBGene00018725
WBGene00018910	WBGene00004001
WBGene00010850	WBGene00018731
WBGene00007506	WBGene00021635
WBGene00021518	WBGene00004000
WBGene00002188	WBGene00018729
WBGene00016719	WBGene00000991
WBGene00013364	WBGene00000522
WBGene00020359	WBGene00015823
WBGene00021224	WBGene00004196
WBGene00003091	WBGene00010745
WBGene00008900	WBGene00010746
WBGene00019917	WBGene00019411
WBGene00022644	WBGene00010747
WBGene00044672	WBGene00016147
WBGene00009393	WBGene00021464
WBGene00019404	WBGene00014000
WBGene00016217	WBGene00016119
WBGene00271744	WBGene00012583
WBGene00185118	WBGene00017667
WBGene00010822	WBGene00001158
WBGene00008099	WBGene00001157
WBGene00009943	WBGene00019232
WBGene00021256	WBGene00019738
WBGene00015216	WBGene00008392
WBGene00009488	WBGene00019605
WBGene00011190	WBGene00016577
WBGene00022673	WBGene00011330
WBGene00022028	WBGene00012518
WBGene00022873	WBGene00012013
WBGene00011486	WBGene00012101
WBGene00007694	WBGene00021979
WBGene00022337	WBGene00021977
WBGene00019589	WBGene00021978
WBGene00017093	WBGene00021253
WBGene00019592	WBGene00009428
WBGene00007717	WBGene00000412
WBGene00022346	WBGene00009430
WBGene00044527	WBGene00009431
WBGene00044073	WBGene00007807
WBGene00019444	WBGene00007097
WBGene00009397	WBGene00022330
WBGene00004093	WBGene00009432
WBGene00016424	WBGene00010659
WBGene00007336	WBGene00019145
WBGene00021872	WBGene00009433
WBGene00004509	WBGene00010660
WBGene00017592	WBGene00008944
WBGene00003097	WBGene00019146
WBGene00018195	WBGene00010658
WBGene00018807	WBGene00006628
WBGene00022645	WBGene00020015
WBGene00021336	WBGene00003766
WBGene00016219	WBGene00000783
WBGene00017445	WBGene00001753
WBGene00000088	WBGene00011494
WBGene00010998	WBGene00008831
WBGene00044457	WBGene00021503
WBGene00045397	WBGene00007130
WBGene00043702	WBGene00016912
WBGene00015756	WBGene00006467
WBGene00006467	WBGene00011090
WBGene00016425	WBGene00200147
WBGene00020455	WBGene00008748
WBGene00016340	WBGene00013898
WBGene00010086	WBGene00016417
WBGene00019593	WBGene00013901
WBGene00044570	WBGene00013284
WBGene00004172	WBGene00007726
WBGene00016004	WBGene00021167
WBGene00015110	WBGene00015932
WBGene00016218	WBGene00015933
WBGene00003090	WBGene00011522
WBGene00002054	WBGene00009165
WBGene00018670	WBGene00003561
WBGene00001250	WBGene00021262
WBGene00008831	WBGene00012554
WBGene00006533	WBGene00009221
WBGene00000541	WBGene00020810
WBGene00002057	WBGene00009490
WBGene00017571	WBGene00008425
WBGene00017041	WBGene00009488
WBGene00009981	WBGene00001888
WBGene00021464	WBGene00019260
WBGene00010605	WBGene00008886
WBGene00045052	WBGene00001900
WBGene00018101	WBGene00015400
WBGene00015403	WBGene00005868
WBGene00015333	WBGene00009093
WBGene00044468	WBGene00017764
WBGene00017327	WBGene00001884
WBGene00008547	WBGene00019779
WBGene00010050	WBGene00016769
WBGene00000218	WBGene00003702
WBGene00019730	WBGene00003605
WBGene00012782	WBGene00017484
WBGene00019619	WBGene00019273
WBGene00021879	WBGene00010822
WBGene00020662	WBGene00021018
WBGene00009396	WBGene00022891
WBGene00044696	WBGene00010019
WBGene00021556	WBGene00012923
WBGene00000973	WBGene00018970
WBGene00011090	WBGene00008922
WBGene00018669	WBGene00018971
WBGene00020456	WBGene00014173
WBGene00019847	WBGene00022326
WBGene00020981	WBGene00000973
WBGene00000219	WBGene00016350
WBGene00016450	WBGene00000981
WBGene00018138	WBGene00022196
WBGene00016594	WBGene00017640
WBGene00021048
WBGene00022178
WBGene00016144
WBGene00016027
WBGene00019957
WBGene00002273
WBGene00009662
WBGene00013931
WBGene00014252
WBGene00003868
WBGene00014253
WBGene00006609
WBGene00010049
WBGene00010041
WBGene00011182
WBGene00011580

## Sheet: pnp-1(jy121) vs PA14 4hrs
S10 Table. Detailed list of overlaps of upregulated genes in pnp-1 mutants and those upregulated by PA14 infection, in pmk-1 mutants or in sek-1 mutants
pnp-1(jy121) UP	P_aeruginosa_4h_up	Common to both
this paper	Troemel et al. 2006	Gene stable ID	Gene name
WBGene00007659	WBGene00015476	WBGene00000841	cul-6
WBGene00044708	WBGene00016004	WBGene00000973	dhs-9
WBGene00009166	WBGene00007875	WBGene00001158	ech-9
WBGene00050959	WBGene00015362	WBGene00006467	magu-2
WBGene00195165	WBGene00004210	WBGene00007867	C32H11.4
WBGene00009169	WBGene00009957	WBGene00007875	dod-24
WBGene00009168	WBGene00020760	WBGene00008584	irg-4
WBGene00008067	WBGene00013559	WBGene00008831	F14H3.12
WBGene00012091	WBGene00007717	WBGene00009397	clec-66
WBGene00022476	WBGene00012661	WBGene00009430	F35E12.6
WBGene00007656	WBGene00007228	WBGene00009431	dct-17
WBGene00008267	WBGene00014136	WBGene00010123	F55G11.2
WBGene00015834	WBGene00014135	WBGene00010125	dod-22
WBGene00015225	WBGene00018450	WBGene00010128	F55G11.8
WBGene00219309	WBGene00017726	WBGene00010659	K08D8.5
WBGene00045401	WBGene00018451	WBGene00010752	K10G4.3
WBGene00007655	WBGene00012449	WBGene00010822	M01G12.9
WBGene00008301	WBGene00018449	WBGene00010998	R03G8.3
WBGene00007134	WBGene00012451	WBGene00012910	Y46G5A.20
WBGene00194646	WBGene00012450	WBGene00015455	C04G6.5
WBGene00138721	WBGene00019404	WBGene00015932	C17H12.6
WBGene00007660	WBGene00021580	WBGene00015933	C17H12.8
WBGene00018345	WBGene00011672	WBGene00016004	C18H9.6
WBGene00021081	WBGene00021520	WBGene00016425	C34H4.2
WBGene00015602	WBGene00007414	WBGene00016769	C49C8.5
WBGene00020357	WBGene00021519	WBGene00016912	clec-86
WBGene00044237	WBGene00011894	WBGene00018646	mul-1
WBGene00044787	WBGene00018184	WBGene00018647	F49F1.7
WBGene00023483	WBGene00007919	WBGene00018731	F53A9.8
WBGene00009061	WBGene00018760	WBGene00018971	clec-67
WBGene00194645	WBGene00021518	WBGene00019619	asp-14
WBGene00007661	WBGene00013594	WBGene00019660	K11H12.4
WBGene00015227	WBGene00021582	WBGene00019779	endu-2
WBGene00020227	WBGene00010998	WBGene00020774	T24E12.5
WBGene00008069	WBGene00021585	WBGene00021518	hpo-6
WBGene00012400	WBGene00001770
WBGene00008269	WBGene00007811
WBGene00013294	WBGene00044073
WBGene00086560	WBGene00022379
WBGene00044416	WBGene00012783
WBGene00013634	WBGene00016425
WBGene00008302	WBGene00016424
WBGene00022550	WBGene00017226
WBGene00235133	WBGene00000861
WBGene00017214	WBGene00008564
WBGene00015829	WBGene00019022
WBGene00012726	WBGene00000556
WBGene00008873	WBGene00011321
WBGene00007132	WBGene00022736
WBGene00045393	WBGene00014836
WBGene00007131	WBGene00000558
WBGene00044212	WBGene00020740
WBGene00022375	WBGene00012970
WBGene00012910	WBGene00016379
WBGene00021179	WBGene00017582
WBGene00007657	WBGene00010977
WBGene00020364	WBGene00010755
WBGene00009908	WBGene00021709
WBGene00022545	WBGene00008477
WBGene00044663	WBGene00004052
WBGene00010821	WBGene00016788
WBGene00194902	WBGene00020578
WBGene00009170	WBGene00011737
WBGene00011539	WBGene00020579
WBGene00008068	WBGene00000373
WBGene00015224	WBGene00008199
WBGene00007662	WBGene00010470
WBGene00086568	WBGene00007866
WBGene00018353	WBGene00019599
WBGene00020774	WBGene00009973
WBGene00004149	WBGene00010752
WBGene00045415	WBGene00007864
WBGene00015223	WBGene00009914
WBGene00012399	WBGene00008988
WBGene00016281	WBGene00007867
WBGene00009077	WBGene00001786
WBGene00235271	WBGene00009971
WBGene00022546	WBGene00007716
WBGene00044206	WBGene00008726
WBGene00012398	WBGene00000512
WBGene00015226	WBGene00017308
WBGene00022547	WBGene00015859
WBGene00007654	WBGene00013197
WBGene00045411	WBGene00006649
WBGene00020080	WBGene00017199
WBGene00015455	WBGene00008234
WBGene00009429	WBGene00002274
WBGene00007658	WBGene00010899
WBGene00019699	WBGene00015048
WBGene00008858	WBGene00001817
WBGene00012381	WBGene00003618
WBGene00015828	WBGene00011445
WBGene00015537	WBGene00003092
WBGene00020326	WBGene00001754
WBGene00021404	WBGene00006418
WBGene00022548	WBGene00018939
WBGene00009431	WBGene00008229
WBGene00004810	WBGene00015057
WBGene00018643	WBGene00001523
WBGene00009839	WBGene00008602
WBGene00018614	WBGene00017678
WBGene00050899	WBGene00011727
WBGene00010125	WBGene00003999
WBGene00015933	WBGene00015044
WBGene00011979	WBGene00012190
WBGene00010752	WBGene00007362
WBGene00008584	WBGene00006627
WBGene00001158	WBGene00013541
WBGene00008352	WBGene00019619
WBGene00021581	WBGene00044469
WBGene00018971	WBGene00019967
WBGene00015932	WBGene00007689
WBGene00020457	WBGene00019564
WBGene00018354	WBGene00016735
WBGene00022562	WBGene00021796
WBGene00019590	WBGene00010328
WBGene00022870	WBGene00018874
WBGene00022572	WBGene00019660
WBGene00009898	WBGene00007506
WBGene00016555	WBGene00017060
WBGene00045416	WBGene00013906
WBGene00006718	WBGene00021491
WBGene00020358	WBGene00019284
WBGene00009835	WBGene00021590
WBGene00007297	WBGene00009756
WBGene00012058	WBGene00012961
WBGene00019057	WBGene00018707
WBGene00018647	WBGene00015574
WBGene00010659	WBGene00008584
WBGene00045475	WBGene00007366
WBGene00022549	WBGene00016218
WBGene00002055	WBGene00007365
WBGene00012323	WBGene00007932
WBGene00016190	WBGene00019547
WBGene00015100	WBGene00016845
WBGene00000841	WBGene00021876
WBGene00010123	WBGene00012910
WBGene00018346	WBGene00002094
WBGene00194717	WBGene00018562
WBGene00004809	WBGene00009804
WBGene00016763	WBGene00003402
WBGene00019183	WBGene00015455
WBGene00009518	WBGene00014063
WBGene00010124	WBGene00021500
WBGene00021193	WBGene00008019
WBGene00019660	WBGene00008633
WBGene00020449	WBGene00020774
WBGene00016717	WBGene00022386
WBGene00009840	WBGene00015947
WBGene00018731	WBGene00001761
WBGene00010128	WBGene00008495
WBGene00009430	WBGene00000298
WBGene00021233	WBGene00010123
WBGene00010545	WBGene00018645
WBGene00016912	WBGene00005657
WBGene00016769	WBGene00013080
WBGene00022497	WBGene00008309
WBGene00018646	WBGene00018646
WBGene00043062	WBGene00014771
WBGene00018384	WBGene00018647
WBGene00011207	WBGene00008493
WBGene00007133	WBGene00016783
WBGene00006986	WBGene00008296
WBGene00012525	WBGene00007833
WBGene00007393	WBGene00008486
WBGene00013562	WBGene00013090
WBGene00019058	WBGene00010126
WBGene00007875	WBGene00008167
WBGene00018921	WBGene00015198
WBGene00019579	WBGene00015216
WBGene00010850	WBGene00010125
WBGene00007153	WBGene00010128
WBGene00018910	WBGene00002058
WBGene00015759	WBGene00021818
WBGene00019779	WBGene00009724
WBGene00019973	WBGene00000841
WBGene00010209	WBGene00017048
WBGene00021339	WBGene00008678
WBGene00021224	WBGene00010750
WBGene00219216	WBGene00010749
WBGene00271744	WBGene00019645
WBGene00012633	WBGene00009226
WBGene00010212	WBGene00019644
WBGene00016191	WBGene00007599
WBGene00019592	WBGene00010063
WBGene00018195	WBGene00001591
WBGene00009394	WBGene00008850
WBGene00009595	WBGene00007440
WBGene00020451	WBGene00001391
WBGene00007867	WBGene00009397
WBGene00020359	WBGene00008519
WBGene00021256	WBGene00016785
WBGene00019917	WBGene00018724
WBGene00016719	WBGene00011850
WBGene00017092	WBGene00012462
WBGene00019744	WBGene00019215
WBGene00015382	WBGene00017467
WBGene00021518	WBGene00003653
WBGene00002188	WBGene00018725
WBGene00009393	WBGene00004001
WBGene00003091	WBGene00018731
WBGene00022382	WBGene00021635
WBGene00008900	WBGene00004000
WBGene00019589	WBGene00018729
WBGene00007392	WBGene00000991
WBGene00000391	WBGene00000522
WBGene00009943	WBGene00015823
WBGene00022644	WBGene00004196
WBGene00019444	WBGene00010745
WBGene00022673	WBGene00010746
WBGene00007694	WBGene00019411
WBGene00008099	WBGene00010747
WBGene00004093	WBGene00016147
WBGene00013826	WBGene00021464
WBGene00006212	WBGene00014000
WBGene00010822	WBGene00016119
WBGene00018807	WBGene00012583
WBGene00019593	WBGene00017667
WBGene00009397	WBGene00001158
WBGene00003096	WBGene00001157
WBGene00022873	WBGene00019232
WBGene00044527	WBGene00019738
WBGene00185118	WBGene00008392
WBGene00018237	WBGene00019605
WBGene00017093	WBGene00016577
WBGene00003097	WBGene00011330
WBGene00022569	WBGene00012518
WBGene00015756	WBGene00012013
WBGene00022346	WBGene00012101
WBGene00010998	WBGene00021979
WBGene00004509	WBGene00021977
WBGene00017592	WBGene00021978
WBGene00021872	WBGene00021253
WBGene00000088	WBGene00009428
WBGene00044514	WBGene00000412
WBGene00017445	WBGene00009430
WBGene00044457	WBGene00009431
WBGene00015110	WBGene00007807
WBGene00006467	WBGene00007097
WBGene00021886	WBGene00022330
WBGene00016757	WBGene00009432
WBGene00016004	WBGene00010659
WBGene00018669	WBGene00019145
WBGene00007336	WBGene00009433
WBGene00017571	WBGene00010660
WBGene00021895	WBGene00008944
WBGene00021671	WBGene00019146
WBGene00020701	WBGene00010658
WBGene00002054	WBGene00006628
WBGene00003090	WBGene00020015
WBGene00045397	WBGene00003766
WBGene00009981	WBGene00000783
WBGene00008831	WBGene00001753
WBGene00001250	WBGene00011494
WBGene00016425	WBGene00008831
WBGene00015333	WBGene00021503
WBGene00008547	WBGene00007130
WBGene00002057	WBGene00016912
WBGene00019189	WBGene00006467
WBGene00010657	WBGene00011090
WBGene00019730	WBGene00200147
WBGene00016048	WBGene00008748
WBGene00010605	WBGene00013898
WBGene00009396	WBGene00016417
WBGene00010086	WBGene00013901
WBGene00012782	WBGene00013284
WBGene00000218	WBGene00007726
WBGene00019619	WBGene00021167
WBGene00020662	WBGene00015932
WBGene00018138	WBGene00015933
WBGene00000219	WBGene00011522
WBGene00003978	WBGene00009165
WBGene00020311	WBGene00003561
WBGene00006896	WBGene00021262
WBGene00000022	WBGene00012554
WBGene00022178	WBGene00009221
WBGene00000973	WBGene00020810
WBGene00021322	WBGene00009490
WBGene00016027	WBGene00008425
WBGene00044696	WBGene00009488
WBGene00019957	WBGene00001888
WBGene00016144	WBGene00019260
WBGene00021048	WBGene00008886
WBGene00000415	WBGene00001900
WBGene00017892	WBGene00015400
WBGene00003868	WBGene00005868
WBGene00014252	WBGene00009093
WBGene00010049	WBGene00017764
WBGene00004314	WBGene00001884
WBGene00012555	WBGene00019779
WBGene00010280	WBGene00016769
WBGene00015280	WBGene00003702
WBGene00011182	WBGene00003605
WBGene00011580	WBGene00017484
	WBGene00019273
	WBGene00010822
	WBGene00021018
	WBGene00022891
	WBGene00010019
	WBGene00012923
	WBGene00018970
	WBGene00008922
	WBGene00018971
	WBGene00014173
	WBGene00022326
	WBGene00000973
	WBGene00016350
	WBGene00000981
	WBGene00022196
	WBGene00017640

## Sheet: pnp-1(jy90) vs pmk-1(km25)
S10 Table. Detailed list of overlaps of upregulated genes in pnp-1 mutants and those upregulated by PA14 infection, in pmk-1 mutants or in sek-1 mutants
pnp-1(jy90) UP	pmk1_up	Common to both
this paper	Troemel et al. 2006	Gene stable ID	Gene name
WBGene00007659	WBGene00003099	WBGene00003091	lys-2
WBGene00044708	WBGene00008495	WBGene00007875	dod-24
WBGene00009169	WBGene00007875	WBGene00008492	F01D5.1
WBGene00050959	WBGene00009429	WBGene00008584	irg-4
WBGene00009166	WBGene00015362	WBGene00009429	irg-5
WBGene00009168	WBGene00016521	WBGene00010050	F54D5.4
WBGene00195165	WBGene00008494	WBGene00010124	F55G11.4
WBGene00008067	WBGene00010124	WBGene00010128	F55G11.8
WBGene00022476	WBGene00008493	WBGene00010659	K08D8.5
WBGene00012091	WBGene00008492	WBGene00011979	T24B8.5
WBGene00015834	WBGene00007807	WBGene00015933	C17H12.8
WBGene00219309	WBGene00008486	WBGene00017041	D2007.1
WBGene00008267	WBGene00021290	WBGene00018971	clec-67
WBGene00007656	WBGene00003736	WBGene00019619	asp-14
WBGene00015225	WBGene00007369	WBGene00021464	ugt-31
WBGene00194646	WBGene00009432	WBGene00021518	hpo-6
WBGene00007134	WBGene00010659	WBGene00021872	clec-85
WBGene00045401	WBGene00010128	WBGene00022644	dod-19
WBGene00007660	WBGene00016052	WBGene00022645	ZK6.11
WBGene00008301	WBGene00003766
WBGene00018345	WBGene00003091
WBGene00138721	WBGene00003769
WBGene00007655	WBGene00003767
WBGene00044237	WBGene00006418
WBGene00023483	WBGene00003530
WBGene00015602	WBGene00011725
WBGene00194645	WBGene00021518
WBGene00020357	WBGene00020889
WBGene00021081	WBGene00019619
WBGene00008269	WBGene00007460
WBGene00044787	WBGene00016342
WBGene00007661	WBGene00007598
WBGene00009061	WBGene00007260
WBGene00008069	WBGene00013899
WBGene00012400	WBGene00002088
WBGene00015227	WBGene00019311
WBGene00020227	WBGene00015933
WBGene00044416	WBGene00020156
WBGene00086560	WBGene00019215
WBGene00013294	WBGene00001387
WBGene00194951	WBGene00010050
WBGene00013634	WBGene00012874
WBGene00008302	WBGene00015759
WBGene00022550	WBGene00007954
WBGene00235133	WBGene00022644
WBGene00012726	WBGene00010185
WBGene00015829	WBGene00022645
WBGene00017214	WBGene00015660
WBGene00008873	WBGene00019090
WBGene00045393	WBGene00000555
WBGene00044212	WBGene00003528
WBGene00007131	WBGene00012886
WBGene00007657	WBGene00020360
WBGene00007132	WBGene00017694
WBGene00022375	WBGene00011177
WBGene00009170	WBGene00010613
WBGene00012910	WBGene00008584
WBGene00021179	WBGene00020653
WBGene00020364	WBGene00008960
WBGene00009908	WBGene00021464
WBGene00010821	WBGene00003957
WBGene00194902	WBGene00012778
WBGene00008068	WBGene00019738
WBGene00044663	WBGene00008113
WBGene00007662	WBGene00021448
WBGene00022545	WBGene00017485
WBGene00015224	WBGene00005279
WBGene00011539	WBGene00005399
WBGene00086568	WBGene00012535
WBGene00004149	WBGene00019041
WBGene00020774	WBGene00017041
WBGene00018353	WBGene00019388
WBGene00012399	WBGene00021872
WBGene00202499	WBGene00018713
WBGene00015223	WBGene00019327
WBGene00016281	WBGene00018970
WBGene00045415	WBGene00009585
WBGene00013637	WBGene00011979
WBGene00009077	WBGene00018971
WBGene00044206	WBGene00021979
WBGene00015226	WBGene00017756
WBGene00007654	WBGene00001104
WBGene00022547	WBGene00012846
WBGene00045411	WBGene00022311
WBGene00022546	WBGene00018268
WBGene00015455	WBGene00001761
WBGene00010004
WBGene00020080
WBGene00007658
WBGene00012398
WBGene00019699
WBGene00008858
WBGene00009429
WBGene00015828
WBGene00015537
WBGene00004811
WBGene00012381
WBGene00021404
WBGene00020326
WBGene00012822
WBGene00004810
WBGene00009431
WBGene00018643
WBGene00009839
WBGene00022548
WBGene00018614
WBGene00011979
WBGene00010125
WBGene00015933
WBGene00045457
WBGene00050899
WBGene00015932
WBGene00001158
WBGene00022572
WBGene00008584
WBGene00018971
WBGene00010752
WBGene00019421
WBGene00045416
WBGene00008352
WBGene00020457
WBGene00022562
WBGene00022870
WBGene00018354
WBGene00009898
WBGene00019590
WBGene00043981
WBGene00021581
WBGene00018647
WBGene00016555
WBGene00020358
WBGene00006718
WBGene00009835
WBGene00012323
WBGene00019057
WBGene00007297
WBGene00012058
WBGene00194713
WBGene00045475
WBGene00013847
WBGene00022549
WBGene00002055
WBGene00010659
WBGene00000841
WBGene00004809
WBGene00009518
WBGene00016190
WBGene00016845
WBGene00015100
WBGene00019660
WBGene00194717
WBGene00018646
WBGene00018731
WBGene00010123
WBGene00016912
WBGene00043062
WBGene00016763
WBGene00018346
WBGene00008709
WBGene00010128
WBGene00009840
WBGene00021193
WBGene00016717
WBGene00018384
WBGene00019579
WBGene00010545
WBGene00022497
WBGene00007393
WBGene00020449
WBGene00009430
WBGene00016769
WBGene00019973
WBGene00019183
WBGene00010124
WBGene00011207
WBGene00019744
WBGene00022382
WBGene00007133
WBGene00007153
WBGene00019058
WBGene00009595
WBGene00006986
WBGene00021233
WBGene00012583
WBGene00020451
WBGene00219216
WBGene00016191
WBGene00012525
WBGene00008492
WBGene00018921
WBGene00021339
WBGene00007392
WBGene00007875
WBGene00019779
WBGene00015382
WBGene00002021
WBGene00013562
WBGene00000391
WBGene00009394
WBGene00018910
WBGene00010850
WBGene00007506
WBGene00021518
WBGene00002188
WBGene00016719
WBGene00013364
WBGene00020359
WBGene00021224
WBGene00003091
WBGene00008900
WBGene00019917
WBGene00022644
WBGene00044672
WBGene00009393
WBGene00019404
WBGene00016217
WBGene00271744
WBGene00185118
WBGene00010822
WBGene00008099
WBGene00009943
WBGene00021256
WBGene00015216
WBGene00009488
WBGene00011190
WBGene00022673
WBGene00022028
WBGene00022873
WBGene00011486
WBGene00007694
WBGene00022337
WBGene00019589
WBGene00017093
WBGene00019592
WBGene00007717
WBGene00022346
WBGene00044527
WBGene00044073
WBGene00019444
WBGene00009397
WBGene00004093
WBGene00016424
WBGene00007336
WBGene00021872
WBGene00004509
WBGene00017592
WBGene00003097
WBGene00018195
WBGene00018807
WBGene00022645
WBGene00021336
WBGene00016219
WBGene00017445
WBGene00000088
WBGene00010998
WBGene00044457
WBGene00045397
WBGene00043702
WBGene00015756
WBGene00006467
WBGene00016425
WBGene00020455
WBGene00016340
WBGene00010086
WBGene00019593
WBGene00044570
WBGene00004172
WBGene00016004
WBGene00015110
WBGene00016218
WBGene00003090
WBGene00002054
WBGene00018670
WBGene00001250
WBGene00008831
WBGene00006533
WBGene00000541
WBGene00002057
WBGene00017571
WBGene00017041
WBGene00009981
WBGene00021464
WBGene00010605
WBGene00045052
WBGene00018101
WBGene00015403
WBGene00015333
WBGene00044468
WBGene00017327
WBGene00008547
WBGene00010050
WBGene00000218
WBGene00019730
WBGene00012782
WBGene00019619
WBGene00021879
WBGene00020662
WBGene00009396
WBGene00044696
WBGene00021556
WBGene00000973
WBGene00011090
WBGene00018669
WBGene00020456
WBGene00019847
WBGene00020981
WBGene00000219
WBGene00016450
WBGene00018138
WBGene00016594
WBGene00021048
WBGene00022178
WBGene00016144
WBGene00016027
WBGene00019957
WBGene00002273
WBGene00009662
WBGene00013931
WBGene00014252
WBGene00003868
WBGene00014253
WBGene00006609
WBGene00010049
WBGene00010041
WBGene00011182
WBGene00011580

## Sheet: pnp-1(jy121) vs pmk-1(km25)
S10 Table. Detailed list of overlaps of upregulated genes in pnp-1 mutants and those upregulated by PA14 infection, in pmk-1 mutants or in sek-1 mutants
pnp-1(jy121) UP	pmk1_up	Common to both
this paper	Troemel et al. 2006	Gene stable ID	Gene name
WBGene00007659	WBGene00003099	WBGene00003091	lys-2
WBGene00044708	WBGene00008495	WBGene00007875	dod-24
WBGene00009166	WBGene00007875	WBGene00008584	irg-4
WBGene00050959	WBGene00009429	WBGene00009429	irg-5
WBGene00195165	WBGene00015362	WBGene00010124	F55G11.4
WBGene00009169	WBGene00016521	WBGene00010128	F55G11.8
WBGene00009168	WBGene00008494	WBGene00010659	K08D8.5
WBGene00008067	WBGene00010124	WBGene00011979	T24B8.5
WBGene00012091	WBGene00008493	WBGene00015759	C14C6.5
WBGene00022476	WBGene00008492	WBGene00015933	C17H12.8
WBGene00007656	WBGene00007807	WBGene00018971	clec-67
WBGene00008267	WBGene00008486	WBGene00019619	asp-14
WBGene00015834	WBGene00021290	WBGene00021518	hpo-6
WBGene00015225	WBGene00003736	WBGene00021872	clec-85
WBGene00219309	WBGene00007369	WBGene00022644	dod-19
WBGene00045401	WBGene00009432
WBGene00007655	WBGene00010659
WBGene00008301	WBGene00010128
WBGene00007134	WBGene00016052
WBGene00194646	WBGene00003766
WBGene00138721	WBGene00003091
WBGene00007660	WBGene00003769
WBGene00018345	WBGene00003767
WBGene00021081	WBGene00006418
WBGene00015602	WBGene00003530
WBGene00020357	WBGene00011725
WBGene00044237	WBGene00021518
WBGene00044787	WBGene00020889
WBGene00023483	WBGene00019619
WBGene00009061	WBGene00007460
WBGene00194645	WBGene00016342
WBGene00007661	WBGene00007598
WBGene00015227	WBGene00007260
WBGene00020227	WBGene00013899
WBGene00008069	WBGene00002088
WBGene00012400	WBGene00019311
WBGene00008269	WBGene00015933
WBGene00013294	WBGene00020156
WBGene00086560	WBGene00019215
WBGene00044416	WBGene00001387
WBGene00013634	WBGene00010050
WBGene00008302	WBGene00012874
WBGene00022550	WBGene00015759
WBGene00235133	WBGene00007954
WBGene00017214	WBGene00022644
WBGene00015829	WBGene00010185
WBGene00012726	WBGene00022645
WBGene00008873	WBGene00015660
WBGene00007132	WBGene00019090
WBGene00045393	WBGene00000555
WBGene00007131	WBGene00003528
WBGene00044212	WBGene00012886
WBGene00022375	WBGene00020360
WBGene00012910	WBGene00017694
WBGene00021179	WBGene00011177
WBGene00007657	WBGene00010613
WBGene00020364	WBGene00008584
WBGene00009908	WBGene00020653
WBGene00022545	WBGene00008960
WBGene00044663	WBGene00021464
WBGene00010821	WBGene00003957
WBGene00194902	WBGene00012778
WBGene00009170	WBGene00019738
WBGene00011539	WBGene00008113
WBGene00008068	WBGene00021448
WBGene00015224	WBGene00017485
WBGene00007662	WBGene00005279
WBGene00086568	WBGene00005399
WBGene00018353	WBGene00012535
WBGene00020774	WBGene00019041
WBGene00004149	WBGene00017041
WBGene00045415	WBGene00019388
WBGene00015223	WBGene00021872
WBGene00012399	WBGene00018713
WBGene00016281	WBGene00019327
WBGene00009077	WBGene00018970
WBGene00235271	WBGene00009585
WBGene00022546	WBGene00011979
WBGene00044206	WBGene00018971
WBGene00012398	WBGene00021979
WBGene00015226	WBGene00017756
WBGene00022547	WBGene00001104
WBGene00007654	WBGene00012846
WBGene00045411	WBGene00022311
WBGene00020080	WBGene00018268
WBGene00015455	WBGene00001761
WBGene00009429
WBGene00007658
WBGene00019699
WBGene00008858
WBGene00012381
WBGene00015828
WBGene00015537
WBGene00020326
WBGene00021404
WBGene00022548
WBGene00009431
WBGene00004810
WBGene00018643
WBGene00009839
WBGene00018614
WBGene00050899
WBGene00010125
WBGene00015933
WBGene00011979
WBGene00010752
WBGene00008584
WBGene00001158
WBGene00008352
WBGene00021581
WBGene00018971
WBGene00015932
WBGene00020457
WBGene00018354
WBGene00022562
WBGene00019590
WBGene00022870
WBGene00022572
WBGene00009898
WBGene00016555
WBGene00045416
WBGene00006718
WBGene00020358
WBGene00009835
WBGene00007297
WBGene00012058
WBGene00019057
WBGene00018647
WBGene00010659
WBGene00045475
WBGene00022549
WBGene00002055
WBGene00012323
WBGene00016190
WBGene00015100
WBGene00000841
WBGene00010123
WBGene00018346
WBGene00194717
WBGene00004809
WBGene00016763
WBGene00019183
WBGene00009518
WBGene00010124
WBGene00021193
WBGene00019660
WBGene00020449
WBGene00016717
WBGene00009840
WBGene00018731
WBGene00010128
WBGene00009430
WBGene00021233
WBGene00010545
WBGene00016912
WBGene00016769
WBGene00022497
WBGene00018646
WBGene00043062
WBGene00018384
WBGene00011207
WBGene00007133
WBGene00006986
WBGene00012525
WBGene00007393
WBGene00013562
WBGene00019058
WBGene00007875
WBGene00018921
WBGene00019579
WBGene00010850
WBGene00007153
WBGene00018910
WBGene00015759
WBGene00019779
WBGene00019973
WBGene00010209
WBGene00021339
WBGene00021224
WBGene00219216
WBGene00271744
WBGene00012633
WBGene00010212
WBGene00016191
WBGene00019592
WBGene00018195
WBGene00009394
WBGene00009595
WBGene00020451
WBGene00007867
WBGene00020359
WBGene00021256
WBGene00019917
WBGene00016719
WBGene00017092
WBGene00019744
WBGene00015382
WBGene00021518
WBGene00002188
WBGene00009393
WBGene00003091
WBGene00022382
WBGene00008900
WBGene00019589
WBGene00007392
WBGene00000391
WBGene00009943
WBGene00022644
WBGene00019444
WBGene00022673
WBGene00007694
WBGene00008099
WBGene00004093
WBGene00013826
WBGene00006212
WBGene00010822
WBGene00018807
WBGene00019593
WBGene00009397
WBGene00003096
WBGene00022873
WBGene00044527
WBGene00185118
WBGene00018237
WBGene00017093
WBGene00003097
WBGene00022569
WBGene00015756
WBGene00022346
WBGene00010998
WBGene00004509
WBGene00017592
WBGene00021872
WBGene00000088
WBGene00044514
WBGene00017445
WBGene00044457
WBGene00015110
WBGene00006467
WBGene00021886
WBGene00016757
WBGene00016004
WBGene00018669
WBGene00007336
WBGene00017571
WBGene00021895
WBGene00021671
WBGene00020701
WBGene00002054
WBGene00003090
WBGene00045397
WBGene00009981
WBGene00008831
WBGene00001250
WBGene00016425
WBGene00015333
WBGene00008547
WBGene00002057
WBGene00019189
WBGene00010657
WBGene00019730
WBGene00016048
WBGene00010605
WBGene00009396
WBGene00010086
WBGene00012782
WBGene00000218
WBGene00019619
WBGene00020662
WBGene00018138
WBGene00000219
WBGene00003978
WBGene00020311
WBGene00006896
WBGene00000022
WBGene00022178
WBGene00000973
WBGene00021322
WBGene00016027
WBGene00044696
WBGene00019957
WBGene00016144
WBGene00021048
WBGene00000415
WBGene00017892
WBGene00003868
WBGene00014252
WBGene00010049
WBGene00004314
WBGene00012555
WBGene00010280
WBGene00015280
WBGene00011182
WBGene00011580

## Sheet: pnp-1(jy90) vs sek-1(km4)
S10 Table. Detailed list of overlaps of upregulated genes in pnp-1 mutants and those upregulated by PA14 infection, in pmk-1 mutants or in sek-1 mutants
pnp-1(jy90) UP	sek1_up	Common to both
this paper	Troemel et al. 2006	Gene stable ID	Gene name
WBGene00007659	WBGene00008495	WBGene00000218	asp-5
WBGene00044708	WBGene00010123	WBGene00000219	asp-6
WBGene00009169	WBGene00007875	WBGene00002273	lec-10
WBGene00050959	WBGene00009429	WBGene00003090	lys-1
WBGene00009166	WBGene00014253	WBGene00003091	lys-2
WBGene00009168	WBGene00009430	WBGene00003097	lys-8
WBGene00195165	WBGene00018910	WBGene00007153	clec-41
WBGene00008067	WBGene00013079	WBGene00007875	dod-24
WBGene00022476	WBGene00009431	WBGene00008492	F01D5.1
WBGene00012091	WBGene00008492	WBGene00008584	irg-4
WBGene00015834	WBGene00018643	WBGene00009396	clec-65
WBGene00219309	WBGene00018194	WBGene00009397	clec-66
WBGene00008267	WBGene00007833	WBGene00009429	irg-5
WBGene00007656	WBGene00014138	WBGene00009430	F35E12.6
WBGene00015225	WBGene00008486	WBGene00009431	dct-17
WBGene00194646	WBGene00017498	WBGene00009488	oac-20
WBGene00007134	WBGene00009432	WBGene00009981	F53F1.3
WBGene00045401	WBGene00010659	WBGene00010050	F54D5.4
WBGene00007660	WBGene00010125	WBGene00010086	F55B11.4
WBGene00008301	WBGene00010128	WBGene00010123	F55G11.2
WBGene00018345	WBGene00007873	WBGene00010125	dod-22
WBGene00138721	WBGene00010127	WBGene00010128	F55G11.8
WBGene00007655	WBGene00015691	WBGene00010659	K08D8.5
WBGene00044237	WBGene00009230	WBGene00011190	swt-6
WBGene00023483	WBGene00011487	WBGene00011979	T24B8.5
WBGene00015602	WBGene00005444	WBGene00014253	ZK1320.3
WBGene00194645	WBGene00011561	WBGene00015932	C17H12.6
WBGene00020357	WBGene00021503	WBGene00015933	C17H12.8
WBGene00021081	WBGene00017490	WBGene00018643	drd-50
WBGene00008269	WBGene00019682	WBGene00018910	F56A4.2
WBGene00044787	WBGene00009981	WBGene00018971	clec-67
WBGene00007661	WBGene00010086	WBGene00019619	asp-14
WBGene00009061	WBGene00011894	WBGene00021518	hpo-6
WBGene00008069	WBGene00008602	WBGene00022644	dod-19
WBGene00012400	WBGene00016419	WBGene00022645	ZK6.11
WBGene00015227	WBGene00018760
WBGene00020227	WBGene00007362
WBGene00044416	WBGene00021518
WBGene00086560	WBGene00019619
WBGene00013294	WBGene00009533
WBGene00194951	WBGene00017105
WBGene00013634	WBGene00003759
WBGene00008302	WBGene00011668
WBGene00022550	WBGene00000218
WBGene00235133	WBGene00000219
WBGene00012726	WBGene00016943
WBGene00015829	WBGene00009396
WBGene00017214	WBGene00019565
WBGene00008873	WBGene00008891
WBGene00045393	WBGene00009397
WBGene00044212	WBGene00008741
WBGene00007131	WBGene00015932
WBGene00007657	WBGene00020038
WBGene00007132	WBGene00003530
WBGene00022375	WBGene00015933
WBGene00009170	WBGene00010050
WBGene00012910	WBGene00003090
WBGene00021179	WBGene00003091
WBGene00020364	WBGene00022644
WBGene00009908	WBGene00022645
WBGene00010821	WBGene00015660
WBGene00194902	WBGene00001387
WBGene00008068	WBGene00009488
WBGene00044663	WBGene00008584
WBGene00007662	WBGene00010745
WBGene00022545	WBGene00019607
WBGene00015224	WBGene00003097
WBGene00011539	WBGene00015400
WBGene00086568	WBGene00013392
WBGene00004149	WBGene00013391
WBGene00020774	WBGene00011222
WBGene00018353	WBGene00017764
WBGene00012399	WBGene00000675
WBGene00202499	WBGene00012585
WBGene00015223	WBGene00007153
WBGene00016281	WBGene00009787
WBGene00045415	WBGene00001770
WBGene00013637	WBGene00019388
WBGene00009077	WBGene00012878
WBGene00044206	WBGene00011679
WBGene00015226	WBGene00007864
WBGene00007654	WBGene00009805
WBGene00022547	WBGene00008390
WBGene00045411	WBGene00011330
WBGene00022546	WBGene00007867
WBGene00015455	WBGene00009971
WBGene00010004	WBGene00007872
WBGene00020080	WBGene00018970
WBGene00007658	WBGene00018971
WBGene00012398	WBGene00011979
WBGene00019699	WBGene00007331
WBGene00008858	WBGene00017892
WBGene00009429	WBGene00002273
WBGene00015828	WBGene00011190
WBGene00015537	WBGene00018250
WBGene00004811	WBGene00001426
WBGene00012381
WBGene00021404
WBGene00020326
WBGene00012822
WBGene00004810
WBGene00009431
WBGene00018643
WBGene00009839
WBGene00022548
WBGene00018614
WBGene00011979
WBGene00010125
WBGene00015933
WBGene00045457
WBGene00050899
WBGene00015932
WBGene00001158
WBGene00022572
WBGene00008584
WBGene00018971
WBGene00010752
WBGene00019421
WBGene00045416
WBGene00008352
WBGene00020457
WBGene00022562
WBGene00022870
WBGene00018354
WBGene00009898
WBGene00019590
WBGene00043981
WBGene00021581
WBGene00018647
WBGene00016555
WBGene00020358
WBGene00006718
WBGene00009835
WBGene00012323
WBGene00019057
WBGene00007297
WBGene00012058
WBGene00194713
WBGene00045475
WBGene00013847
WBGene00022549
WBGene00002055
WBGene00010659
WBGene00000841
WBGene00004809
WBGene00009518
WBGene00016190
WBGene00016845
WBGene00015100
WBGene00019660
WBGene00194717
WBGene00018646
WBGene00018731
WBGene00010123
WBGene00016912
WBGene00043062
WBGene00016763
WBGene00018346
WBGene00008709
WBGene00010128
WBGene00009840
WBGene00021193
WBGene00016717
WBGene00018384
WBGene00019579
WBGene00010545
WBGene00022497
WBGene00007393
WBGene00020449
WBGene00009430
WBGene00016769
WBGene00019973
WBGene00019183
WBGene00010124
WBGene00011207
WBGene00019744
WBGene00022382
WBGene00007133
WBGene00007153
WBGene00019058
WBGene00009595
WBGene00006986
WBGene00021233
WBGene00012583
WBGene00020451
WBGene00219216
WBGene00016191
WBGene00012525
WBGene00008492
WBGene00018921
WBGene00021339
WBGene00007392
WBGene00007875
WBGene00019779
WBGene00015382
WBGene00002021
WBGene00013562
WBGene00000391
WBGene00009394
WBGene00018910
WBGene00010850
WBGene00007506
WBGene00021518
WBGene00002188
WBGene00016719
WBGene00013364
WBGene00020359
WBGene00021224
WBGene00003091
WBGene00008900
WBGene00019917
WBGene00022644
WBGene00044672
WBGene00009393
WBGene00019404
WBGene00016217
WBGene00271744
WBGene00185118
WBGene00010822
WBGene00008099
WBGene00009943
WBGene00021256
WBGene00015216
WBGene00009488
WBGene00011190
WBGene00022673
WBGene00022028
WBGene00022873
WBGene00011486
WBGene00007694
WBGene00022337
WBGene00019589
WBGene00017093
WBGene00019592
WBGene00007717
WBGene00022346
WBGene00044527
WBGene00044073
WBGene00019444
WBGene00009397
WBGene00004093
WBGene00016424
WBGene00007336
WBGene00021872
WBGene00004509
WBGene00017592
WBGene00003097
WBGene00018195
WBGene00018807
WBGene00022645
WBGene00021336
WBGene00016219
WBGene00017445
WBGene00000088
WBGene00010998
WBGene00044457
WBGene00045397
WBGene00043702
WBGene00015756
WBGene00006467
WBGene00016425
WBGene00020455
WBGene00016340
WBGene00010086
WBGene00019593
WBGene00044570
WBGene00004172
WBGene00016004
WBGene00015110
WBGene00016218
WBGene00003090
WBGene00002054
WBGene00018670
WBGene00001250
WBGene00008831
WBGene00006533
WBGene00000541
WBGene00002057
WBGene00017571
WBGene00017041
WBGene00009981
WBGene00021464
WBGene00010605
WBGene00045052
WBGene00018101
WBGene00015403
WBGene00015333
WBGene00044468
WBGene00017327
WBGene00008547
WBGene00010050
WBGene00000218
WBGene00019730
WBGene00012782
WBGene00019619
WBGene00021879
WBGene00020662
WBGene00009396
WBGene00044696
WBGene00021556
WBGene00000973
WBGene00011090
WBGene00018669
WBGene00020456
WBGene00019847
WBGene00020981
WBGene00000219
WBGene00016450
WBGene00018138
WBGene00016594
WBGene00021048
WBGene00022178
WBGene00016144
WBGene00016027
WBGene00019957
WBGene00002273
WBGene00009662
WBGene00013931
WBGene00014252
WBGene00003868
WBGene00014253
WBGene00006609
WBGene00010049
WBGene00010041
WBGene00011182
WBGene00011580

## Sheet: pnp-1(jy121) vs sek-1(km4)
S10 Table. Detailed list of overlaps of upregulated genes in pnp-1 mutants and those upregulated by PA14 infection, in pmk-1 mutants or in sek-1 mutants
pnp-1(jy121) UP	sek1_up	Common to both
this paper	Troemel et al. 2006	Gene stable ID	Gene name
WBGene00007659	WBGene00008495	WBGene00000218	asp-5
WBGene00044708	WBGene00010123	WBGene00000219	asp-6
WBGene00009166	WBGene00007875	WBGene00003090	lys-1
WBGene00050959	WBGene00009429	WBGene00003091	lys-2
WBGene00195165	WBGene00014253	WBGene00003097	lys-8
WBGene00009169	WBGene00009430	WBGene00007153	clec-41
WBGene00009168	WBGene00018910	WBGene00007867	C32H11.4
WBGene00008067	WBGene00013079	WBGene00007875	dod-24
WBGene00012091	WBGene00009431	WBGene00008584	irg-4
WBGene00022476	WBGene00008492	WBGene00009396	clec-65
WBGene00007656	WBGene00018643	WBGene00009397	clec-66
WBGene00008267	WBGene00018194	WBGene00009429	irg-5
WBGene00015834	WBGene00007833	WBGene00009430	F35E12.6
WBGene00015225	WBGene00014138	WBGene00009431	dct-17
WBGene00219309	WBGene00008486	WBGene00009981	F53F1.3
WBGene00045401	WBGene00017498	WBGene00010086	F55B11.4
WBGene00007655	WBGene00009432	WBGene00010123	F55G11.2
WBGene00008301	WBGene00010659	WBGene00010125	dod-22
WBGene00007134	WBGene00010125	WBGene00010128	F55G11.8
WBGene00194646	WBGene00010128	WBGene00010659	K08D8.5
WBGene00138721	WBGene00007873	WBGene00011979	T24B8.5
WBGene00007660	WBGene00010127	WBGene00015932	C17H12.6
WBGene00018345	WBGene00015691	WBGene00015933	C17H12.8
WBGene00021081	WBGene00009230	WBGene00017892	F28B4.3
WBGene00015602	WBGene00011487	WBGene00018643	drd-50
WBGene00020357	WBGene00005444	WBGene00018910	F56A4.2
WBGene00044237	WBGene00011561	WBGene00018971	clec-67
WBGene00044787	WBGene00021503	WBGene00019619	asp-14
WBGene00023483	WBGene00017490	WBGene00021518	hpo-6
WBGene00009061	WBGene00019682	WBGene00022644	dod-19
WBGene00194645	WBGene00009981
WBGene00007661	WBGene00010086
WBGene00015227	WBGene00011894
WBGene00020227	WBGene00008602
WBGene00008069	WBGene00016419
WBGene00012400	WBGene00018760
WBGene00008269	WBGene00007362
WBGene00013294	WBGene00021518
WBGene00086560	WBGene00019619
WBGene00044416	WBGene00009533
WBGene00013634	WBGene00017105
WBGene00008302	WBGene00003759
WBGene00022550	WBGene00011668
WBGene00235133	WBGene00000218
WBGene00017214	WBGene00000219
WBGene00015829	WBGene00016943
WBGene00012726	WBGene00009396
WBGene00008873	WBGene00019565
WBGene00007132	WBGene00008891
WBGene00045393	WBGene00009397
WBGene00007131	WBGene00008741
WBGene00044212	WBGene00015932
WBGene00022375	WBGene00020038
WBGene00012910	WBGene00003530
WBGene00021179	WBGene00015933
WBGene00007657	WBGene00010050
WBGene00020364	WBGene00003090
WBGene00009908	WBGene00003091
WBGene00022545	WBGene00022644
WBGene00044663	WBGene00022645
WBGene00010821	WBGene00015660
WBGene00194902	WBGene00001387
WBGene00009170	WBGene00009488
WBGene00011539	WBGene00008584
WBGene00008068	WBGene00010745
WBGene00015224	WBGene00019607
WBGene00007662	WBGene00003097
WBGene00086568	WBGene00015400
WBGene00018353	WBGene00013392
WBGene00020774	WBGene00013391
WBGene00004149	WBGene00011222
WBGene00045415	WBGene00017764
WBGene00015223	WBGene00000675
WBGene00012399	WBGene00012585
WBGene00016281	WBGene00007153
WBGene00009077	WBGene00009787
WBGene00235271	WBGene00001770
WBGene00022546	WBGene00019388
WBGene00044206	WBGene00012878
WBGene00012398	WBGene00011679
WBGene00015226	WBGene00007864
WBGene00022547	WBGene00009805
WBGene00007654	WBGene00008390
WBGene00045411	WBGene00011330
WBGene00020080	WBGene00007867
WBGene00015455	WBGene00009971
WBGene00009429	WBGene00007872
WBGene00007658	WBGene00018970
WBGene00019699	WBGene00018971
WBGene00008858	WBGene00011979
WBGene00012381	WBGene00007331
WBGene00015828	WBGene00017892
WBGene00015537	WBGene00002273
WBGene00020326	WBGene00011190
WBGene00021404	WBGene00018250
WBGene00022548	WBGene00001426
WBGene00009431
WBGene00004810
WBGene00018643
WBGene00009839
WBGene00018614
WBGene00050899
WBGene00010125
WBGene00015933
WBGene00011979
WBGene00010752
WBGene00008584
WBGene00001158
WBGene00008352
WBGene00021581
WBGene00018971
WBGene00015932
WBGene00020457
WBGene00018354
WBGene00022562
WBGene00019590
WBGene00022870
WBGene00022572
WBGene00009898
WBGene00016555
WBGene00045416
WBGene00006718
WBGene00020358
WBGene00009835
WBGene00007297
WBGene00012058
WBGene00019057
WBGene00018647
WBGene00010659
WBGene00045475
WBGene00022549
WBGene00002055
WBGene00012323
WBGene00016190
WBGene00015100
WBGene00000841
WBGene00010123
WBGene00018346
WBGene00194717
WBGene00004809
WBGene00016763
WBGene00019183
WBGene00009518
WBGene00010124
WBGene00021193
WBGene00019660
WBGene00020449
WBGene00016717
WBGene00009840
WBGene00018731
WBGene00010128
WBGene00009430
WBGene00021233
WBGene00010545
WBGene00016912
WBGene00016769
WBGene00022497
WBGene00018646
WBGene00043062
WBGene00018384
WBGene00011207
WBGene00007133
WBGene00006986
WBGene00012525
WBGene00007393
WBGene00013562
WBGene00019058
WBGene00007875
WBGene00018921
WBGene00019579
WBGene00010850
WBGene00007153
WBGene00018910
WBGene00015759
WBGene00019779
WBGene00019973
WBGene00010209
WBGene00021339
WBGene00021224
WBGene00219216
WBGene00271744
WBGene00012633
WBGene00010212
WBGene00016191
WBGene00019592
WBGene00018195
WBGene00009394
WBGene00009595
WBGene00020451
WBGene00007867
WBGene00020359
WBGene00021256
WBGene00019917
WBGene00016719
WBGene00017092
WBGene00019744
WBGene00015382
WBGene00021518
WBGene00002188
WBGene00009393
WBGene00003091
WBGene00022382
WBGene00008900
WBGene00019589
WBGene00007392
WBGene00000391
WBGene00009943
WBGene00022644
WBGene00019444
WBGene00022673
WBGene00007694
WBGene00008099
WBGene00004093
WBGene00013826
WBGene00006212
WBGene00010822
WBGene00018807
WBGene00019593
WBGene00009397
WBGene00003096
WBGene00022873
WBGene00044527
WBGene00185118
WBGene00018237
WBGene00017093
WBGene00003097
WBGene00022569
WBGene00015756
WBGene00022346
WBGene00010998
WBGene00004509
WBGene00017592
WBGene00021872
WBGene00000088
WBGene00044514
WBGene00017445
WBGene00044457
WBGene00015110
WBGene00006467
WBGene00021886
WBGene00016757
WBGene00016004
WBGene00018669
WBGene00007336
WBGene00017571
WBGene00021895
WBGene00021671
WBGene00020701
WBGene00002054
WBGene00003090
WBGene00045397
WBGene00009981
WBGene00008831
WBGene00001250
WBGene00016425
WBGene00015333
WBGene00008547
WBGene00002057
WBGene00019189
WBGene00010657
WBGene00019730
WBGene00016048
WBGene00010605
WBGene00009396
WBGene00010086
WBGene00012782
WBGene00000218
WBGene00019619
WBGene00020662
WBGene00018138
WBGene00000219
WBGene00003978
WBGene00020311
WBGene00006896
WBGene00000022
WBGene00022178
WBGene00000973
WBGene00021322
WBGene00016027
WBGene00044696
WBGene00019957
WBGene00016144
WBGene00021048
WBGene00000415
WBGene00017892
WBGene00003868
WBGene00014252
WBGene00010049
WBGene00004314
WBGene00012555
WBGene00010280
WBGene00015280
WBGene00011182
WBGene00011580
